# Supplementary material for: Comprehensive analysis of skin growth-related hub genes and microenvironment characterization in a mouse expanded skin model
Source: Front Immunol. 2024 Dec 5;15:1306353. doi: 10.3389/fimmu.2024.1306353 (PMC11655345; doi:10.3389/fimmu.2024.1306353)
Supplement: Supplementary file 4 [file Table3.csv]

	logFC	AveExpr	t	P.Value	adj.P.Val	B	logP	Group	Label
Myh3	3.306774683	7.877037733	4.531840698	0.000365056	0.049806295	0.341817592	2.642245665	highly expressed in Skin_growth
Ankrd1	3.006163003	10.5872082	3.094131257	0.007159991	0.16071568	-2.401778087	1.648761002	highly expressed in Skin_growth
Serpinb3a	2.817627958	8.820127355	3.524177424	0.002926789	0.11282878	-1.580168536	1.947386801	highly expressed in Skin_growth
Krt2	2.808375123	9.194987333	3.937356244	0.001238533	0.082862007	-0.786303112	2.234454525	highly expressed in Skin_growth
Neu2	-2.546784288	7.595189882	-5.257228788	8.61E-05	0.026837708	1.668295943	3.124588177	highly expressed in Control
2610528A11Rik	2.352632751	11.72486513	2.818055707	0.01264078	0.204890335	-2.919309597	1.459017948	highly expressed in Skin_growth
Retnla	-2.133110418	8.874693141	-3.041561344	0.007982637	0.16798574	-2.501144117	1.612455994	highly expressed in Control
Lgals3	2.087318373	11.85055286	5.13083545	0.000110221	0.029204152	1.442158399	3.042001787	highly expressed in Skin_growth
Stfa3	2.041566283	10.95769401	2.29519524	0.036017512	0.316468681	-3.855972264	1.109495012	highly expressed in Skin_growth
Igfbp2	1.979659439	11.47867373	7.504956855	1.51E-06	0.005914941	5.267041688	4.474618221	highly expressed in Skin_growth	Igfbp2
Cxcl14	1.961346931	10.28170642	10.91396613	1.09E-08	0.000170798	9.256283185	6.120642165	highly expressed in Skin_growth
Mylk4	-1.959108471	6.454345795	-3.053722591	0.007784441	0.166173989	-2.478186706	1.620848532	highly expressed in Control
Krt36	1.825274319	6.615130511	4.005760379	0.001074807	0.079540299	-0.65528277	2.281784124	highly expressed in Skin_growth
Ncam1	1.795880296	8.23055987	4.676164994	0.000272592	0.043642581	0.610906107	2.739741936	highly expressed in Skin_growth
Mup1	-1.77612186	9.623112846	-1.944932974	0.070110672	0.413392122	-4.433171617	0.887155467	non-significant
Mmp9	-1.774487493	7.706053426	-3.004211762	0.008622807	0.172742482	-2.571533456	1.586705419	highly expressed in Control
Arg1	-1.751920274	8.677622356	-4.337900242	0.000542185	0.057869975	-0.023131805	2.51020524	highly expressed in Control
Chil1	1.747409154	8.733428934	2.036640126	0.059099304	0.384439502	-4.287019136	0.944188557	non-significant
Tnni2	-1.713184113	11.84984843	-4.812237649	0.000207382	0.039459848	0.86243009	2.831010355	highly expressed in Control
F2r	1.692763321	9.591317527	5.575591771	4.66E-05	0.022057433	2.227468287	3.329623157	highly expressed in Skin_growth
Casp14	1.664010384	9.178190632	4.642416636	0.000291806	0.045104329	0.54818897	2.717005796	highly expressed in Skin_growth
Krt84	1.625591805	6.523356587	3.462739574	0.003326732	0.118916556	-1.6981649	1.904631114	highly expressed in Skin_growth
Apobec2	-1.598042429	8.046663596	-2.307812734	0.035141527	0.313310825	-3.834294741	1.117713943	highly expressed in Control
Tnni1	1.5945567	6.917318178	2.04054443	0.05866746	0.382838354	-4.280712766	0.946636679	non-significant
Mal	-1.58148319	7.626864947	-4.185885395	0.000740881	0.067740321	-0.311497778	2.405979585	highly expressed in Control
Ankhd1	1.564847834	10.11467021	6.302133048	1.21E-05	0.015763541	3.443849189	3.780687548	highly expressed in Skin_growth
Pvalb	-1.546267477	9.362133389	-1.982587087	0.065382557	0.400254513	-4.373628862	0.910461791	non-significant
Tcap	-1.498865828	10.28122644	-3.121812028	0.006760949	0.157387676	-2.349329869	1.667903379	highly expressed in Control
Stfa2l1	-1.491593367	8.026415657	-1.827779823	0.086848859	0.450763677	-4.614033491	0.815689021	non-significant
Fosb	1.460807333	11.47699258	2.960607105	0.009434007	0.181179005	-2.653473477	1.556692623	highly expressed in Skin_growth
Mylk2	-1.440444727	7.967970025	-2.34996077	0.032357969	0.303953228	-3.761491214	1.14526087	highly expressed in Control
Lgi2	-1.435277699	7.636869258	-3.285665794	0.004810686	0.136642402	-2.037370196	1.781506218	highly expressed in Control
Cox6a2	-1.429905992	9.55589714	-4.277015561	0.000614279	0.061683181	-0.138406373	2.468532326	highly expressed in Control
Plac8	-1.422642946	9.11978935	-5.276782522	8.28E-05	0.026527604	1.703075473	3.137305718	highly expressed in Control
Calm4	1.414872968	13.27677999	4.569999862	0.000337858	0.047756749	0.413183917	2.668090066	highly expressed in Skin_growth
Cpxm2	1.384727744	9.605569282	5.861590773	2.71E-05	0.01716302	2.7164455	3.510029956	highly expressed in Skin_growth
Cox7a1	-1.368192464	8.080157592	-3.543327449	0.002812237	0.109948108	-1.543369738	1.960714267	highly expressed in Control
Adssl1	-1.349727067	8.228199515	-3.070268087	0.007522537	0.164614511	-2.446924047	1.632272645	highly expressed in Control
Lmod3	-1.349048454	8.839143228	-3.347533051	0.004229366	0.12853893	-1.919045601	1.824496533	highly expressed in Control
Pygm	-1.348992381	10.83941194	-2.46024946	0.026024295	0.277580684	-3.568295847	1.217974247	highly expressed in Control
Krt31	1.348101847	6.430969286	2.051814897	0.057436956	0.379446668	-4.262470907	0.953712513	non-significant
Gys1	-1.329999096	9.607390899	-2.897050303	0.01075154	0.189754398	-2.772406505	1.513054533	highly expressed in Control
Krt1	1.321409676	15.34199233	4.271503955	0.000621269	0.061683181	-0.148856759	2.464755035	highly expressed in Skin_growth
Timp1	-1.321273711	9.70955355	-1.785926731	0.093638746	0.46413164	-4.676950694	0.790561644	non-significant
Slc5a1	1.315762839	7.638910674	3.340912029	0.004288086	0.129055685	-1.931719883	1.819893907	highly expressed in Skin_growth
Ehf	1.311277575	8.956019192	2.901765927	0.01064791	0.189202387	-2.763603823	1.516287585	highly expressed in Skin_growth
Tmem45b	-1.30640731	7.905798109	-3.785593296	0.001697669	0.094791536	-1.077614897	2.129195387	highly expressed in Control
Pou2f3	1.304450609	9.119220024	5.464210518	5.76E-05	0.023131048	2.033579133	3.258386348	highly expressed in Skin_growth
C3	-1.292910667	10.56812848	-3.808932622	0.001617214	0.092606132	-1.032771963	2.145402217	highly expressed in Control
Ace2	1.286477844	8.817057143	3.73185063	0.001898601	0.097489823	-1.180911488	2.091855111	highly expressed in Skin_growth
Krt16	1.276575185	11.31873749	1.305368425	0.210767319	0.620252436	-5.324962692	0.519739537	non-significant
Ak1	-1.269889537	10.9537355	-3.307105667	0.004600764	0.132939205	-1.996392799	1.796399809	highly expressed in Control
Mt4	1.261250625	9.450980559	2.602905884	0.019563178	0.245361846	-3.313211748	1.313236893	highly expressed in Skin_growth
Fhl3	-1.238738686	9.07093367	-3.499662766	0.003080265	0.116456273	-1.627263629	1.930325947	highly expressed in Control
Mup5	-1.237759285	5.536695306	-3.636486306	0.002315865	0.102867605	-1.364275921	2.025538792	highly expressed in Control
Schip1	-1.233669183	9.95539127	-6.086937325	1.79E-05	0.01716302	3.092490448	3.649583233	highly expressed in Control
Penk	-1.229939983	9.259234026	-2.692228206	0.01633259	0.228032801	-3.150889294	1.373484811	highly expressed in Control
Thbs2	1.224632737	11.97634527	4.891805795	0.000176905	0.03802246	1.008459379	2.884068686	highly expressed in Skin_growth	Thbs2
Clec4d	-1.217407662	8.100622517	-2.15200773	0.047492191	0.35149916	-4.097940537	1.017177006	highly expressed in Control
Ctgf	1.216168332	9.477635788	2.788715102	0.013421603	0.209121096	-2.973589348	1.439010348	highly expressed in Skin_growth
Acyp2	-1.215549358	7.73167234	-3.896052468	0.00134939	0.086064752	-0.865512182	2.205838854	highly expressed in Control
P4ha3	1.211238623	8.460758865	3.0610525	0.007667326	0.16570296	-2.464340922	1.625908752	highly expressed in Skin_growth
Cxcl13	1.209073474	9.57228728	1.898591821	0.076351079	0.427228396	-4.505525916	0.858692595	non-significant
Cxcl5	-1.200222852	5.496192331	-1.562277157	0.138357774	0.537069142	-4.996555499	0.660243374	non-significant
Eln	1.199897056	9.544086143	3.551847997	0.002762721	0.109948108	-1.526994238	1.96664408	highly expressed in Skin_growth	Eln
Sfrp1	1.19004882	11.07428722	5.870845154	2.67E-05	0.01716302	2.732050488	3.515806375	highly expressed in Skin_growth	Sfrp1
Ptger3	1.18324866	7.369982688	5.294720638	8.00E-05	0.026151245	1.734932301	3.148958405	highly expressed in Skin_growth
Ppp1r1a	-1.179822273	7.182807633	-5.363284244	7.00E-05	0.024419501	1.856260061	3.193372683	highly expressed in Control
Krt25	1.170512599	6.552088351	1.246154706	0.231169826	0.642140973	-5.394131559	0.488896379	non-significant
Fn1	-1.165364919	12.99842193	-2.192048542	0.043981881	0.341335609	-4.031052006	1.042809316	highly expressed in Control	Fn1
Flrt2	-1.156377921	11.18346193	-4.202138343	0.000716497	0.066519755	-0.280581463	2.417150726	highly expressed in Control
Pon1	-1.144119246	5.039079297	-3.903289108	0.001329267	0.085827971	-0.851629648	2.21085435	highly expressed in Control
Folr2	-1.142145708	9.257377314	-4.832045858	0.000199323	0.038609587	0.898857819	2.844240933	highly expressed in Control
Lcn2	1.137709459	10.57857431	1.437067848	0.170530751	0.576042023	-5.162157085	0.590453177	non-significant
Fcgr4	-1.136242691	6.380461518	-2.794982668	0.013250975	0.207833239	-2.962008018	1.443281217	highly expressed in Control
Mmp13	-1.133701237	8.834308042	-1.35356521	0.195239295	0.604204674	-5.266789832	0.545285483	non-significant
Ppp1r3a	-1.125844881	8.894711547	-1.690508337	0.110888249	0.494928989	-4.816838604	0.734121795	non-significant
Tslp	1.108311891	6.906399704	5.094299962	0.000118435	0.029496037	1.37637008	3.018007837	highly expressed in Skin_growth
Rpl3l	-1.100291647	6.498676392	-1.854186775	0.082792684	0.440757652	-4.573866395	0.831654952	non-significant
2310002L09Rik	-1.097280698	6.497703845	-3.692397417	0.002061193	0.099741228	-1.256766018	2.064426902	highly expressed in Control
Slfn2	-1.09713301	8.713053907	-2.798170047	0.013165011	0.207180567	-2.956115458	1.445453813	highly expressed in Control
Fos	1.096224512	12.6738907	1.684786287	0.11200532	0.496141274	-4.82506502	0.730775886	non-significant
Fgfr3	1.092775938	9.704329602	8.77660308	2.06E-07	0.00161249	6.944151318	5.139847656	highly expressed in Skin_growth
Atf3	1.090773952	11.49081066	2.35475147	0.032055031	0.30334263	-3.753178777	1.148400731	highly expressed in Skin_growth
Serpinb12	1.087722415	7.966545033	3.07616012	0.007431377	0.163302952	-2.43578322	1.636342516	highly expressed in Skin_growth
Fbp2	-1.083368758	5.859372352	-3.488982695	0.003149619	0.116826288	-1.64777613	1.922893406	highly expressed in Control
Fermt3	-1.077801815	6.80605449	-2.721347896	0.015395227	0.223038888	-3.097583126	1.393214532	highly expressed in Control
Il2rg	-1.074604624	8.155131919	-3.066836294	0.007576138	0.164766311	-2.453411098	1.629902551	highly expressed in Control
2410002F23Rik	1.073592534	9.356703268	6.139962925	1.62E-05	0.01716302	3.179773949	3.682084961	highly expressed in Skin_growth
Ccl6	-1.072858084	10.14469382	-3.709969148	0.001987116	0.097489823	-1.22298015	2.076644423	highly expressed in Control
Postn	1.072333548	14.26755307	4.178645758	0.000752012	0.067740321	-0.325275085	2.401001551	highly expressed in Skin_growth	Postn
Lgals7	1.071576682	12.8488434	4.008975916	0.001067673	0.079540299	-0.649129237	2.284006962	highly expressed in Skin_growth
Ucp3	-1.066255221	6.755371964	-2.645595089	0.017949263	0.237256893	-3.235865491	1.341977811	highly expressed in Control
Rtp4	-1.065357235	7.460362782	-3.330089953	0.004385812	0.130328378	-1.952430531	1.812371765	highly expressed in Control
Btg2	1.054152646	9.826111777	3.324148985	0.004440397	0.131047677	-1.963797024	1.808242829	highly expressed in Skin_growth
Nov	1.050838948	10.46828282	2.498752965	0.024104138	0.269326744	-3.499992234	1.243559648	highly expressed in Skin_growth
Ckm	-1.048861834	10.82626119	-2.425615372	0.027874653	0.285806254	-3.629367282	1.195045871	highly expressed in Control
Atp12a	1.048406612	6.475010554	2.349772926	0.032369902	0.303953228	-3.761816994	1.145137791	highly expressed in Skin_growth
Myh4	-1.048205657	10.32440951	-2.857356477	0.011663685	0.197414475	-2.846357935	1.485872135	highly expressed in Control
Mmp10	-1.044381094	7.167168517	-2.955178737	0.00954008	0.181305405	-2.66365535	1.552960352	highly expressed in Control
Acpp	1.043847669	10.55085992	5.158897453	0.000104312	0.029204152	1.49256195	3.060394278	highly expressed in Skin_growth
Trp53inp1	1.041885929	9.875330802	4.121603434	0.000845882	0.070595138	-0.433954682	2.36173671	highly expressed in Skin_growth
Ece1	1.04023951	8.917819021	6.449334755	9.25E-06	0.014512738	3.679791983	3.869144921	highly expressed in Skin_growth
Smco1	-1.040026064	4.885560161	-1.978686579	0.065858586	0.401601715	-4.379827398	0.908040247	non-significant
Ctxn3	-1.038430043	5.893196816	-3.373132738	0.004009757	0.126708483	-1.870018617	1.842295706	highly expressed in Control
Mocs1	1.031969135	11.57830343	2.786401309	0.01348513	0.209386143	-2.977862924	1.437434098	highly expressed in Skin_growth
Tnnt1	1.030636633	8.183370754	2.105076951	0.051934782	0.366471483	-4.175526262	0.987326726	non-significant
Fcna	-1.028716116	6.727989915	-5.685153955	3.78E-05	0.019809371	2.416315086	3.399165052	highly expressed in Control
Pappa	1.020258966	6.81926304	6.829028542	4.73E-06	0.010611098	4.271818342	4.092730075	highly expressed in Skin_growth
8430408G22Rik	1.019473501	6.575141138	3.051174861	0.007825558	0.166372638	-2.482997694	1.619090017	highly expressed in Skin_growth
Hspb7	1.017246417	11.93957659	1.791684194	0.092677751	0.462564799	-4.668350587	0.794005148	non-significant
Tpm1	-1.01562691	13.93393439	-5.694130706	3.72E-05	0.019809371	2.431704433	3.404839249	highly expressed in Control	Tpm1
Mup4	-1.01291913	6.35826861	-3.08778668	0.00725467	0.16094854	-2.413787559	1.644375887	highly expressed in Control
Ifit3	-1.011581131	8.404863599	-3.804525371	0.001632106	0.093119079	-1.041238899	2.142342289	highly expressed in Control
Nr4a1	1.006105929	9.250848105	2.686589202	0.016520362	0.228032801	-3.161190754	1.369668992	highly expressed in Skin_growth
Id4	1.005925802	6.928439299	4.609510521	0.000311878	0.046111087	0.486914024	2.694800058	highly expressed in Skin_growth
Gpnmb	1.005796578	11.27433839	3.746427923	0.001841845	0.096650653	-1.152888683	2.101986097	highly expressed in Skin_growth
Slc16a3	-1.004991449	9.296230937	-2.637799874	0.0182341	0.239208223	-3.250021578	1.336722185	highly expressed in Control
Fxyd5	-1.003734891	12.87435468	-4.603384204	0.000315768	0.046111087	0.475492923	2.690661908	highly expressed in Control
Sell	-1.003370795	6.251348877	-2.09334394	0.053103606	0.370666155	-4.194782068	0.979897458	non-significant
Fcgbp	1.002316216	11.87160847	2.753471987	0.014421414	0.216808637	-3.03857037	1.41502667	highly expressed in Skin_growth
Pla1a	-0.994685948	7.365088755	-2.68228098	0.01666522	0.229366055	-3.169056386	1.366754766	highly expressed in Control
Slc7a5	0.993135039	9.201450117	5.558313538	4.81E-05	0.022057433	2.19751599	3.318607919	highly expressed in Skin_growth
Ms4a4c	-0.99308481	8.770861541	-2.561670772	0.02125354	0.254361589	-3.387498292	1.28557276	highly expressed in Control
Cox8b	-0.992748972	8.194961881	-2.226918923	0.041122294	0.333690675	-3.972299836	1.065250356	highly expressed in Control
Cdh13	0.991418129	9.829732054	4.277782349	0.000613312	0.061683181	-0.136952683	2.46905777	highly expressed in Skin_growth
Ceacam1	-0.990354051	8.598772233	-3.281305642	0.004854525	0.137030064	-2.04569979	1.778478016	highly expressed in Control
Klk8	0.975202326	8.367345152	1.962498229	0.067867939	0.408130941	-4.405477993	0.898007994	non-significant
Mmp1b	-0.973625215	4.771992236	-4.560927322	0.000344131	0.048169152	0.396230123	2.661949662	highly expressed in Control
Mcl1	0.972268731	11.76370357	4.039625642	0.001002041	0.077831784	-0.590502095	2.305184815	highly expressed in Skin_growth
Irf7	-0.967649545	6.996044764	-2.404405783	0.029068539	0.291335791	-3.666588682	1.181046399	highly expressed in Control
Ly6g6c	0.967563201	13.71515598	2.812096017	0.012795728	0.206021942	-2.930347931	1.454951089	highly expressed in Skin_growth
Camk2a	-0.9648187	8.300439232	-4.100469651	0.000883609	0.071833275	-0.474273787	2.347171068	highly expressed in Control
Ier2	0.961891912	9.002002857	3.169062807	0.006129817	0.152680903	-2.259616798	1.700616034	highly expressed in Skin_growth
Gm11567	0.959154488	5.777705303	1.301758509	0.211968867	0.620584857	-5.329252796	0.517841959	non-significant
Dsg1a	0.954631858	13.68347505	5.124360128	0.000111633	0.029204152	1.430512058	3.037753175	highly expressed in Skin_growth
Myl2	0.949864259	6.770922204	1.124797604	0.27775119	0.67921225	-5.527651725	0.427618174	non-significant
Hmox1	-0.947080618	11.78090322	-2.171686994	0.045735794	0.346999325	-4.065144312	1.029756258	highly expressed in Control
Man1c1	0.941959535	10.0403544	2.21713849	0.041906418	0.336325885	-3.988824725	1.058945194	highly expressed in Skin_growth
Aqp3	0.940392647	11.92034822	1.892192054	0.077250934	0.4288593	-4.515435948	0.854781416	non-significant
Rhoj	0.940032628	9.5969458	3.790080625	0.001681893	0.094422851	-1.068992277	2.132311856	highly expressed in Skin_growth
Clic5	-0.939594118	8.624124254	-1.986643685	0.064890784	0.399226314	-4.367174849	0.912982007	non-significant
Jun	0.937332142	12.36714808	3.543393751	0.002811848	0.109948108	-1.54324232	1.960760409	highly expressed in Skin_growth	Jun
Clec4e	-0.935583507	7.075951185	-1.712008629	0.106776856	0.487578692	-4.785761253	0.746733645	non-significant
Epha3	0.934073467	6.946476702	3.735894179	0.001882684	0.097489823	-1.173138057	2.094665502	highly expressed in Skin_growth	Epha3
Ctss	-0.932018394	11.88063793	-2.079758502	0.054487074	0.372722456	-4.217005957	0.971312357	non-significant
Slc16a14	0.931155565	8.684412859	4.156348741	0.000787375	0.068253698	-0.367730193	2.385662276	highly expressed in Skin_growth
Lyz2	-0.92752313	12.12298526	-2.738346769	0.014872267	0.219104098	-3.066382222	1.404750729	highly expressed in Control
Lpcat2	0.927194726	8.526906986	5.375393344	6.84E-05	0.024395977	1.877615473	3.20119603	highly expressed in Skin_growth
Smoc2	0.926229832	8.128257437	7.548070098	1.40E-06	0.005914941	5.328007295	4.498288754	highly expressed in Skin_growth
Pyy	0.925376091	7.013513518	3.965671242	0.001167901	0.080415358	-0.732043079	2.254055728	highly expressed in Skin_growth
Tspan9	0.923520735	10.33124895	5.860320302	2.72E-05	0.01716302	2.714302122	3.509236649	highly expressed in Skin_growth
Krt73	0.92278083	6.316608482	1.557223566	0.139549515	0.538372599	-5.003433704	0.657380438	non-significant
Cxcl2	-0.920271431	7.433681807	-1.800747767	0.091182538	0.459651329	-4.654776245	0.799434547	non-significant
Ptpn14	0.919755539	8.71000749	4.137886869	0.000817932	0.069369479	-0.402908561	2.372952808	highly expressed in Skin_growth
Tppp3	-0.918943492	9.303231778	-2.704482573	0.015931601	0.226786009	-3.128478802	1.381782579	highly expressed in Control
Il1a	-0.917232964	7.496339239	-1.939020697	0.070880442	0.415588245	-4.442460176	0.883510437	non-significant
Akr1c18	-0.916158942	10.61302675	-4.267303496	0.000626651	0.061683181	-0.156822758	2.46187579	highly expressed in Control
Tmem8c	0.915533695	6.177097323	1.686212867	0.111725912	0.496141274	-4.823015829	0.731609645	non-significant
Cbr2	-0.910493577	11.77332745	-4.334296644	0.000546202	0.057904764	-0.029945853	2.507741515	highly expressed in Control
Pitpnc1	-0.910131955	9.372926675	-4.007442483	0.001071069	0.079540299	-0.652063683	2.282946953	highly expressed in Control
Reep1	-0.906753186	7.306741004	-3.368098537	0.004052028	0.127152644	-1.879662586	1.838795072	highly expressed in Control
Vwa1	-0.905676145	6.259758632	-5.250290973	8.72E-05	0.026837708	1.655942543	3.120072061	highly expressed in Control
Sesn3	0.903115768	8.775434176	6.926698735	4.00E-06	0.010453538	4.420250552	4.149180571	highly expressed in Skin_growth
Krt80	0.901966965	11.35965115	5.874811581	2.65E-05	0.01716302	2.738734566	3.518280964	highly expressed in Skin_growth
Efemp2	-0.900772864	8.890795323	-4.586841852	0.000326523	0.04657405	0.444633093	2.679481843	highly expressed in Control	Efemp2
Ndrg4	-0.9004791	6.701985058	-3.012671829	0.008473531	0.171769632	-2.555605469	1.592534841	highly expressed in Control
Pdcd4	0.899198746	13.04098712	6.055247265	1.89E-05	0.01716302	3.040106953	3.630097699	highly expressed in Skin_growth	Pdcd4
Vldlr	-0.898480108	9.123684494	-2.35375299	0.032117949	0.30334263	-3.754911878	1.147746174	highly expressed in Control
Cyp1b1	0.898261775	7.445188809	2.61725083	0.019005916	0.242325447	-3.287269712	1.322883565	highly expressed in Skin_growth
Soat1	-0.89763328	12.62733431	-3.910510944	0.001309487	0.085252501	-0.837777436	2.215858805	highly expressed in Control
Pyhin1	-0.895435519	8.041038505	-2.862957584	0.011530552	0.196432526	-2.835938879	1.489704249	highly expressed in Control
Il1b	-0.893843159	8.410889678	-2.381266712	0.030426044	0.296863803	-3.707037346	1.165810565	highly expressed in Control	Il1b
Krt71	0.892087369	7.693580024	0.790594016	0.441081741	0.793916867	-5.833503895	0.27323038	non-significant
Tnnt3	-0.888680102	12.51457128	-2.622216327	0.018816591	0.241899542	-3.278278268	1.326225426	highly expressed in Control
Ccl9	-0.888450669	11.48001213	-3.265000271	0.005022008	0.139323992	-2.076837434	1.767155741	highly expressed in Control
Nos1	-0.884562232	6.73750026	-1.863376315	0.081421179	0.437858173	-4.559804731	0.837230977	non-significant
Fzd2	0.882942821	8.384245392	2.616037748	0.019052445	0.242443525	-3.289465439	1.322067348	highly expressed in Skin_growth
Pof1b	0.882220808	12.72422557	3.60771173	0.002459008	0.104814826	-1.419603345	2.005518821	highly expressed in Skin_growth
Il1f5	0.881474515	8.309793161	2.851151066	0.011812928	0.198867861	-2.857894786	1.481627969	highly expressed in Skin_growth
Marcksl1	-0.879316213	6.985106343	-3.55380823	0.002751454	0.109948108	-1.523226711	1.968008279	highly expressed in Control
Rilpl1	-0.879049857	9.748541784	-3.49734366	0.003095194	0.116459445	-1.631718054	1.928712006	highly expressed in Control
Dsc1	0.878993863	12.22549447	3.156341587	0.006293779	0.154055217	-2.283791884	1.691804579	highly expressed in Skin_growth
Plekhb1	-0.878622591	7.10805582	-2.757187654	0.014312697	0.216155606	-3.031731018	1.417552659	highly expressed in Control
Iffo2	0.87831256	11.86955051	6.744545944	5.49E-06	0.010758478	4.142156481	4.04355175	highly expressed in Skin_growth
Mfsd2a	0.878258258	7.655372506	4.359201956	0.00051905	0.057103925	0.017124471	2.524761573	highly expressed in Skin_growth
2310007B03Rik	0.877905196	5.937851862	3.174342414	0.006063014	0.152280456	-2.249579032	1.704273878	highly expressed in Skin_growth
Selp	-0.872742498	7.057755606	-3.275984966	0.004908559	0.138020243	-2.055862548	1.774783028	highly expressed in Control
Krt86	0.86997491	6.128121956	1.062871697	0.304081119	0.700820541	-5.5913499	0.397385569	non-significant
Rragd	-0.867741689	8.017035949	-2.909691035	0.010475939	0.186993724	-2.748801956	1.521722823	highly expressed in Control
Tmem45a2	0.867677758	5.594283274	5.970772017	2.21E-05	0.01716302	2.899669796	3.577932112	highly expressed in Skin_growth
9330159F19Rik	-0.866172855	6.950436513	-2.333115038	0.033444704	0.308131184	-3.790660606	1.134234143	highly expressed in Control
Grb14	-0.864018777	6.688197697	-2.80588406	0.012959195	0.206909576	-2.941846521	1.450713642	highly expressed in Control
C3ar1	-0.86270165	9.684138181	-2.605368539	0.01946641	0.244733952	-3.308761744	1.314892156	highly expressed in Control
Lgr5	0.862187848	7.896464373	2.891224564	0.010880924	0.190411644	-2.783276477	1.509061469	highly expressed in Skin_growth
Ryr1	-0.862149662	8.841257159	-1.909603527	0.0748247	0.423673598	-4.488427188	0.865433557	non-significant
Cfp	-0.859232993	9.372455624	-2.74644615	0.014629172	0.217169671	-3.051495079	1.410252073	highly expressed in Control
Pla2g2f	0.858198724	9.74480802	3.410630453	0.003708402	0.123899862	-1.79814528	1.868375977	highly expressed in Skin_growth
Ssbp2	0.856294922	8.726481794	4.048324389	0.000984169	0.077371805	-0.573872192	2.311192058	highly expressed in Skin_growth
Sik1	0.855935893	10.56637625	3.627245475	0.0023609	0.102895876	-1.382044587	2.019109846	highly expressed in Skin_growth
Adamts18	0.854333465	5.424215142	2.503705571	0.02386716	0.268249093	-3.491176159	1.246857696	highly expressed in Skin_growth
Ecm1	-0.852371502	11.24372118	-3.927515514	0.00126408	0.083333689	-0.805168822	2.22763917	highly expressed in Control	Ecm1
Calml4	-0.850729377	5.740550507	-3.463898203	0.003318707	0.118916556	-1.695940715	1.905437354	highly expressed in Control
Pla2g4f	0.850293544	6.486601285	4.629411631	0.000299575	0.045195567	0.523986534	2.708234077	highly expressed in Skin_growth
Eid1	0.848317049	8.995784955	2.659313579	0.017458341	0.234857647	-3.210918479	1.351234822	highly expressed in Skin_growth
Atp6v0d2	0.846767502	7.470354233	1.507928948	0.151635185	0.555488223	-5.069681224	0.629654978	non-significant
Mup3	-0.844671806	4.967780909	-2.110485318	0.051404002	0.364945156	-4.166630994	0.99075584	non-significant
Abra	-0.844488447	8.17139881	-1.854445751	0.082753753	0.440757652	-4.573470701	0.831811953	non-significant
Rgn	0.843283244	5.233325134	3.415134054	0.00367376	0.123165167	-1.789508678	1.871508881	highly expressed in Skin_growth
Tmem163	-0.841762695	5.790675696	-3.649629772	0.002253292	0.101791398	-1.339002627	2.034682134	highly expressed in Control
Slc22a4	0.841731286	8.416325985	4.140915461	0.000812838	0.069312106	-0.397136138	2.375038268	highly expressed in Skin_growth
Serpina3n	0.841650052	11.50512745	2.046709833	0.057991377	0.380864257	-4.270740594	0.950505815	non-significant
Terf2ip	0.841598	5.75860737	4.459835494	0.000422639	0.052767681	0.206743717	2.593353331	highly expressed in Skin_growth
Apcdd1	0.841443682	9.651118098	5.212537844	9.39E-05	0.028335494	1.588597796	3.095461921	highly expressed in Skin_growth
Il24	-0.841029467	7.248655065	-2.755154589	0.014372084	0.216408829	-3.035473582	1.416170461	highly expressed in Control
Cldn1	0.839244554	10.58153035	4.96568169	0.00015273	0.034729555	1.143316279	2.933118103	highly expressed in Skin_growth
Vps33b	0.838020544	9.280234342	2.668984509	0.01712005	0.232163854	-3.193306021	1.357766528	highly expressed in Skin_growth
Kctd12	-0.835760215	9.15452984	-2.510559056	0.023542881	0.267981038	-3.478965157	1.251424183	highly expressed in Control
Sdc3	-0.834267181	10.48294132	-2.407785049	0.028875139	0.291178319	-3.660667535	1.183274734	highly expressed in Control
Slc6a8	0.832848796	12.96041953	5.319370915	7.63E-05	0.025458401	1.778632485	3.164949287	highly expressed in Skin_growth	Slc6a8
Actg2	-0.832000504	6.241238435	-3.289009376	0.004777333	0.136412903	-2.030981752	1.783828549	highly expressed in Control
Asb15	-0.831721492	4.771001134	-2.837863034	0.012138785	0.200472225	-2.882576744	1.472544675	highly expressed in Control
Cpt1b	-0.82943782	7.721384317	-1.626293474	0.123993629	0.512772833	-4.908065324	0.696832997	non-significant
Samd5	0.829417071	7.508938191	3.839470727	0.001517716	0.090401968	-0.974117273	2.166598288	highly expressed in Skin_growth
St3gal1	-0.827059639	9.575888388	-3.677880482	0.002124481	0.099741228	-1.284679662	2.054331708	highly expressed in Control
Srgn	-0.82666387	11.70993229	-3.088988546	0.007236641	0.16094854	-2.411512931	1.645206497	highly expressed in Control
Ckmt2	-0.824033935	6.36386317	-1.223573291	0.239345387	0.64814103	-5.419826101	0.477294866	non-significant
Klk11	0.82394691	8.170099987	5.107909333	0.000115304	0.029204152	1.400897766	3.026951803	highly expressed in Skin_growth
Tdo2	-0.82375851	5.974808487	-3.766415062	0.00176679	0.095842034	-1.114471176	2.115873636	highly expressed in Control
Fxyd2	-0.823729113	7.92671809	-3.040643715	0.007997791	0.16798574	-2.50287563	1.611822888	highly expressed in Control
Jchain	-0.822993957	4.433396946	-3.177732924	0.006020493	0.152013757	-2.243131501	1.706623176	highly expressed in Control
Defb3	0.822532741	6.55147428	1.1085707	0.284480486	0.68479577	-5.544638802	0.419627157	non-significant
Rgcc	0.820232675	8.493583906	3.816892711	0.001590662	0.091419339	-1.017480704	2.150928285	highly expressed in Skin_growth	Rgcc
Masp1	0.818142704	8.06112014	2.288369696	0.036499859	0.317593515	-3.867675963	1.105054318	highly expressed in Skin_growth
Uchl1	0.817625811	5.711495818	2.421559466	0.028099314	0.286922883	-3.636495737	1.192366271	highly expressed in Skin_growth
Trim30a	-0.815944505	6.32391515	-3.797711848	0.001655403	0.093766304	-1.054329478	2.137611268	highly expressed in Control
Rcan2	-0.815823848	7.942365692	-2.504581255	0.02382549	0.268249093	-3.489616656	1.247440998	highly expressed in Control
Alox8	0.815599923	7.547536913	1.487734836	0.156833333	0.560910643	-5.096370841	0.618403597	non-significant
Cyr61	0.812775694	13.55539171	2.319397301	0.034354864	0.310848419	-3.814343861	1.125271336	highly expressed in Skin_growth
Ms4a8a	-0.812775663	6.025523369	-2.270802168	0.037769235	0.321889895	-3.897723827	1.093642588	highly expressed in Control
Tmigd1	-0.811733572	7.418909042	-2.70562143	0.015894821	0.226512025	-3.126394437	1.382554105	highly expressed in Control
Ltbp3	0.811327439	8.978959346	5.408047885	6.42E-05	0.02391873	1.935095196	3.222262001	highly expressed in Skin_growth
Slpi	-0.809487331	7.697364331	-2.523661884	0.02293455	0.264396098	-3.455583737	1.260162934	highly expressed in Control
Bmp7	0.808729364	7.985267334	4.431058944	0.000448176	0.054936583	0.152618534	2.573769507	highly expressed in Skin_growth	Bmp7
Mlf1	-0.808576842	6.527340518	-2.071694215	0.055323831	0.373828988	-4.230161078	0.966225035	non-significant
Deptor	0.807990544	9.783678543	2.495705894	0.024251048	0.270161356	-3.505412897	1.241531326	highly expressed in Skin_growth
Npl	0.805649671	10.36775136	3.738605219	0.001872087	0.097489823	-1.167926393	2.096549678	highly expressed in Skin_growth
Mapk13	0.80471595	10.38452004	2.588415809	0.020141955	0.249232866	-3.339364883	1.303504442	highly expressed in Skin_growth
Usp13	-0.804703889	7.186676565	-1.79805647	0.091624282	0.460764418	-4.658811507	0.797821279	non-significant
Abtb2	-0.804569981	7.599949658	-4.640021218	0.000293221	0.045104329	0.543732494	2.715390543	highly expressed in Control
Gprc5a	-0.803404339	7.338314441	-2.844742719	0.011969001	0.199519662	-2.869801895	1.47724656	highly expressed in Control
Pthlh	-0.803146787	6.555168885	-2.105381606	0.05190475	0.366471483	-4.17502551	0.987519813	non-significant
Antxr2	-0.79748185	10.11172442	-4.003521805	0.001079801	0.079540299	-0.659567008	2.280236529	highly expressed in Control
Lrrc1	0.796454521	10.876491	4.121787414	0.000845561	0.070595138	-0.433603808	2.361863469	highly expressed in Skin_growth
Sult1e1	-0.795215974	5.757699965	-2.448356494	0.026646158	0.28058941	-3.589307141	1.210091546	highly expressed in Control
Fbln5	0.794111655	9.597692477	3.862533922	0.001446685	0.088320986	-0.929836693	2.182598344	highly expressed in Skin_growth	Fbln5
Fgf18	-0.793873819	9.184815858	-2.050357446	0.057594743	0.379836361	-4.264832987	0.952796753	non-significant
Sytl1	0.793549947	7.534093274	6.075329874	1.82E-05	0.01716302	3.073322443	3.64245138	highly expressed in Skin_growth
Fetub	0.793252786	5.80058217	2.874315419	0.011265111	0.19465814	-2.814794887	1.49747856	highly expressed in Skin_growth
Vangl2	0.792863231	8.148955364	4.838502257	0.000196766	0.038609587	0.910720728	2.848550267	highly expressed in Skin_growth	Vangl2
Spp1	-0.792733773	8.370891156	-0.90549689	0.379029537	0.754883655	-5.739063753	0.323841069	non-significant
Gm11563	0.791459743	4.824113318	1.428784162	0.172861333	0.579321453	-5.172749941	0.585922034	non-significant
Hspb8	0.790016841	10.53160034	5.178963083	0.000100288	0.029204152	1.528534667	3.073526087	highly expressed in Skin_growth
Kcne4	0.787477877	6.919714468	3.68761258	0.002081841	0.099741228	-1.265966355	2.061099646	highly expressed in Skin_growth
Ackr3	-0.786335654	10.41198079	-3.440110282	0.003487415	0.119732026	-1.741596083	1.888885284	highly expressed in Control
Myc	0.785326257	11.43858317	6.994037151	3.56E-06	0.010453538	4.521670789	4.18784842	highly expressed in Skin_growth
Mbp	-0.784669567	6.437988404	-2.236319468	0.040381503	0.330854193	-3.956383397	1.071318514	highly expressed in Control
Prr14	0.784099147	10.57119998	2.383221683	0.030309078	0.296863803	-3.703626431	1.167096283	highly expressed in Skin_growth
Tnnc2	-0.783546139	11.49105824	-1.725812182	0.104207739	0.48277133	-4.765671286	0.754863479	non-significant
Bcl11b	0.783474698	9.207760145	4.410267239	0.000467604	0.055803928	0.113462658	2.55960448	highly expressed in Skin_growth
Slc34a2	0.78274233	5.634368227	1.674453711	0.11404717	0.499393982	-4.839872098	0.724745387	non-significant
Timp3	0.782439495	8.508477152	1.68458062	0.112045652	0.496141274	-4.825360351	0.730655707	non-significant
Dusp8	0.780148831	7.347677877	3.881760769	0.00139004	0.087589267	-0.892934367	2.195931464	highly expressed in Skin_growth
Slfn1	-0.778964638	5.109578928	-2.313219906	0.03477227	0.312293596	-3.82498822	1.121240067	highly expressed in Control
Bbox1	0.778905025	10.6615816	3.004374246	0.008619916	0.172742482	-2.571227631	1.586817361	highly expressed in Skin_growth
Cmbl	-0.777868668	7.424478695	-1.738563327	0.101882571	0.479527502	-4.747018346	0.762396029	non-significant
Zkscan1	0.777476551	7.452030049	4.360066993	0.000518132	0.057103925	0.018758385	2.525352421	highly expressed in Skin_growth
Id1	0.77725465	10.06501897	5.115132182	0.000113677	0.029204152	1.413904794	3.031695573	highly expressed in Skin_growth
Cyba	-0.774789205	8.569429106	-2.236027055	0.040404358	0.330868669	-3.956878983	1.071129643	highly expressed in Control
Ltbp4	0.774359331	9.188904412	2.507417773	0.023690989	0.268190203	-3.484563657	1.249330768	highly expressed in Skin_growth
Tnnc1	0.773371713	7.637292881	1.240649816	0.233142515	0.642883316	-5.400430519	0.48605991	non-significant
Oas1f	0.770954185	9.394750655	2.776390163	0.013763367	0.211352497	-2.996341632	1.430616762	highly expressed in Skin_growth
Them5	0.769561263	9.16676535	2.364482051	0.031447915	0.301649902	-3.736272057	1.154783631	highly expressed in Skin_growth
Rarg	0.768749929	9.944711146	3.763929829	0.001775952	0.095842034	-1.119247722	2.114147047	highly expressed in Skin_growth
Gbp4	-0.768509429	9.432296161	-2.792775976	0.013310809	0.208221923	-2.966086439	1.441777334	highly expressed in Control
Triobp	0.76798988	9.824964758	1.595468729	0.130742879	0.523839574	-4.95098684	0.679140342	non-significant
Fpr1	-0.766979169	5.219656888	-1.953661479	0.068987996	0.410092374	-4.4194283	0.892543966	non-significant
Abcg1	0.766418284	7.145515392	2.96044471	0.009437164	0.181179005	-2.65377814	1.556580955	highly expressed in Skin_growth
Atp2a1	-0.763237517	12.02760599	-1.165406537	0.261434159	0.665598406	-5.484233766	0.447828005	non-significant
Nr4a3	0.762391673	7.238595315	2.153967728	0.047314506	0.350590281	-4.094680983	1.018428238	highly expressed in Skin_growth
Prpf19	0.761983895	10.34898789	4.016454651	0.001051267	0.079540299	-0.634819306	2.289176128	highly expressed in Skin_growth
Steap1	-0.761806583	6.471024541	-3.253324303	0.005145445	0.14046552	-2.099122516	1.759050196	highly expressed in Control
Epha4	0.761743557	8.43297387	3.142223409	0.006480815	0.15477015	-2.31060317	1.682029145	highly expressed in Skin_growth	Epha4
St8sia5	-0.761003516	5.639790308	-2.560423888	0.021306769	0.254587732	-3.38973786	1.284737796	highly expressed in Control
Notch1	0.760819199	7.192421257	5.879254921	2.62E-05	0.01716302	2.746219314	3.521052246	highly expressed in Skin_growth	Notch1
Ndrg2	-0.760256735	11.17095308	-2.08435905	0.054014924	0.372688724	-4.209488811	0.974217531	non-significant
Ackr4	0.760185371	6.796030979	3.859474522	0.001455911	0.088539726	-0.935709723	2.180476294	highly expressed in Skin_growth
Rnf167	0.760161247	8.793374851	3.774198346	0.001738402	0.09570363	-1.099512623	2.121280585	highly expressed in Skin_growth
Plau	-0.759496391	9.42098535	-4.651907503	0.000286266	0.044915173	0.565839597	2.72340367	highly expressed in Control
Mmp3	-0.75903311	12.42932997	-2.329402321	0.033688781	0.30856799	-3.797076728	1.131806886	highly expressed in Control	Mmp3
Tfap2a	0.758253533	11.26479418	4.802991698	0.000211257	0.039459848	0.845409972	2.824829759	highly expressed in Skin_growth
Gas6	0.757592994	12.88152768	5.490896794	5.48E-05	0.023131048	2.080207072	3.275503468	highly expressed in Skin_growth
Marco	-0.756983342	6.221345642	-1.421630996	0.174894837	0.580841761	-5.181859866	0.582018103	non-significant
Col4a3	-0.756952347	6.121687209	-2.693266942	0.016298226	0.228032801	-3.148990946	1.37418788	highly expressed in Control
Fbxw5	0.756640683	9.447682439	1.542475109	0.14307721	0.543434339	-5.023415672	0.649046939	non-significant
B4galt5	-0.755873241	8.109646244	-2.760035445	0.01422991	0.215925806	-3.026487277	1.419489068	highly expressed in Control
Rab15	0.755662163	7.713757693	3.973452799	0.001149213	0.080415358	-0.717137488	2.259440192	highly expressed in Skin_growth
Piezo2	0.754281851	6.29329247	2.509508002	0.023592339	0.267981038	-3.480838684	1.250723669	highly expressed in Skin_growth
Optn	-0.753841105	6.42558506	-3.606533869	0.002465052	0.104814826	-1.421868003	2.004699253	highly expressed in Control
Fxyd6	0.752376931	8.862781821	4.028188619	0.00102604	0.078914527	-0.612373175	2.297284325	highly expressed in Skin_growth
Cyp17a1	0.752121534	7.940854333	1.521995402	0.148100134	0.55025741	-5.050934788	0.637529152	non-significant
Wisp2	0.752118587	8.690626134	1.97122161	0.066778384	0.405948409	-4.391670837	0.903410451	non-significant
Maob	0.750719513	7.72435468	2.958613125	0.009472836	0.181305405	-2.657214041	1.555321556	highly expressed in Skin_growth
Mfsd6	0.750196641	9.325265728	2.632005623	0.01844863	0.240620453	-3.260534671	1.332817752	highly expressed in Skin_growth
Dusp1	0.749696209	14.17942571	1.951807094	0.069225145	0.410686648	-4.422351101	0.891398453	non-significant
Sirpa	0.7487779	11.62021345	2.231892538	0.040728798	0.332258158	-3.963882868	1.068459922	highly expressed in Skin_growth
Has2	-0.748433421	8.190570891	-2.223208069	0.041418184	0.334319552	-3.978573835	1.062857085	highly expressed in Control	Has2
Tmem57	0.747122906	9.039344355	4.209043502	0.000706386	0.065971401	-0.267452298	2.421894935	highly expressed in Skin_growth
Angptl7	0.743049986	8.063567185	2.3200127	0.03431354	0.310848419	-3.813282751	1.125673102	highly expressed in Skin_growth
Gpr35	-0.742567231	7.378685248	-2.379029373	0.030560425	0.297006347	-3.71093943	1.164339493	highly expressed in Control
Tmco4	0.742018792	6.378864866	3.883321147	0.001385542	0.087589267	-0.889940049	2.197013303	highly expressed in Skin_growth
Tubb3	-0.741140859	7.342651707	-3.092430275	0.007185254	0.16094854	-2.404998274	1.647585261	highly expressed in Control
Mycl	0.740901085	6.46769469	4.011146146	0.001062886	0.079540299	-0.64497639	2.285507092	highly expressed in Skin_growth
Slc6a6	0.740599606	11.28952267	3.949958041	0.001206579	0.082309672	-0.762150012	2.243179822	highly expressed in Skin_growth
Capns2	0.740362331	10.54802506	2.089438106	0.053498021	0.370859733	-4.201179426	0.977427338	non-significant
Lyg2	0.739228608	4.813104817	2.078970237	0.054568351	0.372722456	-4.218293057	0.970814794	non-significant
Gsdmc	0.738763418	9.387716038	0.785165995	0.444164359	0.795631784	-5.837676008	0.270905586	non-significant
Acsbg1	-0.73840168	11.01751302	-3.081301304	0.007352722	0.162537219	-2.426058812	1.639894424	highly expressed in Control
Tcf19	0.736897329	6.497482288	3.168151408	0.006141423	0.152708274	-2.261349315	1.699984645	highly expressed in Skin_growth
Myl4	0.736288509	9.336041361	2.162108183	0.046583078	0.34873205	-4.081126802	1.023628838	highly expressed in Skin_growth
Ankrd35	0.7357024	8.583398821	4.297777503	0.000588657	0.060763368	-0.099062468	2.482754073	highly expressed in Skin_growth
Pltp	0.735495509	11.22548252	1.752552507	0.099383939	0.474500196	-4.726450752	0.770684609	non-significant
Robo2	0.734406314	6.266645133	5.137002258	0.000108894	0.029204152	1.453244398	3.046046399	highly expressed in Skin_growth
Ror1	0.73405168	6.224192875	5.546740604	4.92E-05	0.022057433	2.17742817	3.31122261	highly expressed in Skin_growth
Apobec1	-0.732072755	10.50482999	-2.599711082	0.019689403	0.246200058	-3.318982513	1.311090034	highly expressed in Control
Tnfrsf1b	-0.731376477	7.502310734	-3.516869984	0.00297172	0.114000704	-1.594208413	1.942301184	highly expressed in Control
Fjx1	0.730883961	7.170209254	4.160169982	0.000781197	0.06809434	-0.360451843	2.388291918	highly expressed in Skin_growth
Map1b	0.729782531	9.980483427	3.650379424	0.002249775	0.101791398	-1.337561126	2.035203608	highly expressed in Skin_growth
Itgb2	-0.729377298	7.489759835	-1.590660835	0.131823338	0.525351328	-4.95762956	0.676393086	non-significant
Clca3a2	0.729148475	12.44276499	2.892522615	0.010851965	0.190411644	-2.780854983	1.509951071	highly expressed in Skin_growth
Irgm2	-0.728853274	6.665063221	-2.52752357	0.022758139	0.26294197	-3.448683834	1.262740496	highly expressed in Control
Cd14	-0.728427071	7.916289641	-2.999480554	0.008707409	0.173576289	-2.580436847	1.583446257	highly expressed in Control
Ttyh3	0.728383153	8.811519288	2.73492035	0.014976278	0.219695431	-3.072676133	1.402424317	highly expressed in Skin_growth
Nrbp2	0.727696562	8.390172341	3.371702382	0.004021722	0.126708483	-1.87275887	1.841301059	highly expressed in Skin_growth
Rdh12	0.726194046	9.697980871	3.39517589	0.003829772	0.124782365	-1.827775744	1.857625984	highly expressed in Skin_growth
Krtap14	0.726060958	4.786307448	1.078569923	0.297239491	0.695846684	-5.575493118	0.404981816	non-significant
Evl	-0.724563048	7.595476274	-2.498474421	0.024117532	0.269326744	-3.500487864	1.243374207	highly expressed in Control
Tpm2	-0.724385319	15.01452194	-2.843824577	0.011991526	0.199519662	-2.871507271	1.476618954	highly expressed in Control	Tpm2
C5ar1	-0.724234002	7.229346042	-2.687983848	0.016473729	0.228032801	-3.158643634	1.370612577	highly expressed in Control
Cdkn2b	0.723083652	7.182681844	4.832853412	0.000199001	0.038609587	0.900341892	2.84478002	highly expressed in Skin_growth
Lynx1	-0.721831397	8.360690086	-1.904874388	0.075476843	0.42537057	-4.495777765	0.862536818	non-significant
Fblim1	-0.721693097	7.631653385	-4.132267442	0.00082747	0.069801095	-0.41362065	2.369082785	highly expressed in Control
Kcnh1	0.720734572	6.915001476	5.107478249	0.000115402	0.029204152	1.400121232	3.026668612	highly expressed in Skin_growth
Spry1	0.72062765	7.894674507	3.897130925	0.001346372	0.086064752	-0.863443184	2.206586349	highly expressed in Skin_growth	Spry1
AU018091	-0.71906759	6.016770734	-1.885688898	0.078175033	0.430827633	-4.525485332	0.850811994	non-significant
Inmt	-0.716049292	6.035600083	-3.178843672	0.006006627	0.152013757	-2.241019025	1.707392862	highly expressed in Control
Pfkfb1	-0.715485382	7.934904995	-4.031471336	0.001019092	0.078766307	-0.6060949	2.299552224	highly expressed in Control
Lrp4	0.715447199	9.612845877	3.967598882	0.001163243	0.080415358	-0.728350424	2.255389659	highly expressed in Skin_growth
Ifi27	0.71291537	8.654405405	3.709525078	0.001988955	0.097489823	-1.223833951	2.076335693	highly expressed in Skin_growth
Ccl22	0.711438244	6.316507387	2.574504997	0.020712991	0.251997064	-3.364423078	1.29417245	highly expressed in Skin_growth
Il17rc	0.710922169	11.29238344	4.21615417	0.000696126	0.065402452	-0.253936065	2.426779132	highly expressed in Skin_growth
Robo1	0.710620845	7.610459219	3.603371678	0.002481354	0.105142195	-1.427947849	2.002498942	highly expressed in Skin_growth
Scn4b	-0.709623748	6.486571096	-2.055943168	0.056992159	0.378420218	-4.255775251	0.956307614	non-significant
Igfbp5	-0.709553097	9.706965948	-2.305107012	0.035327678	0.313853757	-3.838947926	1.115950372	highly expressed in Control
Uox	-0.708429036	6.455325871	-1.250109515	0.229760669	0.640651307	-5.389592347	0.490937422	non-significant
Ablim1	0.708106414	10.26162944	3.117977342	0.006814894	0.157831946	-2.356600598	1.665250541	highly expressed in Skin_growth
Irf1	-0.707825406	9.69719346	-2.832109351	0.012282575	0.202217837	-2.893254272	1.468613781	highly expressed in Control
Pdk4	-0.707144377	7.649435025	-1.41539991	0.176682157	0.583005888	-5.189767214	0.578624098	non-significant
Hmga2	-0.70709301	6.012434691	-2.756670248	0.014327788	0.216155606	-3.032683561	1.417200878	highly expressed in Control	Hmga2
Pydc4	-0.70659586	6.711115865	-1.56119862	0.13861139	0.537787515	-4.998024783	0.659632048	non-significant
Clrn3	-0.706459113	4.4428738	-4.170514871	0.000764717	0.067740321	-0.340752879	2.395409223	highly expressed in Control
Pkib	-0.70504575	7.702933849	-2.509585923	0.023588669	0.267981038	-3.480699799	1.250775599	highly expressed in Control
Prelid2	-0.703897545	7.155709765	-2.965240983	0.009344373	0.181177623	-2.644778426	1.55987937	highly expressed in Control
Fgfr1	0.703648141	8.217780586	2.310713129	0.034943004	0.312931354	-3.829303983	1.119605057	highly expressed in Skin_growth	Fgfr1
Cfb	-0.703585251	9.909802035	-1.967240857	0.067273606	0.407380504	-4.397975874	0.900944093	non-significant
Hamp2	-0.702285622	7.19592657	-3.237049176	0.005322532	0.142753044	-2.130168259	1.747755016	highly expressed in Control
Pygl	-0.701392614	10.01391998	-5.944152142	2.33E-05	0.01716302	2.855174881	3.561426436	highly expressed in Control
Cyp2g1	-0.701361885	5.953485561	-1.873477061	0.079937066	0.434532674	-4.54429951	0.843371638	non-significant
Phkg1	-0.70092797	6.86606049	-1.542536332	0.143062412	0.543434339	-5.023333007	0.649081465	non-significant
Lrrc15	0.700566382	8.559388447	1.361724766	0.192703866	0.601935826	-5.256778325	0.549648798	non-significant
Sppl3	0.700232871	11.12657386	5.051139858	0.000128958	0.031614842	1.298415124	2.989594377	highly expressed in Skin_growth
Igf2	0.699996554	8.19006292	1.273815472	0.221454265	0.631491433	-5.362140559	0.503228944	non-significant
Chil4	0.699387363	5.433964673	0.930147026	0.366521956	0.746995593	-5.717305044	0.335042241	non-significant
Rnase2a	-0.699111878	4.908357138	-1.722049685	0.104902617	0.484314306	-4.771157902	0.752644968	non-significant
Slc38a4	-0.696336667	7.254182381	-3.469161589	0.003282492	0.118916556	-1.685836192	1.909099962	highly expressed in Control
Podn	0.696226884	8.947024548	2.023226753	0.060605072	0.388949363	-4.308633676	0.935790128	non-significant
Itgb5	0.695485135	10.14932445	5.660011901	3.97E-05	0.020069968	2.373145134	3.383253719	highly expressed in Skin_growth	Itgb5
Aif1	-0.694963636	9.484548654	-3.007431877	0.008565687	0.172742482	-2.565471985	1.588924007	highly expressed in Control
Cirbp	0.694849285	9.394569	2.327436969	0.03381866	0.309576881	-3.80047128	1.13052244	highly expressed in Skin_growth
Gabra3	-0.694828461	6.73682953	-2.077061891	0.054765579	0.372722456	-4.221407964	0.969610481	non-significant
Krt34	0.69429492	5.974251882	0.983970327	0.340205057	0.728960722	-5.667997759	0.35991425	non-significant
Cd59a	0.694226207	10.58129775	2.452042615	0.026451926	0.279481969	-3.582799307	1.212533686	highly expressed in Skin_growth
Wdr46	0.693723672	8.737393076	4.487886637	0.000399176	0.052192209	0.25942659	2.612419414	highly expressed in Skin_growth
Hacd1	-0.693197553	11.67787584	-5.733975511	3.45E-05	0.019809371	2.49985901	3.429981787	highly expressed in Control
Cyp2b10	0.693083237	9.024341878	2.660432628	0.01741887	0.234795588	-3.208881584	1.351990374	highly expressed in Skin_growth
Pira6	-0.690206876	6.603358629	-2.19277809	0.04392021	0.341335609	-4.029827525	1.043277705	highly expressed in Control
Ntrk2	0.689769835	8.16680875	2.533592618	0.022483501	0.261867484	-3.437831797	1.266793288	highly expressed in Skin_growth
Cd53	-0.689613589	10.24844666	-2.791584243	0.013343231	0.2084855	-2.968288622	1.440965241	highly expressed in Control
Gaa	0.688927483	10.4373972	2.35231333	0.032208871	0.30351783	-3.757410179	1.146802535	highly expressed in Skin_growth
Mettl7a1	0.688761246	10.07541663	3.459186	0.003351467	0.118960753	-1.704986295	1.902158363	highly expressed in Skin_growth
Reg3g	0.688026256	4.56417501	2.806418634	0.012945049	0.206909576	-2.940857285	1.451078235	highly expressed in Skin_growth
Kcnj12	-0.68463341	6.776403679	-3.123027044	0.006743945	0.157387676	-2.347025822	1.668743993	highly expressed in Control
Myh1	-0.683581835	11.19990695	-2.897469976	0.010742277	0.189754398	-2.771623245	1.513342231	highly expressed in Control
Uap1	-0.682258502	10.90958582	-3.826272769	0.001559937	0.090649647	-0.999463705	2.157439162	highly expressed in Control
Trim2	0.682208765	7.51019997	2.436264035	0.027292874	0.283405158	-3.610628116	1.202086603	highly expressed in Skin_growth
Tchhl1	0.681896221	6.584299586	0.678314361	0.507549627	0.829440022	-5.91436305	0.226375632	non-significant
Crip1	-0.680989868	11.93448589	-3.209479635	0.005636378	0.148993906	-2.18271003	1.728630294	highly expressed in Control
Dio2	0.680366541	6.046264423	3.454271424	0.003385978	0.118960753	-1.714419528	1.898738627	highly expressed in Skin_growth
Tmem106a	-0.679246901	9.121391699	-2.776328306	0.013765103	0.211352497	-2.996455748	1.430574652	highly expressed in Control
Bmp4	0.679040061	9.957858479	2.86705798	0.011434028	0.195637835	-2.828308013	1.492510369	highly expressed in Skin_growth	Bmp4
Klra2	-0.678180358	5.103370831	-3.132243777	0.00661632	0.155600047	-2.329542996	1.675121636	highly expressed in Control
Grasp	0.678106088	6.836865521	2.461758261	0.025946393	0.277315333	-3.565627296	1.218974974	highly expressed in Skin_growth
F13a1	-0.677944481	9.57757482	-3.05141727	0.007821637	0.166372638	-2.482539978	1.619257327	highly expressed in Control
Cd5l	-0.677250581	4.923599611	-3.308643936	0.004586057	0.132939205	-1.993451579	1.797468592	highly expressed in Control
Alox12b	-0.676294821	9.360826414	-2.070858209	0.055411245	0.373829704	-4.231523256	0.96569802	non-significant
Mgst2	0.676219038	9.340218468	2.124334618	0.050067471	0.359852781	-4.143797862	0.999549855	non-significant
Xrcc6bp1	0.676090517	6.613130766	5.502592441	5.35E-05	0.023131048	2.100608178	3.282995553	highly expressed in Skin_growth
Lancl1	0.67553731	9.144845246	4.958119802	0.00015504	0.034751202	1.129545189	2.928107029	highly expressed in Skin_growth
Zbtb7b	0.675238424	8.808186207	3.687608022	0.002081861	0.099741228	-1.265975118	2.061096477	highly expressed in Skin_growth
Lmcd1	-0.675135708	8.848126599	-2.463465722	0.025858501	0.277315333	-3.562606587	1.220107651	highly expressed in Control
Avpi1	0.674118923	9.200542349	3.02339545	0.008287952	0.169715171	-2.53540227	1.599926827	highly expressed in Skin_growth
Sema4g	0.673491129	5.98759405	3.879596802	0.001396302	0.087631907	-0.897087089	2.194431089	highly expressed in Skin_growth
Ddit4l	-0.672416621	6.731001396	-1.929655635	0.072115339	0.419254924	-4.457139152	0.877744828	non-significant
Slc39a8	0.672195636	9.877382088	2.926726243	0.010115406	0.184362041	-2.716951491	1.533413292	highly expressed in Skin_growth
Gmps	0.671933936	11.03110965	4.052175342	0.000976361	0.077371805	-0.566511434	2.313851004	highly expressed in Skin_growth
Kcnn4	-0.671236414	7.357325102	-2.077807631	0.054688429	0.372722456	-4.220190911	0.970081057	non-significant
Ifi204	-0.670823023	9.356829244	-4.32322741	0.00055873	0.058443156	-0.050883678	2.50017143	highly expressed in Control
Myoz3	-0.669950866	7.173656784	-3.205004641	0.005689019	0.149016215	-2.191232399	1.725527161	highly expressed in Control
Pink1	0.669851635	6.59263503	3.5437765	0.002809605	0.109948108	-1.542506749	1.961026782	highly expressed in Skin_growth
Foxn1	0.669631281	6.936273522	2.615382835	0.019077611	0.242567029	-3.29065071	1.321626727	highly expressed in Skin_growth
Zfp217	0.668280651	7.577788857	1.734001039	0.102709243	0.480453656	-4.753702655	0.759698449	non-significant
Grn	-0.667888565	13.49133333	-3.572203304	0.002647933	0.108192886	-1.48786864	1.980809836	highly expressed in Control
Basp1	-0.66776273	6.815634868	-2.163071672	0.046497202	0.348660251	-4.079520825	1.024244781	highly expressed in Control	Basp1
Gpx3	0.66772639	12.21648384	1.746113274	0.10052732	0.476963097	-4.735931435	0.766866176	non-significant
Ldb3	-0.667600373	9.449546583	-1.426067921	0.173631209	0.579683144	-5.176213289	0.584438646	non-significant
Ube2e2	0.667461164	8.350601266	3.458879914	0.003353606	0.118960753	-1.705573834	1.901945375	highly expressed in Skin_growth
Samhd1	-0.667011595	10.51308677	-2.264454784	0.03823793	0.323250601	-3.90855368	1.089525711	highly expressed in Control
Serpinb7	0.667006032	9.566214598	1.87701797	0.079422537	0.433786426	-4.538851876	0.845527194	non-significant
Tnfrsf23	-0.666967887	9.212246394	-2.080211663	0.054440399	0.372722456	-4.216265904	0.971598427	non-significant
Ccdc109b	-0.666780427	9.166485459	-3.352613196	0.004184855	0.128493875	-1.909319256	1.828028273	highly expressed in Control
1700017B05Rik	0.665907124	6.863890167	3.576348406	0.00262515	0.108106553	-1.479900427	1.983694424	highly expressed in Skin_growth
Heatr5a	-0.664272066	7.802427303	-3.543050682	0.00281386	0.109948108	-1.543901629	1.960521652	highly expressed in Control
Slc7a6	0.66413734	8.024659832	3.834767756	0.001532627	0.090401968	-0.9831487	2.163334767	highly expressed in Skin_growth
Il6st	0.663688038	11.93772391	2.478355799	0.025103915	0.272959412	-3.536228553	1.229993577	highly expressed in Skin_growth
Znrd1as	-0.662870129	8.881458827	-2.405547706	0.029003049	0.291335791	-3.664588201	1.181799306	highly expressed in Control
Nupr1	-0.662381616	12.83599534	-3.980013726	0.001133692	0.080415358	-0.704572183	2.263979226	highly expressed in Control
Uty	0.661781753	8.594997067	3.961322699	0.001178477	0.080743712	-0.740373917	2.251046296	highly expressed in Skin_growth
Prdm8	-0.66126923	5.810762599	-2.501643307	0.023965567	0.268688581	-3.494847998	1.245484198	highly expressed in Control
Dusp16	0.661263013	8.482074553	3.989188018	0.001112344	0.080379446	-0.687005229	2.270324994	highly expressed in Skin_growth
Ppp1r3c	-0.660812499	7.210801957	-1.303991701	0.211224917	0.620505327	-5.326599932	0.51901559	non-significant
Mmp11	0.660484782	6.208533271	1.638077587	0.121493436	0.508464125	-4.891505925	0.703632653	non-significant
Gmpr	-0.659070966	7.493105937	-3.500457711	0.003075164	0.116456273	-1.625736704	1.930879176	highly expressed in Control
Tgfa	-0.658974361	6.424615502	-2.688423302	0.016459062	0.228032801	-3.157840946	1.370909922	highly expressed in Control
Ctdsp2	0.658913412	11.60445444	2.692445083	0.01632541	0.228032801	-3.150492958	1.3736316	highly expressed in Skin_growth
Apod	0.658107873	12.70441722	3.540666056	0.002827885	0.110098037	-1.548484342	1.958862078	highly expressed in Skin_growth
Krt6a	0.658019522	14.13762481	1.067067835	0.302241186	0.699583043	-5.587130877	0.39941151	non-significant
Rassf9	0.656843028	8.256061792	3.654149653	0.002232168	0.10151514	-1.330311372	2.037826213	highly expressed in Skin_growth
Itga2	-0.656590602	8.375841745	-2.977496294	0.009111311	0.17802798	-2.621767619	1.568310601	highly expressed in Control	Itga2
Cyp4b1	0.655156011	9.01113398	3.584907482	0.002578724	0.107778733	-1.463446415	1.989650588	highly expressed in Skin_growth
Myoz1	-0.654324045	7.5699828	-2.007969458	0.062360204	0.392944419	-4.33312221	0.926260329	non-significant
Ankrd11	0.652891906	8.754399449	3.040688193	0.007997056	0.16798574	-2.502791704	1.611853575	highly expressed in Skin_growth
Jph1	-0.652082596	7.865994908	-3.016552802	0.008405902	0.170840162	-2.548295489	1.5952097	highly expressed in Control
Aqp4	-0.651418345	5.155470129	-2.558629954	0.021383574	0.254670336	-3.392959296	1.283536668	highly expressed in Control
Perm1	-0.650301284	6.912077174	-1.791138452	0.092768468	0.462564799	-4.66916654	0.793678562	non-significant
Pdcd2l	-0.649979928	6.451034284	-6.609952586	6.95E-06	0.012117338	3.93314532	3.964530581	highly expressed in Control
Ahr	0.649767033	8.549414099	5.429047416	6.17E-05	0.023604008	1.971974707	3.235784998	highly expressed in Skin_growth
Fam46a	0.64965675	10.11854505	3.789179862	0.001685048	0.094422851	-1.070723104	2.13168629	highly expressed in Skin_growth
Ppp1r12b	-0.649593334	7.315831133	-2.217085084	0.041910737	0.336325885	-3.988914862	1.058910788	highly expressed in Control
Ngf	-0.649557905	8.553035175	-5.452373713	5.90E-05	0.023131048	2.012862425	3.25078411	highly expressed in Control
Wdr74	0.648611005	10.59320804	3.099631947	0.00707889	0.160346281	-2.391362328	1.6525636	highly expressed in Skin_growth
Gm12185	-0.647732418	8.126492041	-1.219166507	0.240966694	0.649871179	-5.424795782	0.4750413	non-significant
Spi1	-0.647640026	12.12083701	-2.558039253	0.021408922	0.254670336	-3.394019857	1.283141207	highly expressed in Control
Gbp2	-0.647549659	7.605431517	-1.718730095	0.105519047	0.485369054	-4.775992067	0.75068918	non-significant
Htra2	0.646932891	8.622743483	2.516873722	0.023247813	0.265978033	-3.467702757	1.255634306	highly expressed in Skin_growth
Mvk	0.646901262	7.523800869	4.984544047	0.000147121	0.033946075	1.17763387	2.94560808	highly expressed in Skin_growth
Vsnl1	-0.646854131	8.781636046	-1.72988331	0.103460387	0.481975495	-4.759725699	0.757266094	non-significant
Rnf187	0.646763305	9.852304993	3.330670116	0.004380517	0.130328378	-1.951320426	1.812774993	highly expressed in Skin_growth
Thbs4	0.645912601	9.731383758	1.193425493	0.250607225	0.658410476	-5.453531062	0.461946623	non-significant
Spns2	0.645083786	8.88602378	1.228941071	0.237381952	0.647093776	-5.413752926	0.480044507	non-significant
Timeless	0.64263078	6.843520437	2.871849148	0.011322239	0.194670344	-2.819388002	1.495790018	highly expressed in Skin_growth
Mybph	0.64258988	7.595540804	1.578406295	0.134611666	0.52967785	-4.974496687	0.669406012	non-significant
Slco3a1	0.642424893	10.14357693	4.380801183	0.000496619	0.057103925	0.057901864	2.539508252	highly expressed in Skin_growth
Slfn8	-0.642365123	7.127160271	-2.635499268	0.018318991	0.239920676	-3.254196747	1.335171714	highly expressed in Control
Per1	0.641719281	9.002531292	3.756365748	0.001804134	0.095842034	-1.133786297	2.108891612	highly expressed in Skin_growth
Palmd	0.641622309	12.1892609	3.357177096	0.004145264	0.128493875	-1.900580078	1.831201304	highly expressed in Skin_growth
Krt10	0.641608014	15.79909791	3.449106536	0.003422629	0.119226005	-1.72433229	1.895144804	highly expressed in Skin_growth
Ctla4	0.64148374	5.474478314	2.613364336	0.019155374	0.242965089	-3.294303165	1.320268844	highly expressed in Skin_growth
Shisa5	-0.640647886	10.78359356	-2.715114225	0.015591417	0.223736749	-3.109009669	1.388987516	highly expressed in Control
Phtf2	-0.640621567	8.322753497	-4.733303267	0.000242968	0.042510939	0.716791673	2.778146282	highly expressed in Control
Ephb6	0.64025026	8.462173335	4.400708873	0.000476821	0.055845725	0.095448312	2.553088296	highly expressed in Skin_growth
Plod1	-0.639490555	10.11669214	-3.779876455	0.001717983	0.095180375	-1.088600664	2.125224705	highly expressed in Control	Plod1
St6galnac2	-0.638883561	7.381825392	-3.393424089	0.003843776	0.124782365	-1.831133711	1.856407545	highly expressed in Control
Fmod	0.638363531	8.186074213	1.498298547	0.154095901	0.557988618	-5.082442251	0.624281467	non-significant
St3gal6	-0.636778225	9.180815079	-2.655021554	0.017610528	0.235544405	-3.21872817	1.348337568	highly expressed in Control
Gas1	0.636317555	7.946279002	5.004602555	0.000141389	0.033899336	1.214075727	2.958874944	highly expressed in Skin_growth	Gas1
Slfn4	-0.635767711	5.325371394	-2.420874748	0.02813741	0.286922883	-3.637698672	1.191914015	highly expressed in Control
Plbd1	0.635715643	12.14093909	2.724437461	0.015298876	0.222671027	-3.091916806	1.395310236	highly expressed in Skin_growth
Slc5a8	0.634698945	6.855826954	2.163294135	0.046477394	0.348660251	-4.079149964	1.024387011	highly expressed in Skin_growth
Cemip	0.63459465	6.721488837	0.881134251	0.391671711	0.763837637	-5.760054063	0.312888862	non-significant
Tmprss4	0.634545786	7.268017023	3.013271044	0.008463054	0.171769632	-2.55447695	1.592947807	highly expressed in Skin_growth
Fgf9	0.633723978	7.103116507	2.270277744	0.037807755	0.321904772	-3.898619138	1.093302321	highly expressed in Skin_growth
Calml3	0.632878851	10.80303661	2.490443269	0.024506785	0.270868511	-3.514768857	1.238029614	highly expressed in Skin_growth
2310030G06Rik	-0.632341301	6.089189661	-2.980431933	0.009056333	0.177395595	-2.616252449	1.570330895	highly expressed in Control
Myot	-0.632327101	10.91591967	-1.865178907	0.081154535	0.437264648	-4.557041419	0.838325949	non-significant
Rgs4	0.631797834	6.434713334	2.533881101	0.022470525	0.261867484	-3.437315716	1.266985988	highly expressed in Skin_growth	Rgs4
Car13	0.631542226	12.1089444	2.837214342	0.012154914	0.200472225	-2.883780864	1.472101426	highly expressed in Skin_growth
Lyz1	-0.631519461	8.546492448	-3.820032644	0.001580309	0.091419339	-1.011449346	2.15310789	highly expressed in Control
Il31ra	-0.631263485	7.554032956	-2.567578698	0.021003057	0.253682467	-3.376881424	1.289530208	highly expressed in Control
Por	-0.631045034	10.92618432	-4.27092407	0.000622009	0.061683181	-0.149956403	2.464357574	highly expressed in Control
Irs1	0.630827479	6.868057895	1.722007538	0.104910423	0.484314306	-4.771219319	0.752620127	non-significant
Polr1a	0.630773038	8.702369947	3.423397923	0.003611031	0.122303671	-1.773658705	1.877257871	highly expressed in Skin_growth
Emc10	0.630271119	8.24603876	3.169778621	0.006120718	0.152680903	-2.258256024	1.701111938	highly expressed in Skin_growth
1500015O10Rik	0.629843555	6.23813478	1.957014575	0.068561043	0.409331339	-4.414139186	0.894616258	non-significant
Tpi1	-0.629671931	11.96829883	-4.438735904	0.000441213	0.054508906	0.167065762	2.578996464	highly expressed in Control
Ttn	-0.629454124	11.22055162	-1.738630635	0.101870419	0.479527502	-4.746919645	0.762435847	non-significant
Cops7a	0.629374751	10.41231941	3.723788782	0.001930742	0.097489823	-1.196410372	2.08625146	highly expressed in Skin_growth
Bnip3	-0.629090035	11.27088932	-4.913771507	0.000169331	0.03741987	1.0486308	2.89867438	highly expressed in Control
Cxcl1	-0.629018198	6.882368212	-1.635301799	0.122078435	0.509256818	-4.895413991	0.7020292	non-significant
Slc26a11	0.628452577	6.360057704	2.757643984	0.0142994	0.216155606	-3.030890869	1.417862925	highly expressed in Skin_growth
Gjb6	-0.628249551	6.988173652	-1.268191218	0.223403285	0.632935635	-5.368691029	0.500303949	non-significant
Herc3	-0.627052075	7.054578349	-3.380711334	0.003946946	0.125869084	-1.855497925	1.847565987	highly expressed in Control
Kcnk1	-0.626076135	7.796120896	-3.868155612	0.001429886	0.087788438	-0.919045676	2.18649731	highly expressed in Control
Hs2st1	0.625175138	8.757377884	4.707830844	0.000255744	0.043104921	0.669634573	2.761039551	highly expressed in Skin_growth
Sertad4	0.624924589	8.69388642	3.03305299	0.008124238	0.168980132	-2.517194818	1.60658662	highly expressed in Skin_growth
Oasl2	-0.624203097	7.139565696	-1.788021209	0.093288139	0.463593975	-4.673824156	0.79181385	non-significant
Fhod1	-0.624195002	6.857877872	-3.116369417	0.006837639	0.157831946	-2.359648826	1.664138271	highly expressed in Control
Cd209a	-0.624074374	7.987773614	-3.307280187	0.004599093	0.132939205	-1.996059118	1.796521064	highly expressed in Control
Cdc42ep5	0.623182292	8.533489063	2.919684437	0.010262946	0.186156789	-2.730122936	1.528579636	highly expressed in Skin_growth
Ccl17	0.622493162	7.675838764	2.127248325	0.049790385	0.3586828	-4.138984097	1.001402367	highly expressed in Skin_growth
Ipw	-0.622486658	6.040713251	-1.61891097	0.125582311	0.516078173	-4.918397177	0.692583208	non-significant
Trpm3	-0.622201597	4.89957342	-2.679831132	0.016748138	0.229902258	-3.173527301	1.365098025	highly expressed in Control
Dlg2	0.622014922	6.729903776	2.647209895	0.017890794	0.237083248	-3.232931233	1.343066939	highly expressed in Skin_growth
Ptprj	-0.621807901	11.20071933	-2.698241303	0.016134628	0.227929093	-3.139896763	1.377555518	highly expressed in Control
Smtnl2	-0.619280147	8.099936224	-4.259213372	0.000637151	0.061780429	-0.172169308	2.456329059	highly expressed in Control
Slc31a2	0.617820877	11.27160104	1.175438486	0.257517477	0.663674312	-5.473310343	0.4528668	non-significant
Hpgd	0.617301124	10.70692325	3.837583067	0.001523684	0.090401968	-0.977742198	2.165288423	highly expressed in Skin_growth
Il20rb	0.616730507	9.663360765	2.778153961	0.013713946	0.211352497	-2.993087397	1.431817548	highly expressed in Skin_growth
Ccdc3	0.61624053	8.715308179	1.840659426	0.084848993	0.445518643	-4.594487381	0.823465494	non-significant
Myadm	-0.615676252	9.839225928	-1.597347654	0.13032269	0.523224925	-4.948387031	0.680214881	non-significant
Hspa1b	0.615618717	8.567629101	4.167884934	0.000768873	0.067740321	-0.345760161	2.393600055	highly expressed in Skin_growth
Dennd5b	0.615483186	5.748123448	2.623751977	0.018758407	0.241899542	-3.275496336	1.32725922	highly expressed in Skin_growth
Slc2a4	-0.615327329	7.026902444	-3.387808953	0.003889011	0.124782365	-1.841896185	1.852502157	highly expressed in Control
Tti1	0.613471523	8.353206052	3.445877742	0.003445741	0.119609913	-1.730528689	1.892898199	highly expressed in Skin_growth
Tinagl1	-0.613465504	8.812982455	-2.800215224	0.013110138	0.20712421	-2.952333496	1.446848082	highly expressed in Control
Tgfb1	-0.613381971	11.34136987	-3.088991429	0.007236597	0.16094854	-2.411507473	1.64520849	highly expressed in Control	Tgfb1
Asb16	-0.612547813	6.224720409	-3.635177572	0.00232219	0.102867605	-1.366792432	2.024628315	highly expressed in Control
Id3	0.612360942	8.137098125	4.410393334	0.000467483	0.055803928	0.113700249	2.559690425	highly expressed in Skin_growth
Tmprss13	0.612186362	7.878699833	4.408307428	0.000469479	0.055803928	0.109769759	2.558268643	highly expressed in Skin_growth
Emilin2	-0.611736876	7.310628188	-2.02932924	0.059915737	0.386863341	-4.298809892	0.939608692	non-significant
Rnase2b	0.611318112	8.54577604	1.150808462	0.267214126	0.671273973	-5.499989832	0.440528342	non-significant
Adgre5	-0.61119785	8.785011388	-3.132066021	0.006618759	0.155600047	-2.329880256	1.674998619	highly expressed in Control
Aldoa	-0.61107753	14.72647447	-2.963578583	0.009376433	0.181177623	-2.647898127	1.55873605	highly expressed in Control
Chpt1	-0.61083429	8.915274728	-3.345911931	0.004243669	0.12853893	-1.92214906	1.82336957	highly expressed in Control
Tom1l2	0.610269549	7.328177414	4.871081723	0.00018437	0.03857019	0.970502006	2.870271946	highly expressed in Skin_growth
Lmod1	-0.610202704	6.800706369	-3.393115094	0.003846252	0.124782365	-1.831725997	1.856192631	highly expressed in Control
Tsc22d3	0.610016302	9.779292243	2.431305308	0.027562345	0.284840763	-3.619358561	1.198806978	highly expressed in Skin_growth
Osr2	-0.609171474	8.730207349	-2.482949267	0.024875384	0.271982421	-3.528078337	1.233046289	highly expressed in Control
Tmod4	-0.608549609	9.523219707	-1.11276871	0.282728047	0.683780409	-5.540264124	0.421689822	non-significant
Hrasls	-0.607656908	4.827059731	-2.573057608	0.020773288	0.252465445	-3.367027513	1.293202127	highly expressed in Control
Mmp2	0.606320041	13.20617088	3.137693329	0.006541983	0.155285489	-2.319201835	1.678893351	highly expressed in Skin_growth	Mmp2
Ikbkg	0.606259634	6.453313486	3.029392788	0.008185908	0.168980132	-2.524096838	1.604062267	highly expressed in Skin_growth
Icos	0.605230612	7.590550879	1.664867987	0.115970129	0.500157044	-4.853553621	0.719163941	non-significant
Paqr3	0.605179395	6.769246438	3.50847075	0.003024217	0.115450039	-1.610344365	1.936455766	highly expressed in Skin_growth
Ms4a6c	-0.604959607	8.574590695	-1.736015667	0.102343479	0.479819777	-4.750752404	0.760889315	non-significant
Lgr4	0.604943502	10.10758418	4.521698847	0.000372654	0.050199369	0.322824432	2.635368999	highly expressed in Skin_growth
Olah	0.604910344	5.659846559	3.288746488	0.004779947	0.136412903	-2.031484069	1.783645952	highly expressed in Skin_growth
Cd209d	-0.604751184	7.765163118	-2.425857465	0.027861298	0.285806254	-3.628941635	1.19520585	highly expressed in Control
Snx12	0.60431361	9.312063349	1.097158113	0.289285402	0.689268075	-5.556460845	0.414036174	non-significant
Adhfe1	-0.604260301	6.415953994	-2.846888941	0.011916509	0.199519662	-2.865814882	1.478713762	highly expressed in Control
Scnm1	-0.60400729	7.674232975	-2.629883886	0.018527791	0.240845935	-3.264382363	1.331388484	highly expressed in Control
Selenbp2	0.602990213	5.717146805	1.608632191	0.127823245	0.519090509	-4.932727802	0.686679141	non-significant
Spock2	0.601262678	7.039790086	2.913131064	0.010402138	0.186525196	-2.742373848	1.524082759	highly expressed in Skin_growth
Ifi30	-0.600946748	11.93027059	-1.816758687	0.088593212	0.454905908	-4.630690819	0.809050949	non-significant
Serpinb6a	-0.600499142	12.23779439	-3.43454026	0.003528138	0.120602378	-1.752283394	1.885009873	highly expressed in Control
Abcd2	-0.600055325	7.873613833	-3.828642378	0.00155227	0.090649647	-0.994912572	2.159083783	highly expressed in Control
Zfp36l2	0.599814585	12.66413575	3.914833858	0.00129779	0.084843004	-0.829486588	2.218854041	highly expressed in Skin_growth
Trim29	0.599563633	12.92642131	5.466317638	5.74E-05	0.023131048	2.037264768	3.259739019	highly expressed in Skin_growth
Cdh11	0.59927038	7.516976727	2.224007191	0.041354298	0.334319552	-3.977223178	1.063372367	highly expressed in Skin_growth	Cdh11
Mina	-0.598858262	9.053376324	-4.556952806	0.000346916	0.048169152	0.388800219	2.659258825	highly expressed in Control
Themis2	-0.598855882	6.513505586	-1.765367146	0.097142373	0.471294584	-4.707515784	0.778299727	non-significant
Tmem38a	-0.598810434	8.468016789	-1.761870738	0.097749529	0.471962475	-4.712690982	0.776219864	non-significant
Ikbke	-0.59800919	7.260913837	-3.490124052	0.003142133	0.116826288	-1.645584157	1.923687698	highly expressed in Control
Sh3yl1	0.597660785	8.414320681	3.698469583	0.002035286	0.099172792	-1.245090581	2.068649101	highly expressed in Skin_growth
Celf2	-0.59694361	10.05644581	-3.676726935	0.002129593	0.099741228	-1.286897777	2.053529462	highly expressed in Control
Apoc1	0.596784878	10.4405903	1.715152821	0.106186858	0.487274463	-4.781194555	0.748583225	non-significant
Myh7	0.596581511	6.811260631	0.746815481	0.466326303	0.809881771	-5.86639687	0.254652152	non-significant
Dctn3	0.596481582	10.82228927	2.217566431	0.04187182	0.336325885	-3.988102428	1.059220898	highly expressed in Skin_growth
Abhd3	-0.596467993	5.611231565	-2.184103172	0.044658739	0.343309954	-4.044374367	1.037711312	highly expressed in Control
Arl8a	-0.596439974	10.61666449	-4.346953804	0.000532227	0.057590598	-0.006017395	2.516393445	highly expressed in Control
Lap3	0.595511962	10.03868319	3.842811691	0.001507213	0.090260185	-0.967701772	2.168916505	highly expressed in Skin_growth
Itgb6	-0.593943695	8.90889622	-2.914885317	0.010364699	0.18615984	-2.739095098	1.52528637	highly expressed in Control
Znhit1	-0.593427422	10.69527898	-3.606662446	0.002464392	0.104814826	-1.42162079	2.004788718	highly expressed in Control
Atp1b4	0.593343464	5.628467952	2.06844199	0.055664599	0.374173892	-4.23545853	0.964175245	non-significant
A930016O22Rik	-0.592814166	6.369657813	-4.662643347	0.00028013	0.044396319	0.585793317	2.730637112	highly expressed in Control
Qpct	-0.591612576	8.939517578	-3.634087989	0.00232747	0.102867605	-1.368887541	2.023870295	highly expressed in Control
Sort1	0.590616093	9.720188445	4.7315031	0.000243849	0.042510939	0.713461535	2.776938078	highly expressed in Skin_growth
Stk10	-0.589834246	7.595213357	-2.54466783	0.02199045	0.258548495	-3.418002924	1.274194968	highly expressed in Control
Stxbp6	-0.589183602	7.315084949	-2.305058619	0.035331016	0.313853757	-3.839031128	1.115918835	highly expressed in Control
Panx3	0.588594851	6.582208971	2.374769879	0.030817811	0.297856971	-3.7183639	1.161539867	highly expressed in Skin_growth
Btc	-0.588553166	7.677653062	-2.021919771	0.060753644	0.389389162	-4.310735505	0.93497281	non-significant
Cd109	0.588254582	10.56802215	4.36963389	0.00050809	0.057103925	0.036824251	2.531885526	highly expressed in Skin_growth
Procr	-0.587463678	8.284454859	-2.284671085	0.036763749	0.317984134	-3.874011155	1.102649604	highly expressed in Control
Tiam1	0.586815828	9.682964191	3.573587243	0.002640304	0.108188177	-1.485208295	1.981772926	highly expressed in Skin_growth	Tiam1
Hilpda	-0.586767103	7.590614854	-3.143783306	0.006459883	0.15477015	-2.307641807	1.683109026	highly expressed in Control
Cnksr3	0.586474478	6.935405473	3.117540624	0.006821064	0.157831946	-2.357428534	1.664948439	highly expressed in Skin_growth
Atp1b2	-0.586429839	7.046492405	-3.527006381	0.002909577	0.112441538	-1.574732893	1.949355619	highly expressed in Control
Car12	0.586071726	9.345839132	2.008150255	0.062339139	0.392944419	-4.332832635	0.92637311	non-significant
Fgfr2	0.58604927	11.01453066	3.937111119	0.001239163	0.082862007	-0.786772992	2.234284779	highly expressed in Skin_growth	Fgfr2
Rptn	0.585991379	8.763579178	0.8547544	0.405674214	0.772189201	-5.782200249	0.301163384	non-significant
Pcdh7	-0.585672971	10.50701153	-3.350896008	0.004199848	0.12853893	-1.912607113	1.826834451	highly expressed in Control
Gadl1	0.585212337	7.797669826	1.783488761	0.094048313	0.465494645	-4.680587021	0.789104783	non-significant
Car14	-0.584767084	7.1699901	-2.177060911	0.045266711	0.345781256	-4.056162097	1.03319759	highly expressed in Control
Slc27a3	0.584743803	7.825748904	3.14910584	0.006388962	0.154457351	-2.297535486	1.686794057	highly expressed in Skin_growth
Cxcl9	-0.584347332	7.499816218	-1.21812078	0.241352674	0.649871179	-5.425972934	0.474507035	non-significant
U2af2	0.583868478	9.895170795	3.713612675	0.001972095	0.097489823	-1.215974891	2.079177454	highly expressed in Skin_growth
BC017158	0.583699959	7.503582218	2.589337099	0.020104673	0.249232866	-3.337703601	1.304122881	highly expressed in Skin_growth
Exosc1	0.58347923	8.127689912	6.338693504	1.13E-05	0.015763541	3.502784704	3.802750483	highly expressed in Skin_growth
Sox7	0.5833054	7.988669553	4.165401552	0.000772818	0.067740321	-0.350488849	2.391891557	highly expressed in Skin_growth
Cdca7l	0.583163077	10.02469365	3.027711694	0.008214387	0.168980132	-2.527266293	1.602902978	highly expressed in Skin_growth
Csf3r	-0.581920442	6.396862764	-1.57191511	0.136108816	0.532573098	-4.983393661	0.665713894	non-significant
Btg3	0.58190293	9.951479531	2.946580956	0.009710474	0.182463876	-2.679773169	1.547050858	highly expressed in Skin_growth
Tmod2	-0.581875429	7.045435466	-3.389450579	0.003875731	0.124782365	-1.838749853	1.853643905	highly expressed in Control
Emp3	-0.581782989	11.87580878	-1.752709118	0.099356273	0.474500196	-4.726219885	0.770777547	non-significant
Entpd1	-0.580867788	10.61344126	-2.981846805	0.009029952	0.17709994	-2.613593903	1.571304696	highly expressed in Control
Mylip	0.580643923	10.68679036	2.27620777	0.037374316	0.320438811	-3.888489554	1.097151293	highly expressed in Skin_growth
Jund	0.580246849	10.2913182	1.645655075	0.119908719	0.506016389	-4.880814236	0.708015373	non-significant
Asb11	-0.579722175	6.37951053	-1.538576474	0.144022194	0.544907143	-5.028674863	0.64684948	non-significant
Coro6	-0.579689243	8.215139604	-1.0062217	0.329722906	0.721322449	-5.646902225	0.370361085	non-significant
Mastl	0.579349177	7.802383277	2.714895397	0.015598347	0.223736749	-3.10941064	1.388839164	highly expressed in Skin_growth
Mdk	0.579110926	7.385805423	3.244854515	0.005236863	0.140937184	-2.115281706	1.753171569	highly expressed in Skin_growth	Mdk
Tmem54	0.578928183	9.900659973	3.089822846	0.007224151	0.16094854	-2.409933853	1.645783101	highly expressed in Skin_growth
Klf4	0.578399754	12.49293662	4.181541333	0.00074754	0.067740321	-0.31976425	2.40299272	highly expressed in Skin_growth
Ifi44	-0.578294289	5.483717695	-2.09304167	0.053134034	0.370666155	-4.195277384	0.979706242	non-significant
Nipsnap1	0.578139868	5.625664853	4.151249149	0.000795698	0.068596164	-0.377444976	2.382152399	highly expressed in Skin_growth
Psat1	0.577787524	10.57873098	3.313159874	0.00454315	0.132003745	-1.984816081	1.800606395	highly expressed in Skin_growth
Ak2	0.577056731	10.61938077	5.151741076	0.000105787	0.029204152	1.479718558	3.055706863	highly expressed in Skin_growth
Zim1	0.576549077	5.53971	3.546487544	0.00279377	0.109948108	-1.537296563	1.962913519	highly expressed in Skin_growth
Rexo1	0.576193528	8.805678619	2.473980555	0.025323443	0.274585225	-3.54398598	1.227087195	highly expressed in Skin_growth
Hoxc8	0.57604418	8.896953356	3.372646424	0.004013821	0.126708483	-1.870950301	1.841957529	highly expressed in Skin_growth
Prmt1	0.575481757	10.88883894	4.536936902	0.000361298	0.049725957	0.35135749	2.645699909	highly expressed in Skin_growth
4833423E24Rik	0.575070723	10.20286212	2.463612915	0.025850938	0.277315333	-3.562346145	1.220205304	highly expressed in Skin_growth
Sh2d4a	0.574830487	7.33597392	3.869446144	0.001426057	0.087788438	-0.916568601	2.187392307	highly expressed in Skin_growth
AW112010	-0.574805679	6.302126169	-3.142427196	0.006478077	0.15477015	-2.310216308	1.682170219	highly expressed in Control
Aoah	-0.573553679	8.679291002	-1.708073945	0.107519205	0.489120419	-4.791468217	0.744420927	non-significant
Bcl2	0.573302642	10.05018589	2.346943868	0.032550121	0.30403551	-3.766722043	1.143284475	highly expressed in Skin_growth
Timd4	-0.573298385	5.344697027	-3.410233864	0.003711468	0.123899862	-1.798905779	1.868100098	highly expressed in Control
Fam84a	0.573133258	9.993217917	2.086906329	0.053755114	0.371549666	-4.205322797	0.97582701	non-significant
Itga5	-0.573091708	8.204951357	-1.437410326	0.170434955	0.576042023	-5.161718142	0.590640747	non-significant
Atp6ap2	0.572870175	10.37148716	3.150327589	0.006372792	0.154304171	-2.295215256	1.687640007	highly expressed in Skin_growth
Cstad	-0.572587996	6.057021093	-2.531797218	0.022564416	0.262248654	-3.441043173	1.265594116	highly expressed in Control
Fabp4	-0.572366232	11.56885457	-2.396823235	0.029506961	0.292882913	-3.679861937	1.176049376	highly expressed in Control
Epb41l4b	0.572221959	10.54465051	2.863460351	0.011518674	0.196432526	-2.835003381	1.490048284	highly expressed in Skin_growth
Homer2	-0.572047272	8.121748551	-1.367943589	0.190789385	0.60035887	-5.249116687	0.552981711	non-significant
Jup	0.571913297	13.6388406	3.578632394	0.00261268	0.10787617	-1.47550977	1.985283843	highly expressed in Skin_growth
Apln	0.571563184	5.662170409	2.524992954	0.022873597	0.263887304	-3.453205891	1.261051278	highly expressed in Skin_growth
Scn4a	-0.571499599	7.101260683	-1.695567106	0.109908721	0.493268833	-4.809550144	0.737083578	non-significant
Klf9	0.571396714	9.230708736	1.832169517	0.086162607	0.448264893	-4.607381319	0.818337143	non-significant
Dis3l	0.570678357	6.245379575	3.455363067	0.003378281	0.118960753	-1.712324259	1.899498224	highly expressed in Skin_growth
Cuta	0.570616265	9.521238602	3.245966056	0.005224774	0.140937184	-2.113161356	1.753942999	highly expressed in Skin_growth
Frmd4b	-0.570467897	10.45272768	-3.129345061	0.0066562	0.155874297	-2.335042401	1.673115639	highly expressed in Control
Lyn	-0.569742326	9.184547716	-1.990006133	0.064485704	0.398075241	-4.361819502	0.915072335	non-significant
Ctla2a	0.569699158	11.21765027	1.693479367	0.110312056	0.493983483	-4.812559844	0.735860836	non-significant
Cybb	-0.569594497	10.02138651	-1.448732689	0.167292802	0.574783538	-5.147162414	0.596852299	non-significant
Asb13	0.569485677	7.502201288	1.89831362	0.07639	0.427293795	-4.505957129	0.858522475	non-significant
Gypa	-0.568979371	5.078688046	-4.84190095	0.000195434	0.038609587	0.916963353	2.850818112	highly expressed in Control
Slc38a3	-0.568864062	6.692858711	-2.450430773	0.026536693	0.279849818	-3.585645501	1.211465689	highly expressed in Control
Jmjd7	0.568638926	6.362132746	2.920689468	0.010241761	0.186156789	-2.728243532	1.52926941	highly expressed in Skin_growth
Lurap1l	0.568508533	6.40479324	2.453915384	0.02635376	0.278913735	-3.579491412	1.213774795	highly expressed in Skin_growth
Cpn1	-0.568360597	6.65196627	-2.396583134	0.029520945	0.292882913	-3.680281942	1.175891214	highly expressed in Control
BC030336	0.568188065	7.899582484	5.685574413	3.78E-05	0.019809371	2.417036183	3.399430903	highly expressed in Skin_growth
Gpr137	0.568060543	7.321523086	3.720356291	0.001944592	0.097489823	-1.203009545	2.083865428	highly expressed in Skin_growth
Prss23	-0.566426862	11.67838529	-1.589572126	0.132069052	0.526063324	-4.959131787	0.675771459	non-significant
Txlnb	-0.566304001	7.439561022	-1.301055355	0.212203541	0.620638397	-5.330087344	0.517472599	non-significant
Ttpal	0.566104753	6.899730618	3.47809029	0.003221958	0.118389996	-1.668693007	1.915313307	highly expressed in Skin_growth
Lgals1	-0.565837562	13.97483454	-2.135503408	0.049012994	0.356092409	-4.125327086	1.006655321	highly expressed in Control	Lgals1
Mlkl	-0.565790487	8.817780049	-2.843913149	0.011989351	0.199519662	-2.871342762	1.476679497	highly expressed in Control
Mid2	0.565255523	10.08762943	3.43842203	0.003499708	0.119891747	-1.744835492	1.887710648	highly expressed in Skin_growth
Atp10b	0.565032525	7.293946541	2.716757062	0.015539479	0.223736749	-3.105999087	1.390101334	highly expressed in Skin_growth
Tagap	0.564843135	6.690568517	2.769657594	0.013953602	0.212968883	-3.008757739	1.426034512	highly expressed in Skin_growth
Zfp185	0.564719429	7.544275868	1.924222404	0.072840612	0.420941512	-4.465636019	0.874404448	non-significant
Gsn	0.56469566	13.03424162	2.113727978	0.05108816	0.363294045	-4.161291926	0.992813187	non-significant
Bace1	0.564338412	6.752837867	2.851538863	0.011803547	0.198867861	-2.857174006	1.481893158	highly expressed in Skin_growth
Aldh2	0.563907877	9.478162528	1.593493097	0.131185939	0.524275951	-4.953718139	0.678011049	non-significant
Cltb	0.563727205	10.03436137	3.253437669	0.005144232	0.14046552	-2.098906193	1.759128886	highly expressed in Skin_growth
Hsd11b1	0.563077147	9.115303997	1.865723361	0.081074151	0.437131765	-4.556206467	0.838656751	non-significant
Papss2	-0.563072491	9.743311452	-1.460178908	0.164165024	0.570237379	-5.132360495	0.603152401	non-significant
Pirb	-0.562981066	9.17762071	-1.578760783	0.13453031	0.52967785	-4.974010068	0.669607819	non-significant
Stat2	-0.562457884	8.538168219	-2.532583298	0.022528955	0.262030614	-3.439637241	1.266119125	highly expressed in Control
Krt33a	0.562029612	5.374882413	0.806895117	0.431905496	0.789541969	-5.8208159	0.280248165	non-significant
Ttpa	0.562018787	6.66245755	3.715778098	0.001963221	0.097489823	-1.21181158	2.080682835	highly expressed in Skin_growth
Sptbn2	0.561872348	9.581555054	3.328929571	0.004396421	0.130396671	-1.954650788	1.81156528	highly expressed in Skin_growth
Dot1l	0.560933916	7.459539286	3.185085664	0.00592929	0.151402586	-2.229145574	1.711718623	highly expressed in Skin_growth
Mblac2	0.560691827	6.856141948	4.25698597	0.000640073	0.061780429	-0.176395484	2.45480162	highly expressed in Skin_growth
Slurp1	0.559845241	8.915079184	1.442441447	0.169032782	0.575672748	-5.155260866	0.593398356	non-significant
Aqp7	-0.559025934	6.591775108	-2.102158348	0.052223302	0.367275877	-4.180321524	0.985477414	non-significant
Bcl9l	0.558678215	10.16993311	4.678952435	0.000271064	0.043642581	0.616080423	2.741618085	highly expressed in Skin_growth	Bcl9l
Stim1	0.558525884	7.840352419	2.166698476	0.046175254	0.348352263	-4.073472269	1.026564115	highly expressed in Skin_growth
Agpat3	0.55829581	11.60565437	3.11495252	0.006857745	0.157831946	-2.362334684	1.663158189	highly expressed in Skin_growth
H3f3b	0.557880006	13.68293099	4.357885868	0.00052045	0.057103925	0.014638468	2.523862601	highly expressed in Skin_growth
Nr1h2	0.557805514	8.747256086	2.686558871	0.016521378	0.228032801	-3.161246144	1.369648472	highly expressed in Skin_growth
Slc6a2	0.557622403	7.566718928	3.453744031	0.003389702	0.118960753	-1.715431777	1.898371653	highly expressed in Skin_growth
Sys1	0.557321654	6.573666192	2.483364937	0.024854802	0.271946888	-3.527340516	1.233322602	highly expressed in Skin_growth
Akap12	-0.55696333	8.46619232	-2.201904505	0.043155472	0.339721021	-4.014492498	1.049141166	highly expressed in Control
Mcu	-0.556886881	8.428427715	-3.85553619	0.001467875	0.088922644	-0.943270437	2.177744418	highly expressed in Control
Papss1	0.556510614	10.81165716	4.620429877	0.000305065	0.045585417	0.507260415	2.702172681	highly expressed in Skin_growth
Dtl	0.556366361	7.049712264	2.693585637	0.016287697	0.228032801	-3.148408467	1.374403599	highly expressed in Skin_growth
Enpep	-0.556305453	6.363543819	-2.37978962	0.0305147	0.296863803	-3.709613681	1.164839321	highly expressed in Control
Cyb5r3	0.556303137	14.33602314	1.288546782	0.216412748	0.625555641	-5.344873358	0.510916091	non-significant
Ank1	-0.555486377	9.029394635	-2.226531965	0.041153057	0.333690675	-3.97295431	1.065000736	highly expressed in Control
Asprv1	0.55519082	10.92363377	1.900841984	0.076036926	0.42699333	-4.502036748	0.860068911	non-significant
Elf5	0.555029096	6.246635723	1.253186683	0.22866888	0.639197349	-5.386052425	0.492527411	non-significant
Cdc25b	-0.554736761	7.428375459	-4.854964726	0.000190399	0.038609587	0.940945046	2.8595312	highly expressed in Control
Lcp2	-0.554104225	7.447210518	-1.656862794	0.117597405	0.503064589	-4.864938254	0.714512552	non-significant
Sdr16c5	0.553766191	9.60242118	1.317562741	0.206748478	0.615643189	-5.3104012	0.526165946	non-significant
Adgrl1	0.553378358	7.399678076	4.878955681	0.000181496	0.038482112	0.984930081	2.875515812	highly expressed in Skin_growth
Mylpf	-0.552728245	13.11095276	-2.557413536	0.021435804	0.254670336	-3.395143188	1.282722326	highly expressed in Control
Nfam1	-0.552485705	7.39525232	-2.50875009	0.023628064	0.268058077	-3.482189488	1.250218574	highly expressed in Control
Sh3rf2	0.551929521	8.237772357	4.105344008	0.000874758	0.071484171	-0.464971988	2.35053138	highly expressed in Skin_growth
Scnn1a	0.551881854	7.273644946	2.504086773	0.023849012	0.268249093	-3.490497303	1.247111613	highly expressed in Skin_growth
Tmem8	-0.551870065	6.582410414	-2.530909556	0.022604523	0.262520334	-3.442630586	1.265001309	highly expressed in Control
Alkbh3	0.551528586	8.047791986	3.143769731	0.006460065	0.15477015	-2.30766758	1.683099628	highly expressed in Skin_growth
Dmrt2	-0.551144594	5.293525672	-2.940464772	0.009833494	0.183460177	-2.691232183	1.542848475	highly expressed in Control
Aspscr1	0.550948306	8.977335115	3.368237987	0.004050851	0.127152644	-1.879395461	1.838892039	highly expressed in Skin_growth
Etv3	0.550866575	8.926613635	3.683272763	0.002100748	0.099741228	-1.274311098	2.05808171	highly expressed in Skin_growth
Pkp1	0.550852256	14.19796701	3.826384058	0.001559576	0.090649647	-0.999249957	2.157516403	highly expressed in Skin_growth
Sowahc	0.550021416	8.30695248	3.388290485	0.003885111	0.124782365	-1.840973297	1.852837059	highly expressed in Skin_growth
Trip10	-0.549809532	8.724055755	-3.867833997	0.001430842	0.087788438	-0.919663001	2.186274263	highly expressed in Control	Trip10
Tes	-0.549668428	7.784308809	-3.066142544	0.007587019	0.164766311	-2.454722312	1.629423462	highly expressed in Control
Ngp	-0.549443543	4.376137109	-2.257859041	0.038730709	0.324289726	-3.919792032	1.085251348	highly expressed in Control
Glis3	-0.548908341	6.172246759	-1.75787724	0.098447076	0.472675745	-4.718593794	0.773846245	non-significant
S100a8	-0.548624208	10.72529597	-0.541813008	0.595632385	0.869084005	-5.996906724	0.172956579	non-significant
Spon2	-0.548121407	7.298276767	-2.694564542	0.016255397	0.228032801	-3.146619178	1.375066236	highly expressed in Control
Svep1	0.548094947	9.080554849	2.271029786	0.037752528	0.321889895	-3.897335201	1.093790283	highly expressed in Skin_growth
Fads3	-0.547738826	7.921770147	-1.443067193	0.168859053	0.575455808	-5.154456555	0.593741615	non-significant
Rnasel	-0.547443544	8.952960864	-3.580329846	0.002603451	0.107778733	-1.472246604	1.986465085	highly expressed in Control
Tek	-0.546675221	6.716753894	-2.279647241	0.037125049	0.319337575	-3.882608607	1.099385076	highly expressed in Control
Cep170	-0.545848422	8.645878104	-3.394919579	0.003831817	0.124782365	-1.828267066	1.85744771	highly expressed in Control
Speer4a	-0.545800846	5.151936924	-3.356023016	0.00415524	0.128493875	-1.902790075	1.830398919	highly expressed in Control
C1qtnf3	0.545043531	9.29455118	1.514700339	0.14992474	0.552317252	-5.060672804	0.633441732	non-significant
Rnf170	0.544713331	6.734047263	3.615355938	0.002420137	0.104591053	-1.404905653	2.010837622	highly expressed in Skin_growth
Rnf144b	0.544661474	8.369892947	2.638629557	0.018203578	0.239007654	-3.248515554	1.337281412	highly expressed in Skin_growth
Crispld2	0.544306508	8.346857305	3.483555509	0.003185457	0.117599589	-1.6581985	1.91911656	highly expressed in Skin_growth
Ednrb	-0.544018538	9.76562437	-1.478238963	0.159328499	0.563794351	-5.108829347	0.613134622	non-significant
Neto1	-0.5437066	5.333383849	-2.011594161	0.061939102	0.392512426	-4.327313874	0.928522092	non-significant
Entpd7	0.543651736	9.102791559	2.159635269	0.04680416	0.349361212	-4.08524707	1.022048339	highly expressed in Skin_growth
Lox	0.543565294	11.58554249	1.89531029	0.076811308	0.428301521	-4.510609887	0.856686506	non-significant
Slc7a4	0.543445811	5.77438657	4.774541058	0.000223656	0.040335187	0.792971815	2.805792045	highly expressed in Skin_growth
Rab27b	0.54278304	9.369036641	2.274076973	0.037529524	0.320892768	-3.892130783	1.09576793	highly expressed in Skin_growth
Plod2	-0.542621195	7.668902354	-1.877693544	0.079324706	0.433509106	-4.537811802	0.845938626	non-significant
Hacd4	-0.541999815	8.591628773	-3.582510406	0.002591643	0.107778733	-1.468054661	1.987982508	highly expressed in Control
Pdzk1ip1	0.541516708	10.44204652	2.089950912	0.053446084	0.370859733	-4.200339867	0.977751559	non-significant
Hexa	-0.541466645	10.24276639	-3.557288019	0.002731565	0.109892948	-1.516538462	1.970429984	highly expressed in Control
Zkscan8	0.541437071	6.367521761	3.326233684	0.004421167	0.130883218	-1.959808741	1.809691642	highly expressed in Skin_growth
Gm94	0.54116882	11.87931586	2.273230999	0.037591312	0.321071137	-3.893575987	1.095218809	highly expressed in Skin_growth
Grpel2	0.541165226	7.612195929	3.150814833	0.006366354	0.154304171	-2.294289886	1.687977387	highly expressed in Skin_growth
Gjc3	-0.540876358	8.364864379	-1.825704276	0.087175018	0.451184111	-4.617175306	0.814437759	non-significant
Tfec	-0.540067212	7.214448442	-1.94270963	0.07039926	0.414104641	-4.43666658	0.885784269	non-significant
Rcn3	-0.539863509	8.833440291	-3.215595016	0.005565219	0.147603208	-2.171060864	1.732871457	highly expressed in Control
Rapgef4	0.539486936	6.190180417	3.402393015	0.003772609	0.124615219	-1.813939972	1.862645946	highly expressed in Skin_growth
Tacc1	0.539363312	8.152805275	3.293638929	0.004731532	0.135966551	-2.022134991	1.787044285	highly expressed in Skin_growth
Kcnk7	0.538915819	7.734212345	3.728402684	0.001912281	0.097489823	-1.187540066	2.089458571	highly expressed in Skin_growth
Lamc1	-0.538539683	11.87379174	-2.730728719	0.015104474	0.220250186	-3.080372346	1.399579098	highly expressed in Control	Lamc1
Fam49b	-0.538043679	10.15540403	-2.321008796	0.034246751	0.310848419	-3.811564945	1.126323472	highly expressed in Control
Dhcr7	0.537912616	9.542133901	2.215164699	0.042066337	0.336329303	-3.992155291	1.057673771	highly expressed in Skin_growth
Samd9l	-0.53667948	9.529780701	-3.898889185	0.001341465	0.086064752	-0.86007009	2.207804989	highly expressed in Control
Gbp2b	-0.536615742	5.187174201	-2.151989661	0.047493832	0.35149916	-4.09797058	1.017165473	highly expressed in Control
Acta2	-0.536392024	11.86049893	-2.776347371	0.013764568	0.211352497	-2.996420576	1.430587631	highly expressed in Control	Acta2
Camk2b	0.536130371	8.294920624	1.394997691	0.182639128	0.5910425	-5.215472634	0.567555074	non-significant
Nop2	0.53572276	8.907505922	3.448482602	0.003427083	0.119226005	-1.725529716	1.894710665	highly expressed in Skin_growth
Slc43a1	0.535413163	7.684218423	3.759938253	0.001790768	0.095842034	-1.126919633	2.111373816	highly expressed in Skin_growth
Ccr5	-0.534779843	5.422141304	-1.855840302	0.082544394	0.440441157	-4.571339362	0.832657524	non-significant
Sec24d	-0.534457512	9.863499852	-3.566373526	0.002680312	0.108948418	-1.49907492	1.976752819	highly expressed in Control
Fabp3	-0.533738649	9.777447139	-1.388043527	0.184706598	0.593011361	-5.22416912	0.563797601	non-significant
Plaur	-0.533116826	8.33505929	-1.376076502	0.188308888	0.597279425	-5.239056125	0.557350086	non-significant
Acer1	0.532830309	9.959124118	1.920552444	0.07333421	0.422428788	-4.471367307	0.872150053	non-significant
Igsf6	-0.532205488	8.923552407	-2.305300522	0.035314334	0.313853757	-3.83861522	1.11607648	highly expressed in Control
Popdc2	0.532188375	7.368701163	1.609990401	0.127525189	0.519090509	-4.930837847	0.687458419	non-significant
Klhl33	-0.531986894	6.842661559	-1.489197802	0.156451826	0.560910643	-5.094446205	0.619216594	non-significant
Prickle2	0.531722101	7.538270427	3.928495918	0.001261511	0.083333689	-0.803289109	2.228318234	highly expressed in Skin_growth
Pdgfrb	0.531640852	9.625082926	2.013526605	0.061715657	0.392336184	-4.324214853	0.929728484	non-significant
Tmem140	-0.531280053	8.936118377	-3.281171778	0.004855877	0.137030064	-2.045955502	1.778385049	highly expressed in Control
Mapkapk3	0.530713363	10.33039539	4.719036512	0.00025004	0.043104921	0.690389026	2.76856784	highly expressed in Skin_growth
Gpld1	0.530507102	9.405262208	3.421367312	0.003626345	0.122303671	-1.777553652	1.875845188	highly expressed in Skin_growth
L2hgdh	0.530359951	8.008895077	2.874348945	0.011264336	0.19465814	-2.81473244	1.497501516	highly expressed in Skin_growth
Prss53	0.530281835	6.824462804	1.51852212	0.148966519	0.550733649	-5.055575443	0.635582065	non-significant
Cryab	-0.529990262	9.687052379	-1.366468523	0.191242091	0.600751597	-5.250936428	0.552190586	non-significant
Ccdc115	0.529673971	9.604293184	2.365714989	0.031371766	0.301607235	-3.73412766	1.155592907	highly expressed in Skin_growth
Magoh	0.529655416	12.05918989	4.709137585	0.000255072	0.043104921	0.672055596	2.761917683	highly expressed in Skin_growth
Cyp2e1	-0.529512211	9.209029894	-1.412471582	0.177527267	0.583697153	-5.193474191	0.577031226	non-significant
Egr1	0.529490444	13.20419701	1.047622108	0.310836574	0.706415483	-5.606562345	0.390050873	non-significant
Matn2	0.529274399	8.530583664	3.314367078	0.004531748	0.132003745	-1.982507412	1.801445232	highly expressed in Skin_growth	Matn2
Exph5	0.529251237	6.537509732	4.228833312	0.000678205	0.064102596	-0.229844434	2.43548515	highly expressed in Skin_growth
Dock6	0.529137236	6.852587664	2.699604681	0.016090066	0.227929093	-3.137403279	1.378478737	highly expressed in Skin_growth
Pfkfb3	-0.528876658	8.553120724	-2.313659578	0.034742405	0.312204084	-3.824231042	1.12152689	highly expressed in Control
B3galt1	-0.528720995	5.900101426	-2.492458569	0.02440855	0.270476496	-3.511186949	1.239370366	highly expressed in Control
Zfp36l1	0.528699138	11.30619267	2.786435256	0.013484195	0.209386143	-2.977800232	1.437457222	highly expressed in Skin_growth
Col4a6	0.527605689	6.488947983	2.221345558	0.041567438	0.334805122	-3.981720884	1.061656337	highly expressed in Skin_growth
Katnal2	-0.527356455	5.178310379	-2.763382376	0.014133204	0.215082423	-3.020322382	1.421765342	highly expressed in Control
Ninj1	-0.527337147	10.36777653	-1.953219363	0.069044469	0.410092374	-4.420125291	0.892270822	non-significant
Fam114a1	-0.527307601	9.2377837	-1.637306133	0.121655778	0.508872076	-4.892592524	0.703186908	non-significant
Tmem160	0.526977372	8.086520516	3.826571401	0.001558968	0.090649647	-0.998890137	2.15764643	highly expressed in Skin_growth
Eno3	-0.526548997	9.689049161	-0.805085231	0.432918288	0.790027205	-5.822236344	0.279466322	non-significant
Nipal2	0.526347609	10.67971614	3.152866399	0.006339318	0.154304171	-2.290393312	1.689397996	highly expressed in Skin_growth
Fam26f	-0.52621018	6.375153011	-2.205323778	0.042872152	0.338873581	-4.008738976	1.051339881	highly expressed in Control
Mypn	-0.52615166	6.368140567	-1.400440641	0.181034121	0.588785656	-5.208642764	0.570501498	non-significant
Yod1	0.526040812	7.686772856	2.213167533	0.042228727	0.336329303	-3.995523811	1.056387643	highly expressed in Skin_growth
Cyp7b1	-0.525975179	8.1985578	-1.901874152	0.075893209	0.426451237	-4.500435405	0.860700436	non-significant
Prkacb	0.525943741	9.604112714	2.774898483	0.013805298	0.211735211	-2.99909333	1.429601339	highly expressed in Skin_growth
Tmem30b	0.525754001	9.127459565	3.85169532	0.001479639	0.089290517	-0.950644496	2.175079949	highly expressed in Skin_growth
Frrs1	0.52559406	10.1471995	3.151676569	0.006354984	0.154304171	-2.292653228	1.688574087	highly expressed in Skin_growth
Sms	-0.525078981	9.404706694	-2.745528442	0.014656522	0.217169671	-3.053182553	1.409628586	highly expressed in Control
Obscn	-0.524914681	7.452496646	-1.412952516	0.177388243	0.583609953	-5.192865777	0.577292737	non-significant
Ky	-0.524675827	4.908260979	-1.986242784	0.064939235	0.399254153	-4.367813015	0.912732862	non-significant
Znrf3	0.524553635	7.711952082	3.35684883	0.004148099	0.128493875	-1.901208697	1.830973073	highly expressed in Skin_growth
Adig	-0.524207245	6.052131207	-2.655893382	0.017579512	0.235544405	-3.217142151	1.348926001	highly expressed in Control
Slc11a1	-0.524141716	8.150007491	-1.004120811	0.330702666	0.721697594	-5.648911598	0.369370657	non-significant
Rassf8	-0.524002039	7.72506515	-3.271518112	0.004954383	0.138703544	-2.064392903	1.771681257	highly expressed in Control
Hist1h3i	0.523235495	8.810888858	1.419992624	0.175363345	0.581456229	-5.18394154	0.581125095	non-significant
Pfdn1	-0.522807478	9.781665919	-2.538432795	0.02226674	0.260720267	-3.429170034	1.270027101	highly expressed in Control
Slc6a4	0.522165961	7.663482864	2.528918287	0.022694743	0.26294197	-3.446190822	1.263671658	highly expressed in Skin_growth
Fzd1	0.521992403	9.587367546	2.013328218	0.061738562	0.392336184	-4.324533078	0.929604617	non-significant
Kcnc1	-0.521905541	5.951446025	-1.262355085	0.225439954	0.635722709	-5.375463648	0.497274555	non-significant
Zfp84	0.520742362	8.386203626	2.048205638	0.057828426	0.380431028	-4.268318716	0.951445111	non-significant
Gnptab	0.520089231	9.25244435	2.883022038	0.011065669	0.192498547	-2.798571779	1.503441372	highly expressed in Skin_growth
Plagl1	0.519771051	6.470607626	2.159737362	0.046795013	0.349361212	-4.085077014	1.022113579	highly expressed in Skin_growth
Ncoa3	-0.519269503	9.048137664	-4.252679778	0.000645761	0.061780429	-0.184566976	2.451848292	highly expressed in Control
Kcnk2	0.519204305	5.812664622	3.245381221	0.005231131	0.140937184	-2.114276985	1.753537111	highly expressed in Skin_growth
Mgll	-0.519082761	9.381344253	-2.39808285	0.029433701	0.292882913	-3.677658218	1.176879193	highly expressed in Control
B4galnt2	-0.518774243	5.100614687	-2.751180801	0.01448885	0.216844674	-3.042786326	1.413469386	highly expressed in Control
Pgam2	-0.518245489	9.447409214	-0.970008874	0.346900668	0.733279308	-5.681022688	0.35340835	non-significant
Fcer1g	-0.518217266	9.682169373	-1.528511567	0.14648613	0.548453669	-5.042207752	0.64118698	non-significant
Clu	0.517614783	8.981508848	2.273581744	0.037565683	0.321026994	-3.89297683	1.095446469	highly expressed in Skin_growth
Ddx21	0.517332175	10.66495634	5.684200109	3.79E-05	0.019809371	2.414679107	3.398561916	highly expressed in Skin_growth
Ccdc80	-0.516585884	9.737809269	-2.215224488	0.042061485	0.336329303	-3.992054423	1.057712279	highly expressed in Control
Tnfaip2	-0.516472227	9.130208076	-1.614732064	0.126489292	0.51775934	-4.92423107	0.690181043	non-significant
Macc1	0.51643483	7.907236844	2.030969812	0.05973164	0.386626924	-4.296166085	0.940635931	non-significant
Ifi35	-0.516156254	8.267807809	-4.362734162	0.000515313	0.057103925	0.023795814	2.527174053	highly expressed in Control
Fcgr1	-0.515473488	8.413839478	-2.045125243	0.058164458	0.38120315	-4.27330516	0.949511019	non-significant
Pik3r5	-0.515384034	7.179880715	-1.628864833	0.123444341	0.511715117	-4.904459032	0.69831504	non-significant
Prg4	-0.514947739	9.489536897	-0.696953583	0.496128008	0.823555697	-5.901738457	0.233973279	non-significant
Gm10229	0.514568608	5.292521302	0.616053908	0.546778762	0.847639344	-5.954190562	0.201523688	non-significant
Orai2	-0.513775062	6.482606833	-3.02525366	0.008256202	0.169333082	-2.5318999	1.601208044	highly expressed in Control
Snrpn	-0.513754173	7.907745913	-2.519242465	0.023138039	0.265377071	-3.463475223	1.25721425	highly expressed in Control
Hspa2	0.513690073	8.519850514	2.383095779	0.030316598	0.296863803	-3.703846138	1.167013472	highly expressed in Skin_growth
Hnrnpr	0.513166724	9.446285445	5.862108532	2.71E-05	0.01716302	2.717318922	3.510353234	highly expressed in Skin_growth
Dhrs7c	-0.512613952	6.845669798	-1.897821064	0.076458954	0.427527078	-4.506720502	0.858221297	non-significant
Sprr2h	-0.512477879	6.752668593	-1.446652408	0.167866507	0.575018975	-5.149843201	0.595709514	non-significant
Psg17	-0.512360365	4.515372996	-3.718909707	0.001950459	0.097489823	-1.205790725	2.082859834	highly expressed in Control
Tbl2	-0.512282338	8.611431083	-3.580384389	0.002603155	0.107778733	-1.472141752	1.98650304	highly expressed in Control
Slc25a45	0.51212426	6.135838441	2.12839853	0.049681392	0.358226583	-4.137082881	1.002133884	highly expressed in Skin_growth
Pf4	-0.51167369	8.892009034	-1.384828941	0.185668703	0.593967605	-5.228177818	0.562063364	non-significant
Ssx2ip	0.511572975	8.514098724	3.985046118	0.001121931	0.080379446	-0.694935653	2.267460266	highly expressed in Skin_growth
Dkc1	0.511107336	9.760356596	4.415847534	0.000462306	0.055803928	0.12397572	2.563407483	highly expressed in Skin_growth
Ptprs	0.510948595	11.00310282	4.26546692	0.000629019	0.061683181	-0.160306192	2.460616749	highly expressed in Skin_growth
Cxadr	0.510797984	9.233408073	2.227815882	0.041051069	0.333553225	-3.970782567	1.06582902	highly expressed in Skin_growth
Glipr1	-0.510634954	8.181847152	-1.350915099	0.196068525	0.604775718	-5.270031356	0.543870718	non-significant
Entpd2	0.510620798	7.961858951	2.497654209	0.024157015	0.269575788	-3.501947191	1.242828178	highly expressed in Skin_growth
D17Wsu92e	0.510428969	9.490437102	3.022898376	0.008296465	0.169715171	-2.536339085	1.599584115	highly expressed in Skin_growth
Zfyve9	0.510296735	9.779862346	3.778522121	0.001722832	0.095180375	-1.091203312	2.12428399	highly expressed in Skin_growth
Rora	0.510202422	11.97659069	2.651531216	0.017735229	0.235818423	-3.225076004	1.345982192	highly expressed in Skin_growth
Chrnb1	0.509955115	6.293609795	2.467592244	0.025647252	0.276377325	-3.555302772	1.222845872	highly expressed in Skin_growth
Tuba8	0.509719049	10.21411999	3.101008425	0.007058738	0.160277274	-2.388755389	1.653515258	highly expressed in Skin_growth
S100a9	-0.509093319	11.24677669	-0.519540698	0.610705764	0.874586842	-6.008695957	0.164614176	non-significant
Metrnl	-0.508832335	9.949197797	-2.698091548	0.01613953	0.227929093	-3.140170624	1.377454116	highly expressed in Control
Kcnq5	-0.508520272	6.251026537	-2.233849401	0.04057494	0.331400731	-3.96056872	1.069723313	highly expressed in Control
Mta2	0.508496146	10.80209786	3.867321156	0.001432367	0.087788438	-0.92064738	2.185918593	highly expressed in Skin_growth
Selplg	-0.508126909	8.276001448	-1.84961647	0.08348241	0.442513181	-4.580843801	0.828885594	non-significant
Ngfr	0.507114091	7.156135839	1.796289654	0.09191531	0.461417612	-4.661458535	0.79676268	non-significant
Pianp	0.506943274	6.134148639	2.825872359	0.012440312	0.203745827	-2.90482201	1.46435418	highly expressed in Skin_growth
Dse	-0.506506058	9.349525619	-2.509493943	0.023593001	0.267981038	-3.480863741	1.250714299	highly expressed in Control
Med16	0.506460337	7.276576909	3.0657273	0.00759354	0.164766311	-2.455507111	1.62913671	highly expressed in Skin_growth
Vdac1	-0.506452462	13.83845706	-3.164219026	0.006191745	0.153543884	-2.268823633	1.697260592	highly expressed in Control
F2rl1	0.506357977	8.884478059	4.171568269	0.000763059	0.067740321	-0.338747391	2.396133824	highly expressed in Skin_growth
Abhd17c	0.50631795	9.251831028	2.453746617	0.026362592	0.278913735	-3.579789549	1.213662941	highly expressed in Skin_growth
Cpxm1	0.506251049	8.028617847	1.321168813	0.205571812	0.614267374	-5.306074636	0.528071174	non-significant
Chrna1	0.506088646	5.466107449	2.136478231	0.048921936	0.356092409	-4.123712545	1.00727606	highly expressed in Skin_growth
Chrnd	0.506061316	5.170535703	1.789336628	0.093068535	0.463275799	-4.67185936	0.792600574	non-significant
Mb	-0.505872817	11.91460196	-1.004409708	0.330567815	0.721697594	-5.648635502	0.369506802	non-significant
Tmem150a	0.505823517	6.41294446	3.00513507	0.008606391	0.172742482	-2.569795583	1.587341528	highly expressed in Skin_growth
Ddx6	0.505809625	13.12003419	4.493242518	0.000394849	0.05206038	0.269476572	2.616057013	highly expressed in Skin_growth
Spsb1	-0.505655938	8.499006738	-1.464101143	0.163104431	0.568844836	-5.127268365	0.605315975	non-significant
Plin2	-0.505615224	11.96264177	-3.939034896	0.001234228	0.082862007	-0.783085355	2.235616948	highly expressed in Control
Art1	-0.505410227	6.699581565	-2.392680386	0.029749129	0.29363286	-3.68710643	1.173320943	highly expressed in Control
H3f3a	0.505006184	12.62593855	4.793582715	0.000215278	0.039516863	0.828078954	2.818536989	highly expressed in Skin_growth
Evi2a	-0.504491521	9.841873619	-4.400577843	0.000476949	0.055845725	0.095201304	2.55299895	highly expressed in Control
9230110C19Rik	0.50441076	8.176457146	2.622214631	0.018816655	0.241899542	-3.278281339	1.326224285	highly expressed in Skin_growth
Rpl9	0.50318788	14.43574232	5.857202946	2.73E-05	0.01716302	2.709041814	3.507289801	highly expressed in Skin_growth
Tlr2	-0.502914714	7.973158827	-1.905306007	0.075417113	0.425186668	-4.495107345	0.86280109	non-significant
Vegfa	-0.502420463	9.591675282	-2.686600299	0.01651999	0.228032801	-3.161170488	1.3696765	highly expressed in Control	Vegfa
Arpc3	-0.502207962	11.47238512	-2.869232571	0.011383157	0.195193153	-2.824259926	1.493998813	highly expressed in Control
Ptchd3	-0.502090818	4.55089716	-3.361298988	0.004109827	0.128452575	-1.892686301	1.834067177	highly expressed in Control
Ifit2	-0.501682731	6.393671556	-2.813211989	0.012766574	0.205912159	-2.928281464	1.455712511	highly expressed in Control
Dsc2	-0.501574392	7.845407134	-1.242879917	0.232341779	0.642368724	-5.397881453	0.48720836	non-significant
Mafk	0.500702899	7.632583678	2.733410192	0.015022343	0.219869926	-3.075449338	1.401399149	highly expressed in Skin_growth
Hoxa7	0.500648065	8.255673792	1.606678115	0.128253107	0.519837573	-4.935444948	0.685558449	non-significant
Nucb1	0.500535573	10.89739926	2.34842418	0.032455704	0.303953228	-3.764155791	1.14425415	highly expressed in Skin_growth
Ptpn3	0.500477584	8.879381462	2.938589659	0.009871514	0.183460177	-2.694744188	1.541560343	highly expressed in Skin_growth
Yipf7	-0.500420255	6.536270606	-1.878208682	0.079250181	0.433492331	-4.537018573	0.846252386	non-significant
Psrc1	0.49996522	6.504700993	2.79978494	0.013121664	0.20712421	-2.953129247	1.446554727	non-significant
Ehbp1l1	-0.499957809	7.163675492	-2.213291519	0.042218629	0.336329303	-3.995314734	1.056467476	non-significant
Pld4	-0.49981154	9.347553982	-1.79107937	0.092778293	0.462564799	-4.669254864	0.793643209	non-significant
Steap3	-0.499731483	9.144726092	-1.996347776	0.063727944	0.397272851	-4.351705155	0.919018081	non-significant
Ms4a7	-0.499671984	9.957942643	-1.64104726	0.120870242	0.507580646	-4.887319824	0.705349309	non-significant
Slc39a1	0.499423507	10.95301545	2.967261297	0.009305554	0.180922117	-2.640986521	1.561268961	non-significant
Ifngr1	0.499296681	10.98175093	3.30357256	0.004634721	0.133674213	-2.00314763	1.793945117	non-significant
Cry2	0.499295748	9.315743389	1.791152165	0.092766187	0.462564799	-4.669146038	0.793686768	non-significant
Dcaf8	0.499274561	10.53350307	2.714835179	0.015600255	0.223736749	-3.109520979	1.38879834	non-significant
Otub2	0.4989868	7.181511798	1.502031817	0.153138063	0.556752882	-5.077502494	0.626362846	non-significant
Mtss1	-0.498814236	8.715899761	-3.208302104	0.005650183	0.148993906	-2.184952737	1.727813718	non-significant
Dpp6	0.498678398	4.617868327	3.028997168	0.008192602	0.168980132	-2.524842754	1.603789439	non-significant
Taf13	0.498535187	10.05195506	4.857829309	0.000189313	0.038609587	0.946200803	2.861440931	non-significant
Nfs1	0.498012888	7.353723178	2.254149502	0.03901045	0.325917977	-3.926105774	1.082849008	non-significant
Ckmt1	0.497727701	12.45236527	1.314976571	0.207595652	0.617123111	-5.31349834	0.524800926	non-significant
Mfap3l	0.49744921	9.358121036	2.571058053	0.020856864	0.252923899	-3.370624636	1.291861836	non-significant
Hgh1	0.497354594	6.154945194	3.640113505	0.002298425	0.102741551	-1.357301301	2.028062164	non-significant
Sh2b3	0.497158133	7.323585067	2.303574023	0.035433555	0.313920092	-3.841583182	1.114951442	non-significant
Stmn1	0.497020696	10.45726853	2.488428291	0.02460538	0.271489739	-3.518349051	1.236689341	non-significant
Tmtc2	-0.496401396	5.459235417	-2.598901113	0.019721528	0.246226016	-3.320445159	1.310545839	non-significant
Sdk1	-0.496187887	5.394021831	-1.685403345	0.11188439	0.496141274	-4.8241788	0.731136488	non-significant
Rel	0.495967706	9.641043352	2.686984283	0.016507139	0.228032801	-3.160469238	1.369936285	non-significant
Mal2	0.495820091	10.71832398	1.622780853	0.124747369	0.51385829	-4.912985329	0.694809963	non-significant
E2f7	-0.495805236	7.08496241	-3.109660265	0.006933356	0.15834695	-2.372364726	1.659497868	non-significant
Rnf149	0.49562144	10.59753072	2.126468393	0.049864416	0.359051254	-4.140272969	1.000906412	non-significant
Mkrn2os	0.494034625	5.864314812	1.879477119	0.079066941	0.433307826	-4.535064821	0.847025101	non-significant
Sh2d5	-0.493897226	6.239873802	-2.193952473	0.043821105	0.341335609	-4.027856002	1.044031791	non-significant
Pdlim5	-0.493883416	12.84878568	-2.844351516	0.011978594	0.199519662	-2.870528541	1.476979145	non-significant
Cald1	-0.493871033	11.10390223	-2.07568602	0.054908179	0.372722456	-4.223652777	0.968742428	non-significant
Mtch2	0.493805005	12.34312325	2.686166541	0.016534519	0.228032801	-3.161962598	1.369383049	non-significant
Fes	-0.493400506	6.013822081	-2.263974498	0.038273614	0.323268442	-3.909372555	1.089214338	non-significant
Tnnt2	0.493270989	8.067953276	0.569955729	0.576856695	0.860186423	-5.981330834	0.183648389	non-significant
Fgf1	-0.492546071	6.732615425	-2.280694642	0.037049451	0.319029258	-3.880816889	1.100065512	non-significant
Pmp22	0.491849388	11.61585487	1.790283673	0.092910712	0.462930796	-4.670444221	0.793167117	non-significant
Mapkbp1	0.491736526	9.024007494	2.108922834	0.051556831	0.365533972	-4.16920209	0.98976487	non-significant
Phgdh	0.491521362	8.530545747	2.501456843	0.023974483	0.268688581	-3.495179938	1.245360023	non-significant
Abhd4	0.491507074	9.576915348	2.577962313	0.02056964	0.251189886	-3.358199821	1.296490718	non-significant
Angptl4	-0.491465386	7.596145719	-4.112449976	0.000862017	0.07108373	-0.451414231	2.355429223	non-significant
Lypd6b	0.491368179	7.850850608	2.324197118	0.03403379	0.310445585	-3.806064315	1.128405717	non-significant
Fut8	-0.491314414	10.14996957	-4.466227998	0.000417171	0.052767681	0.21875632	2.59770036	non-significant
Pard6a	-0.491206598	5.945242408	-3.780793907	0.001714707	0.095180375	-1.086837599	2.125861953	non-significant
Defb6	0.491116425	11.93108795	1.151673881	0.2668688	0.671273973	-5.499060383	0.440960009	non-significant
Taf1a	0.491083935	6.62645636	3.452918336	0.003395541	0.118960753	-1.717016549	1.897797114	non-significant
Cotl1	-0.490878896	8.672122034	-2.350466762	0.032325846	0.303953228	-3.760613613	1.145592417	non-significant
Clca3a1	0.490004251	9.867032329	1.785655773	0.093684188	0.46413164	-4.677354995	0.79039969	non-significant
Rcc2	0.489928455	10.10758261	3.186488931	0.00591204	0.151402586	-2.226475805	1.712691194	non-significant
Irx4	0.489530233	6.530597273	3.147922943	0.006404657	0.154598578	-2.299781791	1.685975035	non-significant
Fras1	0.488779973	7.194713709	2.398885806	0.02938709	0.292751388	-3.676253175	1.177408229	non-significant
3830403N18Rik	-0.48872009	5.850933568	-3.263016662	0.005042769	0.139323992	-2.080624125	1.765778577	non-significant
Mrps18b	0.488615422	8.536780033	3.320710951	0.004472294	0.131405038	-1.970373819	1.805853576	non-significant
Spata6	-0.4885692	8.850966688	-3.980146504	0.00113338	0.080415358	-0.704317911	2.264071077	non-significant
Rgs1	0.488342411	8.219360075	0.910364657	0.376536977	0.754067283	-5.734808323	0.326043496	non-significant
Rab2b	0.488247627	7.546905857	1.558739866	0.139191032	0.538162503	-5.001371614	0.658239047	non-significant
Stab1	-0.488095402	9.222808967	-3.184345762	0.005938406	0.151402586	-2.230553195	1.711205828	non-significant
Bin1	-0.487684048	9.781809986	-2.687194915	0.016500093	0.228032801	-3.16008456	1.370078791	non-significant
Gna13	0.487431885	10.44528993	2.663526885	0.017310175	0.233933377	-3.203247924	1.354079874	non-significant
Sorcs3	-0.48740226	5.498972056	-3.79982897	0.001648128	0.093692504	-1.050261816	2.139081364	non-significant
Cd37	-0.487393881	7.091712515	-1.639193089	0.121259022	0.507947946	-4.889934108	0.704277337	non-significant
Top1mt	0.486986464	7.410067621	4.141174845	0.000812403	0.069312106	-0.396641787	2.375216868	non-significant
Psors1c2	0.486901215	6.412435974	0.968149141	0.347799469	0.733279308	-5.682745312	0.352544589	non-significant
Zfp445	0.486853741	9.792791577	2.596476567	0.019817991	0.246781169	-3.324822446	1.308917078	non-significant
Aym1	-0.486425528	6.346274756	-3.027479277	0.008218332	0.168980132	-2.527704452	1.602742708	non-significant
Aurkaip1	0.486229809	8.539453837	3.709936267	0.001987253	0.097489823	-1.223043368	2.076621564	non-significant
Ugdh	-0.485793756	10.35743831	-2.799298408	0.013134709	0.20712421	-2.954028979	1.446223034	non-significant
4930486L24Rik	0.485729312	6.732230852	2.061802228	0.056366279	0.376344261	-4.246259773	0.959993726	non-significant
Cebpa	0.485723045	10.49074956	3.461255379	0.00333704	0.118960753	-1.701013995	1.903598334	non-significant
Gfra2	-0.485625416	10.66438857	-2.622839132	0.018792972	0.241899542	-3.277150084	1.32664468	non-significant
Pik3r2	0.485372183	7.288126744	2.134915607	0.049067976	0.356092409	-4.126300442	1.006281069	non-significant
Usp5	0.485334663	8.255027684	3.202958869	0.005713246	0.149401384	-2.195127877	1.724108652	non-significant
Gpx8	-0.485287719	9.532393203	-2.880173756	0.011130533	0.193183697	-2.803880392	1.501490394	non-significant
Map7d1	-0.4851746	10.73144552	-2.860162719	0.011596797	0.1973468	-2.841138499	1.487791935	non-significant
Zdhhc18	-0.485090518	10.43422549	-3.463683317	0.003320193	0.118916556	-1.696353229	1.905287824	non-significant
Nes	0.484712893	6.157781691	1.502843233	0.152930539	0.556752882	-5.076427658	0.626815511	non-significant
Nr2f6	0.484651903	6.391982783	3.462666553	0.003327238	0.118916556	-1.698305075	1.904580302	non-significant
Ecm2	-0.484368459	8.942843027	-1.763151684	0.097526706	0.471962475	-4.710795765	0.77698166	non-significant
Krtdap	0.484190442	14.61921463	1.860497651	0.081848616	0.438894323	-4.564214215	0.835483165	non-significant
Mfap4	0.483799819	9.814446588	1.916062237	0.073942214	0.422523875	-4.478370693	0.869393906	non-significant
Ppig	0.483761169	9.381216605	2.858787131	0.011629538	0.197414475	-2.843697174	1.486850834	non-significant
Lrrc8c	-0.483531125	8.30505897	-1.678726265	0.113198986	0.497447076	-4.833756796	0.727237239	non-significant
Zbp1	-0.483219623	6.180689288	-1.813525312	0.089110819	0.456017205	-4.635565694	0.807106345	non-significant
Msx2	0.483216287	4.566501812	2.504760244	0.023816981	0.268249093	-3.48929787	1.24756023	non-significant
Mreg	0.483034623	9.311825687	4.990558902	0.000145378	0.033946075	1.188567169	2.949588	non-significant
Egln3	0.482775131	12.14703571	1.795639153	0.092022664	0.461417612	-4.662432692	0.796373027	non-significant
Cd34	-0.482732179	10.40908567	-2.241263902	0.039996868	0.329077536	-3.947998741	1.074513284	non-significant
Chac1	-0.482640939	5.383591717	-2.13225518	0.04931754	0.357244783	-4.130704168	1.004587596	non-significant
Abcf1	0.482598951	8.743157374	3.546119396	0.002795915	0.109948108	-1.538004092	1.962657309	non-significant
Pam	0.482189144	12.90182249	4.596285103	0.000320338	0.046111087	0.462253163	2.685865119	non-significant
Cldn34c1	-0.481762513	7.110218011	-2.891468634	0.010875473	0.190411644	-2.782821189	1.509228734	non-significant
Trub1	0.481677546	6.810510105	3.67171479	0.002151948	0.100488284	-1.296535501	2.050043615	non-significant
Slc39a10	0.481370812	9.131418353	3.140127365	0.006509047	0.155012435	-2.314581986	1.680578178	non-significant
Wbscr27	0.48129931	6.044586433	3.076417577	0.007427419	0.163302952	-2.43529632	1.636520372	non-significant
Usp18	-0.481268979	6.38957812	-4.37933364	0.000498112	0.057103925	0.055132607	2.538506718	non-significant
Uspl1	0.480922727	8.700704438	2.747004393	0.014612559	0.217169671	-3.050468501	1.41063136	non-significant
Dusp14	0.480893074	9.601008493	1.64331629	0.120395933	0.506506818	-4.884117841	0.706661788	non-significant
Fam3b	0.480650454	5.883664412	2.088806033	0.0535621	0.370869085	-4.202214095	0.977027747	non-significant
Tmem45a	0.480458259	12.04226625	2.139356782	0.048653958	0.355567541	-4.118942737	1.009109571	non-significant
Plekha3	0.480422347	9.888473421	2.588722765	0.020129526	0.249232866	-3.338811399	1.303710489	non-significant
Fam111a	-0.480392941	8.318819011	-3.618719317	0.00240323	0.104169814	-1.398438674	2.013177774	non-significant
Casq1	-0.480338342	11.04699665	-1.457251073	0.164960441	0.570499007	-5.136154977	0.60153893	non-significant
Cxcr2	-0.480290215	6.697732308	-1.284627649	0.217745062	0.626521185	-5.349482629	0.508867349	non-significant
C1qtnf1	-0.48020804	8.024392896	-3.134927451	0.006579609	0.155600047	-2.324450793	1.67697897	non-significant
Tspyl2	0.47952429	8.881703347	2.347924522	0.032487544	0.303953228	-3.765022073	1.143926832	non-significant
Clec5a	-0.479132968	6.911072132	-1.8051603	0.090462341	0.458491337	-4.648151908	0.802081566	non-significant
Lman2	0.478894956	9.078670843	3.647313782	0.002264194	0.101791398	-1.343456022	2.033071064	non-significant
Lgalsl	0.478617622	10.89733975	3.000761316	0.008684426	0.173576289	-2.578026952	1.584328465	non-significant
Prmt3	0.47836503	8.437710154	2.576867505	0.020614931	0.251514983	-3.360170831	1.29575653	non-significant
Mcam	0.478359086	7.598921573	1.887637605	0.07789709	0.430019292	-4.522476178	0.85200093	non-significant
Slc35c2	0.478160408	6.0801832	2.756200915	0.01434149	0.216155606	-3.033547559	1.416881792	non-significant
Cep85	0.477844578	8.971270408	4.245972345	0.000654724	0.062258265	-0.197297986	2.44724718	non-significant
Vps11	0.477817098	8.782275424	3.500126949	0.003077285	0.116456273	-1.626372031	1.930648988	non-significant
Pla2g7	-0.47760956	9.791228943	-1.19303418	0.250756032	0.658580875	-5.453964003	0.461748471	non-significant
Dapk1	-0.477603502	10.91175341	-2.597852906	0.019763176	0.246489854	-3.322337775	1.309841634	non-significant
Cish	0.477138307	6.64393073	4.468571816	0.000415184	0.052767681	0.223159747	2.599293892	non-significant
Cdc42bpg	0.477044943	7.85396756	2.928285605	0.010083015	0.184362041	-2.714033727	1.534483898	non-significant
Pus7	0.476585241	8.304015645	3.216681744	0.005552667	0.147603208	-2.168990426	1.733625192	non-significant
Esrp1	0.476428663	10.84145833	3.261625063	0.005057385	0.139323992	-2.0832805	1.764812459	non-significant
Dguok	-0.476420135	9.296538688	-3.688133976	0.002079581	0.099741228	-1.264963802	2.06146222	non-significant
Gabpb2	0.476399477	7.778780397	2.904954168	0.010578398	0.188180349	-2.757650291	1.518473898	non-significant
AW549877	0.476041037	10.27725104	2.788156208	0.013436921	0.209152071	-2.97462172	1.438629585	non-significant
Nlgn2	0.476008162	7.356167071	2.311469391	0.034891413	0.312826441	-3.828002199	1.120098265	non-significant
Htra1	-0.475891013	11.21051266	-3.05484901	0.00776633	0.166173989	-2.476059387	1.62162607	non-significant
Laptm5	-0.475738439	10.15650834	-1.177742692	0.256624213	0.663224163	-5.470790414	0.454026711	non-significant
Rabep2	0.475620341	8.3547965	2.762879978	0.01414768	0.215094088	-3.021247919	1.421423625	non-significant
Krt23	-0.475429434	8.496551837	-1.846284702	0.083988438	0.443836172	-4.585923631	0.826868325	non-significant
Peli1	0.474856965	9.822600484	4.806701061	0.000209694	0.039459848	0.852239501	2.827309713	non-significant
Pim3	0.474689329	7.886640471	3.630989157	0.00234255	0.102895876	-1.374846119	2.021714413	non-significant
Abcb1a	-0.474592921	7.228813629	-1.651827954	0.118630925	0.505124916	-4.872079356	0.711591651	non-significant
Hoxc13	0.474521319	5.429024031	2.936806759	0.009907797	0.183460177	-2.69808299	1.540335663	non-significant
1110008P14Rik	0.474500556	8.424456917	2.529924314	0.022649119	0.262649434	-3.444392256	1.264343392	non-significant
Glipr2	-0.47445374	7.657164564	-1.355685747	0.194577806	0.603493973	-5.264192501	0.546418376	non-significant
Sgpp1	0.47374942	10.96637494	3.921096424	0.001281031	0.084097803	-0.817476989	2.223192703	non-significant
9130409I23Rik	-0.47334623	4.745686338	-1.795856717	0.091986747	0.461417612	-4.662106904	0.796503343	non-significant
Kcnab2	-0.473220984	6.867113573	-2.837545634	0.012146674	0.200472225	-2.883165921	1.472327794	non-significant
Cldn5	0.472506749	6.428171115	2.181208924	0.044907685	0.344173634	-4.049221243	1.0358557	non-significant
Myom1	-0.472478601	9.118740485	-1.043696817	0.312592936	0.708055973	-5.610447438	0.38817002	non-significant
Preb	-0.47233035	10.50203677	-5.000304005	0.000142598	0.033899336	1.206270747	2.956033168	non-significant
Bgn	0.472284565	12.46604175	1.681088864	0.112732313	0.496766326	-4.830370683	0.728616239	non-significant
Rpl18	0.472247972	13.84378599	3.248155001	0.00520105	0.140838764	-2.108985491	1.755462219	non-significant
Parp10	0.472188586	10.32750606	1.249330304	0.230037782	0.64092047	-5.390487622	0.490535062	non-significant
Hk2	-0.472157634	10.22439598	-1.879083244	0.0791238	0.433316727	-4.535671586	0.846785137	non-significant
Pdzrn4	-0.471895031	5.791426988	-2.591964164	0.019998726	0.248363054	-3.332965279	1.305886632	non-significant
Praf2	-0.471879701	8.850327623	-1.838419415	0.085193844	0.445712376	-4.597892979	0.822111549	non-significant
Stac3	-0.471571231	8.440243976	-3.228700154	0.005415705	0.144569095	-2.146086359	1.741962156	non-significant
Ncf4	-0.471244319	7.794696446	-1.687489557	0.111476373	0.496141274	-4.821180954	0.732356037	non-significant
Tlcd1	0.470980208	8.796903904	3.180960115	0.005980294	0.151829793	-2.236993551	1.7088595	non-significant
Spa17	-0.470659462	6.181873548	-1.631917816	0.122794881	0.510479782	-4.900172145	0.700075893	non-significant
Lrrc39	-0.470598913	5.962573444	-1.756649509	0.098662401	0.472675745	-4.72040676	0.773116935	non-significant
Sec11c	-0.470367054	10.74296864	-2.246860219	0.039565639	0.327763926	-3.938497862	1.078131804	non-significant
Hp	-0.470199793	11.23157095	-0.98863321	0.337989233	0.727587088	-5.66361128	0.362095521	non-significant
P4ha2	-0.47017571	9.515373698	-2.770748379	0.013922609	0.212910069	-3.006746732	1.426776775	non-significant
Il4ra	-0.470046777	10.3579624	-1.615058209	0.126418305	0.51775934	-4.92377614	0.690368431	non-significant
Trdn	-0.470012723	11.64313234	-1.43176111	0.172020786	0.577913468	-5.168948457	0.587549153	non-significant
Nipsnap3b	-0.469738662	8.153734897	-2.585195774	0.020272781	0.249826191	-3.34516962	1.301343299	non-significant
Klk1	-0.46949916	4.584456077	-2.822726282	0.012520624	0.204208507	-2.910654369	1.462206135	non-significant
Cndp2	-0.469485085	10.68276606	-3.443808627	0.003460634	0.119732026	-1.734499335	1.891458524	non-significant
Rin3	-0.469406147	7.21142303	-2.592812995	0.019964607	0.248212908	-3.331433913	1.306456601	non-significant
Eda2r	0.469129512	7.526727014	1.76582713	0.097062743	0.471198775	-4.706834445	0.77857347	non-significant
Wdr91	-0.468792945	8.931406806	-3.657153115	0.002218242	0.10151514	-1.324536024	2.039915393	non-significant
Chaf1b	0.468792708	7.893237781	3.629912361	0.002347813	0.102895876	-1.376916623	2.020965267	non-significant
Cd55b	-0.468652354	9.861222866	-2.629935246	0.018525871	0.240845935	-3.264289237	1.331423079	non-significant
Fat2	0.468536819	8.06567823	3.112783326	0.006888638	0.158027719	-2.366446172	1.66165782	non-significant
Pes1	0.468219005	11.41175873	4.633816721	0.00029692	0.045195567	0.532186562	2.711205894	non-significant
Plet1	-0.467689931	10.9498908	-1.560044921	0.138883116	0.538123487	-4.999595656	0.658978311	non-significant
Arel1	0.46748192	10.09656492	1.376673689	0.188127784	0.597273357	-5.238315578	0.557671278	non-significant
Dab1	-0.467442949	6.407916324	-2.51758689	0.023214711	0.265978033	-3.466430116	1.256109949	non-significant
Adipor1	0.467328039	11.19689954	3.484928691	0.003176351	0.117539977	-1.655561523	1.920072169	non-significant
Npepl1	0.466687461	8.638137662	2.175557486	0.045397493	0.34618544	-4.058676123	1.032234564	non-significant
Dtx3	0.466388036	7.231439008	1.869977331	0.080448531	0.435984674	-4.54967761	0.841242622	non-significant
Gmnn	-0.466378481	7.306102505	-2.146804256	0.047966906	0.352836732	-4.106586714	1.013856946	non-significant
Med28	-0.466356925	9.122286891	-2.582860524	0.020368168	0.250532262	-3.349377733	1.299776359	non-significant
Prr15	-0.466305007	5.800339929	-1.914113407	0.074207503	0.422523875	-4.481407245	0.868198414	non-significant
Synm	-0.465979317	7.6556082	-1.308688908	0.209666893	0.617973601	-5.321008245	0.521486932	non-significant
Fbxw9	0.465944455	7.511764279	3.817921519	0.001587262	0.091419339	-1.015504486	2.151642452	non-significant
Fam234b	0.46593519	6.740045325	3.677696154	0.002125297	0.099741228	-1.285034101	2.054203515	non-significant
Lce1i	-0.46569254	7.190048918	-1.112332234	0.282909876	0.683780409	-5.540719619	0.421475211	non-significant
Camk1g	-0.465555539	6.533062687	-2.380292065	0.030484515	0.296863803	-3.708737397	1.16516968	non-significant
Slco2a1	-0.465479725	9.079780659	-1.61566567	0.12628618	0.517614983	-4.922928638	0.690717492	non-significant
Exoc1	0.46515817	7.084127524	2.83737199	0.012150992	0.200472225	-2.88348824	1.472209145	non-significant
Iqgap2	-0.465155871	7.791564269	-2.023339629	0.060592257	0.388949363	-4.308452118	0.935860723	non-significant
Tacc3	0.465040477	6.234088562	4.677480549	0.00027187	0.043642581	0.613348278	2.740627433	non-significant
Wee1	0.464682531	10.3072856	2.340908845	0.032937724	0.305872036	-3.777176827	1.139333	non-significant
Glt8d2	-0.464431566	8.017826198	-1.254945227	0.228046767	0.638710062	-5.38402627	0.493436803	non-significant
Arhgef4	0.464151912	6.715936364	3.031904329	0.008143542	0.168980132	-2.519361024	1.605794378	non-significant
Fau	0.464146574	13.12352995	2.55919942	0.021359164	0.254654474	-3.391936774	1.283917933	non-significant
Chd4	0.463922492	10.54914686	3.09504931	0.007146392	0.16064025	-2.400039956	1.649395599	non-significant
Arl4c	0.463302829	9.415007217	2.960001231	0.009445789	0.181179005	-2.654610115	1.556276009	non-significant
Ldlrad4	0.4630498	6.462351154	2.155696237	0.047158317	0.350338065	-4.091805138	1.019531992	non-significant
Acvr1c	-0.462747394	5.4138159	-1.963683855	0.067718917	0.407791348	-4.403603498	0.898741765	non-significant
Ets2	0.462650677	10.10747689	2.893821716	0.010823057	0.190374177	-2.778431254	1.510841454	non-significant
Sema3a	0.462414634	7.700962974	2.283608754	0.036839874	0.318102188	-3.875829892	1.10195912	non-significant
Ncdn	0.462401658	6.350162079	2.831011929	0.012310188	0.202460007	-2.895290168	1.467864175	non-significant
Agl	-0.462356888	9.552736574	-1.759569924	0.098150883	0.472407226	-4.716092892	0.774852074	non-significant
AI464131	-0.462227525	6.078534012	-4.34853852	0.000530503	0.057590598	-0.003022462	2.517476382	non-significant
Cacng1	0.462137511	8.842261746	1.893785308	0.077026028	0.428433795	-4.512970686	0.855754674	non-significant
Rpgr	-0.462031017	6.355744261	-3.551579342	0.002764269	0.109948108	-1.527510582	1.966457113	non-significant
Lgals4	0.461829949	6.35555075	2.676429227	0.016863938	0.230684555	-3.179733482	1.362797947	non-significant
Pisd	0.461688437	6.899538748	2.443196064	0.026920347	0.281416983	-3.598411127	1.206674215	non-significant
Prdx4	0.461672622	8.839756047	2.319829176	0.034325859	0.310848419	-3.813599207	1.125553285	non-significant
Orai1	0.461196523	6.948192215	3.994011152	0.001101284	0.079996073	-0.6777715	2.27366051	non-significant
Rnpepl1	0.461069034	10.79887858	3.080465498	0.007365453	0.162537219	-2.427639924	1.639316945	non-significant
Prss8	0.461064047	6.469756592	2.29215112	0.036231892	0.316701052	-3.861193991	1.107514038	non-significant
Ret	-0.460933255	7.468064731	-2.999812071	0.008701454	0.173576289	-2.579813082	1.583674606	non-significant
Neo1	0.460906169	10.31110935	4.894399208	0.000175993	0.03802246	1.013205507	2.885794077	non-significant
Pcolce2	-0.460588334	11.23198724	-2.582491249	0.020383291	0.250532262	-3.350043038	1.299528607	non-significant
Trib2	0.460294796	6.922598828	3.36415288	0.004085469	0.127946121	-1.887220315	1.836051515	non-significant
Fam65b	-0.460083616	6.062329765	-2.752836406	0.014440091	0.216808637	-3.039739994	1.414594651	non-significant
Nudt13	0.459741481	8.672565991	2.289983938	0.036385241	0.31716485	-3.8649095	1.106104198	non-significant
Ufsp2	-0.459693826	12.19452808	-3.107465096	0.006964959	0.15883751	-2.376524186	1.657979787	non-significant
Mob1a	0.459485147	10.58627524	3.655454645	0.002226107	0.10151514	-1.327802008	2.038733959	non-significant
Tkt	0.45946039	9.188855554	2.266073498	0.03811789	0.322757524	-3.905793207	1.090575278	non-significant
Dyrk2	0.459387033	9.515255859	3.871787684	0.001419137	0.087788438	-0.912074332	2.189016131	non-significant
Cdk2ap1	0.458989649	10.75650973	2.693876163	0.016278105	0.228032801	-3.147877451	1.374600256	non-significant
Gpd2	-0.458820163	9.214859116	-3.656342716	0.002221991	0.10151514	-1.326094338	2.039351692	non-significant
Ly86	-0.458793438	9.791286333	-2.008015263	0.062354867	0.392944419	-4.333048848	0.926288902	non-significant
Lor	0.458670474	6.996056013	1.829596913	0.086564203	0.449907813	-4.611281073	0.816784908	non-significant
Khk	0.45865148	8.200277152	4.790527741	0.0002166	0.039516863	0.822449469	2.816493119	non-significant
Itpkb	-0.458294094	9.684911546	-2.671955938	0.017017381	0.231503066	-3.187890274	1.35977439	non-significant
Atp2b1	-0.457817496	10.69854171	-3.403519972	0.00376376	0.124615219	-1.811779293	1.863429844	non-significant
Tprg	0.457733984	7.714989346	1.80149722	0.091059859	0.459250785	-4.653651852	0.79988396	non-significant
Parl	0.457567935	10.86388053	5.557177996	4.82E-05	0.022057433	2.195545878	3.317883528	non-significant
Mxra8	0.457441458	7.947494751	1.711937987	0.106790145	0.487578692	-4.78586379	0.746692105	non-significant
Pdzk1	-0.457416169	5.661277465	-3.130478952	0.006640572	0.155740771	-2.332891302	1.673900304	non-significant
Arrdc4	0.457361037	9.638791581	2.481358129	0.024954321	0.272465755	-3.530902182	1.231988697	non-significant
Ms4a2	0.457225454	5.548631438	2.224467417	0.041317547	0.334319552	-3.976445207	1.063669152	non-significant
Slc25a5	0.457004186	13.64551316	3.31366982	0.00453833	0.132003745	-1.983840867	1.800960734	non-significant
Ide	0.456994834	13.2542478	2.828049502	0.012385029	0.203080217	-2.900784863	1.465840899	non-significant
Tll1	-0.456768993	8.094345553	-1.381580654	0.186645025	0.595578695	-5.232221277	0.560312663	non-significant
Ccr3	-0.456622766	5.38203745	-3.90841896	0.001315186	0.085269704	-0.841789872	2.214409221	non-significant
Plekha5	-0.45656781	7.75808044	-3.177268957	0.006026294	0.152013757	-2.244013862	1.706301679	non-significant
Gcat	0.456540129	8.222669466	2.264461474	0.038237433	0.323250601	-3.908542273	1.089530048	non-significant
BC028528	-0.456422947	7.798416115	-2.308632579	0.035085305	0.313310825	-3.832884312	1.118248429	non-significant
Ubtf	0.456376396	10.39065525	3.46355373	0.003321091	0.118916556	-1.696601995	1.905197649	non-significant
Limd1	0.456155511	9.802135882	2.786151911	0.013491994	0.209386143	-2.9783235	1.437264212	non-significant
Lmod2	-0.455875472	9.408935653	-1.17141992	0.259081009	0.663997567	-5.477695342	0.450846192	non-significant
Lipm	0.455874708	9.040175812	1.534459614	0.145025773	0.546003406	-5.034218002	0.644531498	non-significant
Rbm3	0.455700697	12.17836231	2.840637859	0.012070025	0.200178337	-2.877425194	1.474440892	non-significant
Eif3i	0.455684574	10.32520173	1.989203127	0.064582235	0.398307886	-4.363098915	0.91457302	non-significant
Col8a1	0.455501379	7.953189867	2.340779734	0.032946064	0.305872036	-3.77740036	1.139248495	non-significant
Il11ra1	0.455430533	8.246385216	3.151716137	0.006354462	0.154304171	-2.292578075	1.688601486	non-significant
Sypl	0.455380061	10.79071945	4.468010103	0.000415659	0.052767681	0.222104482	2.598912006	non-significant
Ms4a6b	-0.45537206	7.85967814	-1.305321072	0.210783046	0.620252436	-5.325019029	0.519714631	non-significant
Anxa11	-0.454753289	9.20082464	-1.464416587	0.16301938	0.568844836	-5.12685839	0.605490085	non-significant
Cd300lf	-0.453948717	9.164494248	-1.472808309	0.160770245	0.566214398	-5.115927756	0.610127614	non-significant
Pak4	-0.453921827	7.964010067	-1.82935359	0.086602273	0.449907813	-4.611649744	0.816638136	non-significant
Pdgfra	0.453648669	7.634933508	2.312143898	0.03484546	0.312754909	-3.826840979	1.120538194	non-significant
Oaz2	0.453479194	6.898931265	2.425892959	0.02785934	0.285806254	-3.628879226	1.195229306	non-significant
Ankrd23	0.453448416	10.41029311	1.207243769	0.245395789	0.653694384	-5.438167931	0.468961436	non-significant
Smad1	0.45333751	9.652529523	3.753687915	0.001814218	0.095842034	-1.138933455	2.107030953	non-significant
Lilrb4a	-0.453122227	10.97747173	-1.232887406	0.235946446	0.645735171	-5.409274191	0.482069254	non-significant
Pxn	-0.453050228	10.01740744	-1.726376393	0.104103884	0.48277133	-4.76484785	0.755196322	non-significant
Gltp	0.452515402	13.94677282	3.563158668	0.002698336	0.10911571	-1.505254452	1.974515532	non-significant
Bcam	0.452337933	9.021647048	3.003716823	0.008631619	0.172742482	-2.572464994	1.586364443	non-significant
Prkg2	-0.451403286	6.810089753	-1.643419253	0.120374448	0.506506818	-4.883972471	0.706721362	non-significant
Arntl	0.45023955	8.804619686	3.522663782	0.002936039	0.112907989	-1.583076818	1.94633338	non-significant
Hspg2	-0.450089646	9.564242023	-1.536963944	0.144414586	0.54525175	-5.030847329	0.645941248	non-significant
Mcm6	0.449983216	9.929425133	2.478779844	0.025082735	0.272941291	-3.53547642	1.230275329	non-significant
Gsto1	0.449733621	10.85329862	2.404445188	0.029066277	0.291335791	-3.666519657	1.181072378	non-significant
Serpinh1	-0.44964251	11.24114584	-2.74487744	0.014675953	0.217231802	-3.054379506	1.409186322	non-significant
Wnt4	0.449474196	8.167712372	3.734441257	0.001888388	0.097489823	-1.175931172	2.093655693	non-significant
Wdr73	0.449164838	6.741325361	2.936587366	0.009912271	0.183460177	-2.698493811	1.540184968	non-significant
Creg1	0.449011593	10.44660871	1.817227922	0.088518317	0.454905908	-4.629982911	0.809333263	non-significant
Fkbp5	0.448614953	11.77873192	1.682130009	0.11252719	0.496638988	-4.828877475	0.729224177	non-significant
Fgd5	0.448598029	5.372772933	2.81310212	0.012769441	0.205912159	-2.928484921	1.455637546	non-significant
Arhgef12	0.448589454	10.39333564	3.557777743	0.002728777	0.109892948	-1.515597182	1.970770798	non-significant
Ptafr	-0.448542706	8.390001845	-1.209925087	0.244394293	0.653080363	-5.435170032	0.470326543	non-significant
Tstd3	-0.448417148	6.390138558	-3.183097379	0.005953817	0.151402586	-2.232928057	1.710340648	non-significant
Smim13	0.448158564	9.969328289	3.40597605	0.003744546	0.124474413	-1.807070136	1.865138288	non-significant
Oas1g	-0.447932409	6.91746322	-3.708180297	0.001994534	0.097489823	-1.226419539	2.075400752	non-significant
Akt2	0.447562843	9.50529126	5.325155434	7.54E-05	0.025458401	1.788874361	3.168698051	non-significant
Smtnl1	-0.44754934	7.195464396	-0.876230269	0.394250121	0.765894391	-5.764216969	0.310698574	non-significant
Tmem176a	0.447431348	8.917095655	1.446259875	0.167974942	0.575018975	-5.15034872	0.595493957	non-significant
Klk10	-0.447192361	9.999967746	-1.625232679	0.124220842	0.513306563	-4.909551921	0.696221865	non-significant
Srsf4	0.447161146	10.28940576	3.261056485	0.005063369	0.139323992	-2.084365797	1.764417732	non-significant
Plxnb1	0.447147658	7.203614439	2.735575417	0.014956339	0.219695431	-3.071473043	1.40286904	non-significant
4930503E14Rik	-0.447143928	5.211446182	-2.259504931	0.03860719	0.323928774	-3.916989093	1.086317621	non-significant
Vasp	-0.446809885	9.56810627	-2.727672931	0.015198599	0.221416919	-3.085980748	1.397505395	non-significant
Kcna7	-0.446736523	6.170939601	-1.488407473	0.156657829	0.560910643	-5.095486113	0.618777352	non-significant
Prickle1	0.446601923	8.030019623	3.388553234	0.003882985	0.124782365	-1.840469717	1.8530198	non-significant
Tgfbr3	0.446586707	11.41412497	2.723318707	0.015333698	0.222971014	-3.093968853	1.394551314	non-significant
Tead4	-0.44619168	6.306181233	-2.208988479	0.042570411	0.337850154	-4.00256757	1.053697576	non-significant
Art3	-0.445520425	9.238900764	-1.764995442	0.097206762	0.471394557	-4.708066276	0.778078541	non-significant
Nmi	-0.445338553	8.348622126	-3.606846233	0.002463448	0.104814826	-1.421267427	2.004916599	non-significant
Ndc80	-0.445255418	7.542623677	-1.692958264	0.110412929	0.493983483	-4.813310681	0.735555731	non-significant
Kctd2	0.445152777	6.331518759	2.626889023	0.018640083	0.241416666	-3.269811618	1.329371468	non-significant
Rps14	0.445116839	13.49668578	3.043691355	0.007947569	0.16798574	-2.497124509	1.61392565	non-significant
Arl5b	0.445103063	8.45313617	2.641980294	0.018080812	0.238084673	-3.242431717	1.339540268	non-significant
Sh3kbp1	-0.445069176	10.54305788	-3.416524802	0.003663128	0.123071683	-1.786841448	1.872476369	non-significant
Zfp266	0.444249721	11.41067221	3.3541982	0.004171063	0.128493875	-1.906284343	1.82913022	non-significant
Rpl13	0.444155534	11.92417962	2.746140132	0.014638287	0.217169671	-3.052057802	1.410044161	non-significant
Fam65a	-0.444001697	7.902317968	-2.964694526	0.009354899	0.181177623	-2.645803965	1.559503533	non-significant
Hint3	-0.443572969	9.403531265	-3.087253145	0.007262687	0.16094854	-2.414797265	1.644007172	non-significant
Otud7a	-0.443396008	7.328458992	-2.207160299	0.042720691	0.338187508	-4.005646883	1.052521262	non-significant
Omd	0.443259207	8.858112324	1.47535303	0.160093322	0.56540309	-5.112603963	0.61153608	non-significant
Guca2a	0.443216064	6.534078045	1.919033654	0.07353936	0.422523875	-4.47373726	0.87121754	non-significant
Xlr	-0.443076398	7.134221163	-1.974661296	0.066353129	0.403676072	-4.386216858	0.905542991	non-significant
Scg2	-0.442921334	4.713737623	-2.916988784	0.01031998	0.18615984	-2.735163019	1.526729721	non-significant
Dnase1l3	-0.442914226	8.116399732	-1.671891729	0.114558403	0.499597083	-4.843533991	0.723252387	non-significant
Nat3	0.442831435	3.948255887	3.399969834	0.003791706	0.124782365	-1.818585662	1.860960436	non-significant
Tceal8	-0.442625072	10.19296997	-1.623605673	0.124570027	0.513682157	-4.911830697	0.695284846	non-significant
Boc	0.442581922	8.827018299	2.802910686	0.013038155	0.20712421	-2.947347819	1.448685941	non-significant
Dmd	0.442553567	7.13039118	1.353824512	0.19515831	0.604204674	-5.266472396	0.545423975	non-significant
Fsd2	-0.442406622	7.510318105	-0.891334065	0.386344967	0.759808539	-5.751328679	0.317459815	non-significant
Aspa	-0.442379179	7.233562587	-2.2428083	0.039877428	0.328697148	-3.945377953	1.075511606	non-significant
Arhgef17	0.442197603	7.128724041	1.839894063	0.084966681	0.445518643	-4.59565129	0.823002811	non-significant
Fitm1	-0.442096184	9.157577205	-1.145976021	0.269148611	0.672151162	-5.505169075	0.438120458	non-significant
Utp20	0.441991161	8.317614421	3.887227357	0.001374347	0.087301654	-0.882444516	2.199721398	non-significant
Th	0.441623525	6.162987264	2.584885237	0.020285441	0.249826191	-3.345729286	1.301134912	non-significant
Rasa4	-0.441573127	7.867797491	-2.026819475	0.060198371	0.38789012	-4.302852112	0.938037758	non-significant
Rab22a	0.441455342	9.91454521	4.702996813	0.000258245	0.043104921	0.660676746	2.757790558	non-significant
Rassf4	-0.441440693	7.891388966	-2.325929605	0.033918592	0.309890894	-3.80307392	1.129537516	non-significant
Plcl2	-0.441190369	6.998121948	-1.908700178	0.074948879	0.423917776	-4.489832122	0.864880028	non-significant
Chchd3	-0.440920052	10.33634002	-2.577898536	0.020572276	0.251189886	-3.358314649	1.296447947	non-significant
Nudt4	0.440799497	11.25904199	2.960867638	0.009428945	0.181179005	-2.652984694	1.556871775	non-significant
Ddr1	0.440476332	8.348444327	3.835657274	0.001529796	0.090401968	-0.981440453	2.16395205	non-significant
Gbp8	-0.440361252	6.022378366	-1.686355309	0.111698046	0.496141274	-4.822811157	0.731692909	non-significant
Epgn	-0.440008803	8.940789855	-0.844021924	0.41146405	0.776401403	-5.791035829	0.296432907	non-significant
1500009L16Rik	-0.439977849	5.518010116	-3.936365377	0.001241082	0.082862007	-0.788202528	2.233768354	non-significant
Mapkapk2	-0.439659829	7.033323735	-2.661861155	0.017368607	0.234319389	-3.206280961	1.352954973	non-significant
Clec3b	-0.439567441	8.801689919	-1.229405439	0.237212684	0.647093776	-5.413226517	0.480282618	non-significant
Cacna1s	-0.439356404	8.14302166	-1.200304421	0.248002376	0.656449946	-5.445901255	0.465434433	non-significant
Nrarp	0.439345693	7.64433538	2.170866943	0.045807769	0.347041958	-4.066513993	1.029231351	non-significant
Neil3	0.439086865	7.19835071	2.841044565	0.012059979	0.200178337	-2.876670016	1.474718846	non-significant
Patz1	0.43833778	6.501021967	2.499566669	0.024065049	0.269123753	-3.498544237	1.244101402	non-significant
Prl8a9	-0.438314178	4.326872933	-2.480012305	0.025021273	0.272817076	-3.533290097	1.231094291	non-significant
P3h4	0.438311994	8.703452764	2.683389017	0.016627847	0.229052612	-3.167033807	1.36750419	non-significant
Itgax	0.437925225	5.901656813	1.799516039	0.091384477	0.460174871	-4.656623544	0.798696087	non-significant
Klk6	0.437894196	9.276774138	0.583407768	0.567991433	0.856205783	-5.973619026	0.188818256	non-significant
Serhl	0.437832175	9.371803992	3.655515417	0.002225825	0.10151514	-1.32768515	2.038776232	non-significant
Cep170b	0.437822741	10.43901631	2.485864333	0.024731382	0.271770326	-3.522903015	1.234984296	non-significant
Gck	-0.43774551	6.654206476	-3.408360558	0.003725985	0.124120401	-1.802497942	1.866796981	non-significant
Ikbkb	0.437694972	8.167856605	4.052056394	0.000976601	0.077371805	-0.566738781	2.313768879	non-significant
Ifi202b	-0.437631961	9.517407381	-1.321226737	0.205552955	0.614267374	-5.306005063	0.528101795	non-significant
Txnl4a	0.437582559	8.932210431	4.692497234	0.000263765	0.043562814	0.641210869	2.750730904	non-significant
Cdk2	0.437114802	8.842185205	1.892878706	0.077153933	0.428666083	-4.514373636	0.855200829	non-significant
Plxdc2	0.437044088	12.99857538	3.602444688	0.002486154	0.105142195	-1.429730128	2.001853919	non-significant
Cyp2c55	-0.436999581	4.298943321	-2.461034036	0.025983758	0.277336849	-3.566908283	1.218494606	non-significant
Cbs	0.436294341	7.722845847	1.838981386	0.085107212	0.445565775	-4.597038829	0.822451167	non-significant
Ogt	0.436265725	10.86427776	2.293492522	0.036137278	0.316628001	-3.858893415	1.108386868	non-significant
Stox2	0.435799789	8.573898984	3.068096199	0.007556416	0.164766311	-2.451029686	1.630772644	non-significant
Perp	0.435417963	15.06485833	2.66805215	0.017152387	0.232401513	-3.195004934	1.357136606	non-significant
Fam220a	0.435331814	7.634237352	1.542463027	0.143080131	0.543434339	-5.023431986	0.649040125	non-significant
Lcp1	-0.434603155	10.0577677	-1.379401095	0.187302457	0.596366542	-5.234930286	0.559138934	non-significant
Hebp2	0.433086344	7.418376366	1.704323034	0.108231056	0.490409115	-4.796900476	0.74221817	non-significant
Acad9	0.432790615	9.549713265	3.104559743	0.007007005	0.159564443	-2.382028512	1.655970738	non-significant
Grhl1	0.432551124	11.4008108	2.802045234	0.013061225	0.20712421	-2.948948755	1.448095812	non-significant
Gas8	-0.432498533	8.404300753	-3.724081575	0.001929565	0.097489823	-1.195847466	2.086454984	non-significant
Mief1	0.431987509	6.693265547	3.441156081	0.003479821	0.119732026	-1.739589354	1.889612926	non-significant
2900026A02Rik	0.431976157	7.807311233	3.384459494	0.003916245	0.125216299	-1.848315332	1.850172671	non-significant
Kdelr3	-0.431915594	8.491703585	-2.33116092	0.033572961	0.30856799	-3.794038184	1.132956468	non-significant
Hnrnpul1	0.431873363	11.67513002	2.570998191	0.020859371	0.252923899	-3.37073231	1.291821715	non-significant
Ttf1	-0.431800131	8.249515068	-1.916916404	0.073826207	0.422523875	-4.477039199	0.869918026	non-significant
Mdfic	0.431628116	8.306266799	2.984539861	0.008979947	0.176782136	-2.608532879	1.573158384	non-significant
Osgin2	0.431280318	7.824417343	2.22856817	0.040991421	0.333241137	-3.969509789	1.066314406	non-significant
Apbb2	-0.431275471	12.65352677	-3.052942728	0.007797005	0.166216035	-2.47965944	1.62031023	non-significant
P2ry6	-0.431152282	7.797608999	-1.557876082	0.139395152	0.538307911	-5.002546492	0.657749885	non-significant
Dsc3	0.431084559	14.60677502	2.430529629	0.027604724	0.284946136	-3.62072357	1.198294112	non-significant
Dpcd	-0.430813703	7.420311713	-2.857671591	0.011656155	0.197414475	-2.845771909	1.486087695	non-significant
Abcc5	0.430575305	9.444636927	2.068794356	0.055627586	0.374173892	-4.23488479	0.96439728	non-significant
Rgs7bp	-0.430540238	7.400090739	-2.472818706	0.025382044	0.275030576	-3.54604505	1.226315618	non-significant
Tars2	0.430522727	7.926423998	2.856418233	0.011686132	0.197581262	-2.848102707	1.485230332	non-significant
Dkkl1	0.430143319	8.101175071	1.605089202	0.128603548	0.520455344	-4.93765263	0.684647588	non-significant
Cyb561	0.430103267	8.0222067	2.2699407	0.03783253	0.321904772	-3.899194497	1.093083646	non-significant
Pdcl	-0.429809799	8.137918812	-2.61467858	0.019104708	0.242714872	-3.291925165	1.321152935	non-significant
Gna12	0.429803768	10.61802871	2.314537192	0.034682864	0.311847644	-3.822719472	1.122099451	non-significant
Garem	0.429773725	8.155806348	1.96190505	0.067942608	0.408130941	-4.406415574	0.89764094	non-significant
Cpt2	-0.429751427	6.840295682	-3.421183731	0.003627733	0.122303671	-1.777905773	1.875717473	non-significant
Prkcq	-0.429727676	8.738160428	-1.728087146	0.103789537	0.48277133	-4.762350007	0.756205799	non-significant
Trpv6	0.429709022	6.360917772	2.35408058	0.032097293	0.30334263	-3.754343303	1.147960918	non-significant
Zgrf1	0.429466349	6.224856137	1.622911847	0.12471919	0.51385829	-4.912801983	0.694885376	non-significant
Anxa6	-0.429327004	10.15097796	-2.329947694	0.033652823	0.30856799	-3.796134533	1.132163366	non-significant
Napepld	-0.428995973	8.684905119	-1.647554141	0.119514355	0.505587443	-4.878129371	0.709115034	non-significant
Gatsl2	-0.428719154	6.603099097	-2.692398001	0.016326968	0.228032801	-3.150578999	1.373599734	non-significant
Fut2	0.428682463	8.154768533	2.011459852	0.06195466	0.392512426	-4.3275292	0.92843826	non-significant
Gm5141	-0.428471067	7.781885038	-2.411715725	0.028651709	0.289468973	-3.653775781	1.185867714	non-significant
Phldb2	-0.428374148	11.73874128	-1.7135694	0.106483626	0.487519142	-4.783495049	0.747651607	non-significant
Sox4	0.428205349	6.564837772	1.555255843	0.140015887	0.539236442	-5.006107565	0.656266717	non-significant
Lamb2	0.427962966	8.682438762	1.571158086	0.136284335	0.532976373	-4.984429559	0.66528371	non-significant
Rhou	0.427927652	9.678105283	1.084465621	0.294699426	0.693812292	-5.569486573	0.407846638	non-significant
Rplp0	0.427913388	14.49818246	1.711326105	0.106905306	0.487578692	-4.786751829	0.746332323	non-significant
Stag2	0.427814901	11.11951387	3.18458521	0.005935455	0.151402586	-2.230097665	1.711371778	non-significant
Fam71a	0.42761089	6.849857676	1.514364644	0.150009154	0.552368841	-5.061120096	0.633253837	non-significant
Hdc	0.427494338	7.965606857	1.685666253	0.1118329	0.496141274	-4.823801144	0.731290145	non-significant
Nfkbib	0.427237695	9.081301639	1.932538787	0.071733115	0.418343646	-4.452624517	0.879518778	non-significant
Edn1	0.427065444	7.4306832	2.00828238	0.062323748	0.392944419	-4.332621007	0.926455532	non-significant
Cyp27a1	-0.426990084	7.714294309	-2.490284298	0.02451455	0.270868511	-3.515051357	1.237923863	non-significant
Ms4a4d	-0.426926429	9.584949613	-3.288489025	0.004782509	0.136412903	-2.031976015	1.783467123	non-significant
Fyn	-0.426880799	8.53591435	-3.590536536	0.002548641	0.107495095	-1.452624598	1.993567684	non-significant
Alas1	-0.426802197	10.84197767	-2.471922689	0.025427325	0.275141197	-3.547632738	1.22572064	non-significant
Sult2b1	-0.426783436	9.233701577	-1.183315079	0.254473755	0.66213642	-5.464679455	0.45683574	non-significant
Parp14	-0.426316909	7.321539115	-2.207430825	0.042698422	0.33818185	-4.005191299	1.052695309	non-significant
Pstpip2	-0.426307987	7.713034559	-1.343499385	0.198404002	0.608278866	-5.279075668	0.539918044	non-significant
Ms4a6d	-0.426150985	8.435128482	-1.095294701	0.290075607	0.689766392	-5.558381252	0.413125595	non-significant
Krt15	0.425863394	12.52720342	1.525544709	0.147219157	0.548721602	-5.046184592	0.639520747	non-significant
Uba1	0.425613697	9.447516771	2.376137466	0.030734951	0.297673694	-3.715980771	1.162438589	non-significant
Pla2g5	-0.425597359	5.542027531	-1.965342232	0.06751097	0.407716368	-4.400980472	0.899768379	non-significant
Hmgxb3	0.425530508	7.799716493	3.375089149	0.003993448	0.126580191	-1.866270388	1.843656186	non-significant
Duox1	-0.425503949	6.7853078	-2.382037007	0.030379906	0.296863803	-3.705693527	1.166317128	non-significant
Cds1	0.425343257	8.811835828	1.595912188	0.130643603	0.523575513	-4.950373434	0.679393906	non-significant
Zyg11b	0.425317695	9.627179178	2.63199296	0.018449102	0.240620453	-3.260557636	1.332809222	non-significant
Stmn2	-0.425287973	7.176526218	-2.002998076	0.062941985	0.394392871	-4.341078879	0.923160547	non-significant
Arpin	0.425219913	8.596221302	5.397504023	6.56E-05	0.02391873	1.916552977	3.215464972	non-significant
Lrrn1	0.425191189	7.883681648	2.13105471	0.049430533	0.357732965	-4.132690334	1.003823669	non-significant
Fam199x	0.42507893	7.14595292	2.605984134	0.019442292	0.24473349	-3.307649135	1.315305979	non-significant
Abcb1b	-0.425010444	8.183778061	-2.8703961	0.011356029	0.194941023	-2.822093641	1.494795287	non-significant
Atp1a1	0.424907071	13.35798441	3.497934662	0.003091382	0.116459445	-1.6305829	1.929123303	non-significant
Tsen54	0.424790527	6.499681423	2.984991275	0.008971591	0.176782136	-2.607684443	1.573469124	non-significant
Erbb2	0.424616404	8.635029443	2.96855474	0.009280785	0.180865486	-2.638558566	1.562158668	non-significant
Mta3	0.424535178	11.75342525	4.198605904	0.000721726	0.066611094	-0.287299234	2.414723311	non-significant
Hist2h3c1	0.424343484	9.980252546	1.607452989	0.128082501	0.519548718	-4.934367761	0.686002785	non-significant
Cd276	-0.424252525	9.518985753	-1.787818821	0.093321967	0.463593975	-4.674126373	0.791692826	non-significant
Efna4	0.424195336	6.74007243	3.330797827	0.004379352	0.130328378	-1.951076057	1.812863756	non-significant
Rxrb	0.424001757	6.278378469	2.926085265	0.01012875	0.184362041	-2.718150735	1.532973241	non-significant
Tmem150c	0.423985923	6.31276827	2.240346714	0.040067959	0.32923677	-3.949554761	1.073920498	non-significant
Mau2	0.423930773	8.694152954	3.263046769	0.005042454	0.139323992	-2.080566654	1.765799478	non-significant
Rad9b	0.423824051	5.76460854	3.573474963	0.002640922	0.108188177	-1.485424131	1.981694791	non-significant
Igfbp3	-0.423726074	11.61863481	-1.521380716	0.148253154	0.55025741	-5.051756632	0.637184431	non-significant
Elovl6	0.423695423	12.69705802	1.793524056	0.092372492	0.462157017	-4.665598596	0.795106448	non-significant
Tpst1	-0.423491301	8.619900068	-2.154688804	0.047249291	0.350569868	-4.093481419	1.018888654	non-significant
Tnfrsf18	0.422897176	9.299465736	2.304447427	0.035373196	0.313853757	-3.840081872	1.115520548	non-significant
Efnb1	-0.422843866	8.514498809	-1.993848808	0.064025576	0.398047009	-4.355692973	0.917462711	non-significant
Kif14	0.42256894	5.885971501	2.627546225	0.018615386	0.241384628	-3.268620388	1.329814046	non-significant
Thap4	0.422474095	8.418021778	2.931427091	0.010018068	0.184362041	-2.708154471	1.536640984	non-significant
Zfp35	0.42216646	7.13060996	3.091105684	0.007204988	0.16094854	-2.407505677	1.646669733	non-significant
Tshz2	-0.422085992	7.832908568	-2.857999881	0.011648316	0.197414475	-2.845161362	1.486312273	non-significant
Eef2	0.422043235	15.18749022	3.973260298	0.001149672	0.080415358	-0.717506191	2.259307003	non-significant
S1pr5	0.422034496	7.193798656	3.570145485	0.002659317	0.108375808	-1.491824337	1.97937778	non-significant
Csgalnact1	0.421582351	5.804624473	2.105631345	0.051880143	0.366471483	-4.174614994	0.987678101	non-significant
Mpeg1	-0.421512768	9.358849258	-0.942140842	0.360539596	0.744176615	-5.706530076	0.340535602	non-significant
Pdpn	-0.421445058	12.04950251	-1.379894798	0.187153375	0.596366542	-5.234316944	0.559404733	non-significant
Mcc	0.421045138	8.078555445	2.624707316	0.018722297	0.241899542	-3.273765393	1.327902415	non-significant
Marcks	-0.420805901	12.77628983	-1.984004529	0.065210341	0.399862097	-4.371374583	0.911342191	non-significant
Nynrin	0.420516507	6.054520522	2.378319688	0.030603168	0.297131006	-3.712176841	1.163872946	non-significant
Imp3	0.420191771	8.91543155	3.564246727	0.002692222	0.10911571	-1.503163027	1.975272737	non-significant
Tcstv1	-0.420047632	4.388654714	-3.207371155	0.005661121	0.149016215	-2.186725725	1.727168152	non-significant
Slfn5	-0.419800138	8.902020727	-1.853228007	0.082936954	0.441112141	-4.575331012	0.83107378	non-significant
Nfix	0.419570659	14.79437356	3.146125946	0.006428573	0.15477015	-2.303193999	1.684730872	non-significant
Sec14l4	0.419126625	7.438885606	1.959674929	0.068223995	0.408508348	-4.409939033	0.896261315	non-significant
Gpn3	0.419119701	7.528072932	2.064598586	0.056069785	0.375634039	-4.241713101	0.961754238	non-significant
Ccnd1	0.4191034	9.99284387	2.816222394	0.01268825	0.205209101	-2.922705892	1.457766751	non-significant
Specc1	-0.419098165	7.654482547	-2.231955173	0.040723865	0.332258158	-3.963776811	1.068500355	non-significant
Narf	0.419000028	8.549940401	2.000996428	0.063177618	0.395633661	-4.34427935	0.92191322	non-significant
Klrg2	0.418758014	7.920143173	3.343215901	0.004267562	0.128765476	-1.927309985	1.821495407	non-significant
Vav3	0.418691121	9.45449607	2.717164907	0.015526612	0.223736749	-3.105251602	1.390377867	non-significant
Ndst1	0.418581225	9.49435893	1.656533412	0.11766478	0.503064589	-4.865405883	0.714321357	non-significant
Dlat	-0.418422206	10.7307437	-3.114758019	0.006860509	0.157831946	-2.362703362	1.663023654	non-significant
Lrrc2	-0.418261994	8.384705613	-0.952651733	0.355352542	0.740351445	-5.696986738	0.345372954	non-significant
Mbnl1	0.418153266	13.79956775	2.505700057	0.023772353	0.268249093	-3.487623878	1.248186314	non-significant
Tyrobp	-0.41811668	8.350233657	-1.11505625	0.281776513	0.682749332	-5.537874432	0.422815163	non-significant
Efemp1	0.417903775	11.36037188	1.010778945	0.327604719	0.720408975	-5.642530919	0.372512435	non-significant
Trp73	0.417891427	6.398890152	2.491346348	0.024462718	0.270677044	-3.513163904	1.238630387	non-significant
Fam214b	-0.417880087	7.082305868	-3.170601158	0.006110278	0.152680903	-2.256692306	1.701681789	non-significant
Slc30a2	0.417785466	4.938492699	2.6461402	0.017929505	0.23719556	-3.23487504	1.342345453	non-significant
Il6	0.417642536	5.711101586	0.757252761	0.460228775	0.805195081	-5.858712037	0.259045704	non-significant
2610008E11Rik	0.417512899	7.339120585	3.205450173	0.005683757	0.149016215	-2.190383987	1.725836095	non-significant
Rapgef3	-0.417508661	7.274518838	-1.550357049	0.141182677	0.540545681	-5.012753807	0.65349653	non-significant
Sostdc1	0.41734702	8.401182463	2.257052371	0.038791381	0.324433245	-3.921165428	1.08472884	non-significant
Tnfaip8	-0.417048444	8.249123939	-2.287935433	0.036530751	0.317593515	-3.868420041	1.104771916	non-significant
Olfml3	0.416831733	9.598588469	1.926437291	0.072544163	0.420161651	-4.46217394	0.875765764	non-significant
BC048403	0.41681681	5.60489916	2.574368082	0.020718688	0.251997064	-3.364669466	1.294080658	non-significant
Ftl1	-0.416717875	13.47230592	-2.093038329	0.053134371	0.370666155	-4.195282859	0.979704129	non-significant
Aim1	0.416466419	10.75857531	2.947602984	0.009690064	0.182394442	-2.677857799	1.547753203	non-significant
Lypla2	0.416461597	8.148168086	2.317739429	0.034466423	0.311328829	-3.817201835	1.124189136	non-significant
Gcnt2	0.416460862	10.71967373	2.167018644	0.046146932	0.348352263	-4.072938065	1.02676892	non-significant
Cox17	-0.416341921	10.16114436	-3.975090365	0.001145319	0.080415358	-0.71400108	2.260573176	non-significant
Rfc3	0.416177573	6.536234051	2.565846088	0.021076222	0.253815202	-3.379995952	1.288369396	non-significant
Ifit1	-0.415984224	5.728138633	-1.386592445	0.185140395	0.593255606	-5.225979553	0.563014548	non-significant
Zbbx	-0.415954206	5.117118385	-3.183159255	0.005953053	0.151402586	-2.23281035	1.71038353	non-significant
Man2a2	0.415833975	9.306292936	1.931740571	0.071838753	0.418392736	-4.453874817	0.879027556	non-significant
Inpp5d	-0.415806564	8.845663697	-1.305637904	0.210677842	0.620175485	-5.324642059	0.51988128	non-significant
Ociad2	0.415750273	8.085595589	2.492861166	0.02438897	0.270476496	-3.510471255	1.23963824	non-significant
Magt1	-0.415721754	9.956739421	-4.75339977	0.000233351	0.04160547	0.753942154	2.791626518	non-significant
Mllt3	-0.415589178	8.842492968	-2.501614595	0.023966939	0.268688581	-3.494899111	1.245465077	non-significant
Trex2	-0.415131054	7.835445164	-0.87744086	0.393612571	0.765561081	-5.763191265	0.311238819	non-significant
Tmem132c	0.41499151	7.238207699	2.334794192	0.033334861	0.307569227	-3.78775727	1.135332277	non-significant
Tns4	0.414794474	11.7680562	1.440044117	0.169699728	0.576042023	-5.158339878	0.592083853	non-significant
Bzw1	0.41473235	12.19181209	3.754693587	0.001810424	0.095842034	-1.137000403	2.10772974	non-significant
Alkbh1	0.414499165	7.216542392	4.368479279	0.000509292	0.057103925	0.034644348	2.531097194	non-significant
Pcyox1	0.41446509	11.07348931	3.995849123	0.001097099	0.079996073	-0.674253064	2.274931479	non-significant
Slc35g1	0.414079581	8.463280881	2.687419481	0.016492585	0.228032801	-3.159674421	1.370230728	non-significant
Tnn	-0.414015289	5.832653954	-0.907554282	0.377974683	0.754314777	-5.737267659	0.324771366	non-significant
Nrg1	-0.413996353	7.671718647	-1.920513583	0.073339453	0.422428788	-4.471427961	0.87212619	non-significant
Arfgap1	-0.413465352	9.91491338	-2.926682585	0.010116314	0.184362041	-2.717033177	1.533383319	non-significant
Flii	-0.413417431	9.760885117	-4.495832235	0.000392775	0.05206038	0.274334984	2.617815576	non-significant
Clcn1	-0.413307059	5.888985709	-1.201864796	0.247414413	0.655921311	-5.444165539	0.466226763	non-significant
Osgepl1	-0.413275391	8.414708223	-1.647159752	0.119596162	0.505597852	-4.878687125	0.70888662	non-significant
Gng5	-0.4131452	12.91467604	-3.582089623	0.002593917	0.107778733	-1.468863586	1.987689692	non-significant
Junb	0.412506593	10.60174381	1.083423297	0.295147328	0.694282096	-5.570550526	0.407339682	non-significant
Parp3	-0.412425643	9.227045779	-2.44857833	0.026634431	0.28058941	-3.588915603	1.210238491	non-significant
Dsg1b	0.412416663	11.52737716	1.74779111	0.100228291	0.476907075	-4.733463302	0.767860601	non-significant
Cldn23	0.412335659	6.844572496	1.605211055	0.128576644	0.520455344	-4.937483378	0.684717428	non-significant
Ppm1j	-0.412319872	5.488558452	-4.270640631	0.000622371	0.061683181	-0.150493903	2.464163298	non-significant
Clip4	0.412109679	11.5511309	2.599913105	0.019681398	0.246200058	-3.318617673	1.311225773	non-significant
Rspo1	-0.411953532	6.589580027	-1.190934415	0.251555683	0.659356609	-5.456285148	0.460685664	non-significant
Ly6g6e	0.411944379	6.194619232	2.544476768	0.021998868	0.258548495	-3.418345273	1.274067216	non-significant
Irx6	-0.411848404	6.400178118	-4.167544432	0.000769413	0.067740321	-0.346408497	2.393365808	non-significant
Fam126a	-0.411825581	10.37007866	-2.164830172	0.046340843	0.348660251	-4.076588755	1.025369185	non-significant
Bak1	-0.411772515	7.993625679	-2.079702948	0.054492799	0.372722456	-4.217096676	0.971277289	non-significant
Extl2	0.411734549	7.886009133	2.537272365	0.022318526	0.260742872	-3.431247256	1.269251664	non-significant
Stc1	0.411685872	7.089369837	1.594160342	0.131036158	0.52395215	-4.952795943	0.67839239	non-significant
Proca1	-0.411620238	5.876173506	-1.732611506	0.102962183	0.480722974	-4.755736194	0.758877397	non-significant
Tmem120a	-0.411615424	6.283646552	-3.054743284	0.007768028	0.166173989	-2.476259065	1.621553088	non-significant
Krt35	0.41141752	4.690327279	1.00049087	0.33240038	0.723351174	-5.652374779	0.367661384	non-significant
Celsr2	0.411308123	6.039835117	4.599971371	0.000317957	0.046111087	0.469128706	2.6883561	non-significant
Unkl	0.411270411	7.401960911	1.87696132	0.079430746	0.433786426	-4.538939079	0.845492697	non-significant
Mon1a	0.411259231	6.87066389	2.516284483	0.023275197	0.265978033	-3.468754145	1.25524134	non-significant
Diaph1	-0.411235328	10.64684225	-4.0078862	0.001070085	0.079540299	-0.651214554	2.283253684	non-significant
Tdh	0.411114371	6.94548981	1.702933403	0.10849582	0.491000696	-4.798910982	0.741402579	non-significant
Rtn2	-0.410955163	7.657483061	-1.415388857	0.176685341	0.583005888	-5.189781216	0.578618083	non-significant
Trappc2l	-0.410870551	8.70454691	-2.480304114	0.025006741	0.272817076	-3.53277238	1.231288211	non-significant
Acly	-0.410862924	11.52875757	-3.847068655	0.001493935	0.089807846	-0.959527776	2.171870106	non-significant
Car2	0.410543379	8.980722166	1.490884255	0.156012999	0.560532164	-5.092225826	0.620154198	non-significant
Ttyh2	0.410505649	8.298103253	1.682162227	0.112520847	0.496638988	-4.828831259	0.729242992	non-significant
Pou3f1	0.410481819	6.320379722	3.503199925	0.003057633	0.116442389	-1.620469344	1.932787584	non-significant
Ccdc112	0.410464534	5.838018066	2.819515691	0.012603101	0.204815053	-2.916604469	1.460014455	non-significant
Cipc	0.410335907	10.64228472	2.417880596	0.02830457	0.287628694	-3.642957215	1.189936776	non-significant
Esrp2	0.410184405	10.25322326	1.960439592	0.068127395	0.408425956	-4.408731172	0.896734298	non-significant
1190002N15Rik	0.410007427	8.83756567	2.571170855	0.02085214	0.252923899	-3.370421736	1.291937441	non-significant
Map2k3	-0.409946414	10.72206064	-2.484944536	0.024776734	0.271770326	-3.524536255	1.234372732	non-significant
F10	-0.409875428	6.387283783	-2.956294093	0.00951819	0.181305405	-2.661563651	1.553727139	non-significant
Camkk1	0.409560896	6.668009054	2.486765287	0.024687036	0.271770326	-3.521302999	1.235583386	non-significant
Bphl	0.409475124	6.300725769	2.67230048	0.017005515	0.231503066	-3.18726218	1.360007234	non-significant
Mapk8ip3	-0.409418342	7.931020439	-3.377258307	0.003975442	0.126264553	-1.862114331	1.845164644	non-significant
Slitrk6	-0.409236048	8.83320349	-1.607133292	0.128152866	0.519565495	-4.93481223	0.685819451	non-significant
Gpha2	0.409142159	6.452064122	1.709683108	0.107215067	0.488303163	-4.789135304	0.745366504	non-significant
Sike1	0.408856075	9.609219993	1.232089444	0.236236165	0.645961077	-5.410180748	0.481659623	non-significant
Frem2	0.408670103	6.093786805	2.642768335	0.018052055	0.238084673	-3.24100051	1.340071604	non-significant
Necab3	-0.408585774	6.636031029	-3.349683958	0.004210463	0.12853893	-1.914927694	1.825991827	non-significant
Mfap5	0.408271816	9.155383365	1.32163844	0.205418966	0.614260257	-5.305510491	0.528319458	non-significant
Stoml2	0.408126359	10.50653103	2.792851686	0.013308752	0.208221923	-2.965946526	1.441828927	non-significant
Dmrta1	-0.408032692	5.130390109	-2.261587491	0.038451427	0.323810262	-3.913441117	1.087667113	non-significant
Nppc	0.407776447	6.267444716	2.873638885	0.011280754	0.194670344	-2.816054946	1.497015346	non-significant
Pik3ap1	-0.407739037	8.446390719	-1.494165406	0.15516216	0.559654582	-5.087900568	0.621979652	non-significant
Gstt3	0.407613824	6.769232621	2.431048627	0.027576362	0.284840763	-3.619810278	1.19863726	non-significant
Ebp	0.407459032	9.285352485	1.995333328	0.063848615	0.39755172	-4.35332434	0.918386602	non-significant
Hrc	-0.407329114	9.819520051	-1.132721804	0.274508605	0.676038301	-5.519280756	0.431538119	non-significant
Slc17a5	0.40712483	9.094037554	2.081833674	0.054273635	0.372722456	-4.213616302	0.972622532	non-significant
Cul1	0.407121747	10.52386338	2.93987555	0.009845426	0.183460177	-2.692335827	1.54244369	non-significant
Olfml2a	0.407021939	7.661638696	1.699312144	0.109188416	0.49200639	-4.804145038	0.739278446	non-significant
Zc3h7b	0.406996832	9.097919062	2.476213863	0.02521116	0.273935666	-3.540026947	1.228570575	non-significant
Nckap1l	-0.406949966	7.474166068	-1.456009285	0.165298764	0.571086264	-5.137762619	0.600855013	non-significant
Cytl1	-0.406686563	6.440305738	-1.667769314	0.115385171	0.499818455	-4.849418248	0.720851945	non-significant
Pls1	0.406569101	5.536203579	3.162476603	0.006214173	0.153543884	-2.272135001	1.696053667	non-significant
C330006A16Rik	0.406250478	7.558268824	2.821860822	0.012542805	0.204357846	-2.912258488	1.461615295	non-significant
Bcat1	-0.406138798	7.73240701	-2.26947962	0.037866448	0.322018738	-3.899981529	1.092784512	non-significant
Scarb2	0.405996952	12.19907443	3.751851796	0.001821166	0.095886203	-1.142462788	2.105755109	non-significant
Deaf1	0.405953873	7.834529245	2.654628007	0.017624546	0.235544405	-3.219444051	1.348071959	non-significant
Tox4	0.405725748	9.181994271	1.214979026	0.242515178	0.651657929	-5.429504573	0.472903068	non-significant
C1ql3	0.405710473	4.827695937	2.413160061	0.028570021	0.289015876	-3.6512422	1.186820789	non-significant
Wdfy1	-0.405571836	5.82258787	-2.928599841	0.0100765	0.184362041	-2.713445706	1.534699652	non-significant
Rhbdd1	0.405557972	8.23751075	4.325419777	0.000556226	0.058443156	-0.046735909	2.501671022	non-significant
Fcgr3	-0.405321792	11.62110222	-1.459626036	0.164314982	0.570237379	-5.133077455	0.602847621	non-significant
Fam234a	0.405225699	9.660915836	2.09720368	0.052716468	0.369487212	-4.188453931	0.982339917	non-significant
F5	0.405021803	6.130221136	1.245604866	0.231366275	0.642161127	-5.394761727	0.488612828	non-significant
Rtca	0.404918172	10.19199423	2.996463318	0.008761786	0.173576289	-2.586113233	1.581368123	non-significant
Bhlhe41	-0.404827013	9.24746433	-2.322642861	0.03413745	0.310682473	-3.808746214	1.127390555	non-significant
Rgma	0.404810027	8.105304365	2.348995317	0.032419344	0.303953228	-3.763165481	1.144628318	non-significant
Irak1	0.404652495	7.323913134	2.128707585	0.049652144	0.358226583	-4.13657194	1.002330461	non-significant
Pgap3	0.404236652	5.96653504	3.131636548	0.006624655	0.155600047	-2.330695094	1.674701401	non-significant
Pgf	-0.404169363	5.993935177	-1.854401986	0.082760331	0.440757652	-4.573537574	0.83178542	non-significant
Lcorl	0.403953061	8.937748852	2.341069966	0.03292732	0.305872036	-3.776897865	1.139438459	non-significant
Nhp2	0.403933068	10.44621155	1.635730767	0.121987872	0.509256818	-4.894810341	0.702276925	non-significant
Prr11	-0.40373385	6.686576545	-1.961070096	0.068047836	0.408130941	-4.407735024	0.897124346	non-significant
Prnd	0.403420615	6.344426737	1.158159973	0.264291399	0.669908248	-5.49207585	0.444199574	non-significant
Gramd3	-0.403354076	9.217930859	-2.187203616	0.044393476	0.342613692	-4.0391786	1.039699972	non-significant
Thrap3	0.403226951	10.7356236	2.717609158	0.015512607	0.223736749	-3.104437352	1.390679093	non-significant
Tacstd2	0.403003233	11.43483278	2.844426961	0.011976743	0.199519662	-2.870388407	1.477030717	non-significant
Dbi	0.402926098	12.37800171	1.719741379	0.105330923	0.48535747	-4.774520037	0.751284838	non-significant
Gsta2	0.402844746	7.59427123	1.290917766	0.215609864	0.624639664	-5.342079422	0.512156812	non-significant
Pde7b	-0.40281717	7.155394626	-1.73197205	0.103078768	0.480911647	-4.756671658	0.758499638	non-significant
Car9	-0.402788011	6.334623537	-1.738513804	0.101891514	0.479527502	-4.747090965	0.762366732	non-significant
Bri3bp	0.402510598	8.208751148	3.178653315	0.006009001	0.152013757	-2.241381063	1.707260954	non-significant
Srd5a1	0.402501274	9.085417813	1.601527522	0.129392062	0.522429606	-4.942595767	0.682607142	non-significant
Rarres1	-0.402497682	9.339370814	-1.413766431	0.177153169	0.583609953	-5.191835758	0.577735392	non-significant
Rnf220	0.402296666	9.753826498	2.457034156	0.026191047	0.278036213	-3.573980404	1.215842179	non-significant
Rnf44	0.402285505	7.172554739	1.79527249	0.092083225	0.461445481	-4.662981688	0.796153419	non-significant
Pkmyt1	-0.402191254	7.582853382	-2.540345868	0.022181617	0.260111788	-3.425744766	1.271305658	non-significant
Anxa7	0.402077041	9.245002787	1.427663685	0.173178575	0.579321453	-5.174179211	0.585309979	non-significant
Gria3	0.401889993	8.081486528	1.984016053	0.065208943	0.399862097	-4.371356251	0.91134935	non-significant
Myl9	-0.401852734	9.688846278	-2.062741343	0.056266546	0.375988975	-4.244733216	0.960584879	non-significant
Krt83	0.401789866	6.970243782	0.898311267	0.382729309	0.756838943	-5.745308126	0.32059851	non-significant
Ptprz1	-0.401688441	8.951926444	-1.644901997	0.120065414	0.506268838	-4.881878334	0.707579441	non-significant
Timm8b	-0.401596966	8.254604695	-2.154608499	0.04725655	0.350569868	-4.093615023	1.018837376	non-significant
Lyrm7	-0.401538026	7.436597987	-2.20798872	0.042652532	0.33811606	-4.004251681	1.053054259	non-significant
Nppb	-0.401454759	6.324288098	-1.65071133	0.118861195	0.505124916	-4.873661087	0.710944336	non-significant
Wbscr16	0.40139956	8.158742369	4.181206427	0.000748056	0.067740321	-0.32040161	2.402762429	non-significant
Vezf1	-0.401125851	9.23795315	-2.698502712	0.016126074	0.227929093	-3.139418701	1.377732526	non-significant
Xbp1	-0.401037462	11.93924348	-2.71261783	0.015670659	0.224336354	-3.113583342	1.387295249	non-significant
Ccnd2	0.400859886	10.74226692	2.035027025	0.059278569	0.385224485	-4.289622719	0.943177556	non-significant
Pid1	-0.400660945	7.320984639	-2.303171379	0.035461413	0.313989603	-3.842275204	1.114689102	non-significant
Tmsb10	-0.400650073	12.91987217	-2.063386115	0.056198166	0.375852184	-4.243684901	0.960990801	non-significant
Plk1	-0.400516583	8.580470091	-1.418294636	0.175849985	0.582085708	-5.186097039	0.580200048	non-significant
Cyp4f16	0.400314574	7.618296485	2.238531754	0.040208982	0.329612817	-3.95263296	1.072747688	non-significant
Smpd2	0.400167778	7.926267237	2.578590715	0.020543686	0.251189886	-3.357068356	1.296912162	non-significant
Jarid2	-0.40001881	10.04678748	-3.345936878	0.004243448	0.12853893	-1.922101302	1.823386913	non-significant
Vamp2	0.399933243	9.292569088	3.270717302	0.004962642	0.138703544	-2.065922059	1.771125203	non-significant
Acvrl1	-0.399873707	7.708153133	-1.78822888	0.093253439	0.463593975	-4.673514026	0.791938039	non-significant
Tbc1d13	0.399794822	7.515959067	1.961621918	0.067978274	0.408130941	-4.406863034	0.897465755	non-significant
Eps8	-0.399509736	8.491986393	-1.448610747	0.167326387	0.574783538	-5.147319636	0.596785293	non-significant
Gramd1a	0.399371725	7.183117853	2.537614291	0.022303255	0.260742872	-3.430635231	1.269480141	non-significant
Btaf1	0.399350187	9.873049306	3.544955449	0.002802708	0.109948108	-1.540241018	1.961847266	non-significant
Phb2	0.399260625	12.5799997	3.441186113	0.003479603	0.119732026	-1.739531725	1.889633822	non-significant
Pdzd2	0.399058012	9.676215036	2.602903612	0.019563268	0.245361846	-3.313215852	1.313235367	non-significant
Prss22	-0.398977355	5.994059773	-1.369567152	0.190292106	0.599756168	-5.247111995	0.553852893	non-significant
Zfp473	0.398620039	4.814948322	4.519483006	0.000374336	0.050199369	0.318673303	2.63386612	non-significant
Sprr2f	-0.398443277	6.277794615	-0.500864728	0.623486953	0.879121691	-6.0182136	0.157700153	non-significant
Igsf8	-0.398306397	9.150541494	-2.927875567	0.010091523	0.184362041	-2.714800996	1.534202372	non-significant
Tmem176b	0.398076271	12.15249016	1.311391152	0.208774731	0.617973601	-5.317784206	0.522910363	non-significant
Gmfg	-0.398063184	8.744628583	-1.648314189	0.119356834	0.505587443	-4.877054232	0.709555285	non-significant
Adal	0.39803109	8.091646809	2.771449825	0.013902713	0.212813242	-3.005453399	1.427254127	non-significant
Gadd45b	0.397921482	7.937839996	2.316652462	0.034539749	0.311617933	-3.819075131	1.123479722	non-significant
Map3k7cl	0.397834898	7.707227981	1.153615854	0.266095126	0.670687956	-5.496972606	0.44192915	non-significant
Ago4	0.397689617	8.134941706	2.162241887	0.046571152	0.34873205	-4.080903962	1.023714308	non-significant
Agtrap	0.397468177	7.282228358	1.55054226	0.141138415	0.540545681	-5.012502802	0.653601199	non-significant
Mat2a	0.39743164	12.81424203	2.133321954	0.04921733	0.356848387	-4.128938712	1.005266561	non-significant
Ccdc50	-0.397211116	11.59662762	-3.965399101	0.00116856	0.080415358	-0.732564415	2.253867401	non-significant
Bms1	0.397195399	10.92765933	4.047300347	0.000986256	0.077371805	-0.575829697	2.310484944	non-significant
Ifitm1	-0.397040439	8.015937756	-1.222058899	0.239901594	0.649051767	-5.421535583	0.47652004	non-significant
Gk	0.397038662	7.65314697	1.299468813	0.212733799	0.620638397	-5.331969036	0.516639514	non-significant
Acer2	0.396979418	7.000714547	1.680553125	0.112837989	0.496892519	-4.831138794	0.728303472	non-significant
Asb14	-0.396950649	5.27383338	-0.937816733	0.362688604	0.745035899	-5.710428886	0.338551833	non-significant
Epdr1	-0.396730123	6.812496383	-2.241638437	0.039967872	0.329011495	-3.947363248	1.074755371	non-significant
Abca8a	-0.396574003	6.78692159	-1.136735832	0.272876939	0.674773708	-5.515021579	0.433528179	non-significant
Pdlim7	-0.396483307	7.599340426	-3.073714892	0.007469076	0.163672917	-2.440407222	1.634653395	non-significant
Creb3l2	-0.396405737	9.365432863	-1.54682136	0.142029895	0.542156093	-5.017541353	0.651499379	non-significant
Mmp1a	-0.396197818	4.075956823	-2.807161844	0.012925406	0.206909576	-2.939481876	1.451585143	non-significant
Isoc1	0.395950056	11.6110143	3.346043207	0.004242509	0.12853893	-1.921897751	1.823460829	non-significant
Wdr41	0.395932612	9.63322359	3.140003413	0.00651072	0.155012435	-2.314817263	1.680492377	non-significant
Tprgl	0.395853065	10.189199	3.468603896	0.00328631	0.118916556	-1.686906881	1.90871188	non-significant
Gpatch1	0.395713905	7.791439541	2.953763072	0.009567933	0.181305405	-2.666309973	1.551987165	non-significant
Zfp706	0.395430904	10.54640418	2.651618639	0.017732095	0.235818423	-3.224917044	1.346041179	non-significant
Ctbp2	-0.395402128	9.140519551	-3.199474429	0.005754745	0.149489983	-2.201761965	1.721692752	non-significant
Mpzl2	0.395348387	9.425845102	2.278639575	0.037197916	0.319512208	-3.884331986	1.098730541	non-significant
Ifit1bl1	-0.395235672	5.270342445	-1.332896093	0.20178212	0.61201652	-5.291939937	0.534282317	non-significant
Nrros	-0.395083355	6.202837951	-2.069131501	0.055592192	0.374173892	-4.234335783	0.964609736	non-significant
Rbm25	0.39500254	10.3796847	1.498756883	0.153978037	0.557819304	-5.081836279	0.624536884	non-significant
Slc24a1	-0.394979357	5.159362701	-2.414714392	0.028482357	0.288687455	-3.648514954	1.187846614	non-significant
Cox6b2	-0.3949572	4.914329594	-3.205084352	0.005688077	0.149016215	-2.191080609	1.725582432	non-significant
Pex26	0.394667076	6.291509823	2.380570298	0.030467813	0.296863803	-3.708252114	1.165352626	non-significant
Itm2c	0.394639864	10.77850781	2.954535009	0.009552735	0.181305405	-2.664862491	1.552517819	non-significant
Megf9	0.394541988	10.04250954	2.47559026	0.025242465	0.274034812	-3.541132566	1.22815634	non-significant
Srsf1	0.394495539	11.57201403	3.754081033	0.001812734	0.095842034	-1.138177821	2.107304111	non-significant
Cd300ld	-0.394431937	8.284149656	-1.220105297	0.240620592	0.649675816	-5.423738303	0.475521096	non-significant
Dennd2d	0.394331951	7.811696652	1.866427177	0.080970344	0.436872319	-4.555126903	0.839084431	non-significant
Ptpre	-0.394323936	9.030150488	-1.444587121	0.168437681	0.575018975	-5.152501804	0.594575644	non-significant
Sobp	-0.394275163	6.903138044	-2.433007565	0.027469557	0.284667966	-3.61636236	1.19993263	non-significant
Vdac3	-0.394214331	13.16753344	-3.183575083	0.005947915	0.151402586	-2.232019313	1.710671713	non-significant
Gsap	-0.394083919	6.644316049	-1.507068491	0.1518537	0.555640055	-5.070823832	0.629174288	non-significant
Aasdhppt	0.393312388	8.512585639	3.678541501	0.002121557	0.099741228	-1.283408615	2.054791416	non-significant
Tgif2	0.392993861	6.808045279	3.718937969	0.001950344	0.097489823	-1.205736388	2.082879481	non-significant
Stx7	-0.392949373	10.38226711	-3.470755906	0.0032716	0.118916556	-1.682775278	1.910209408	non-significant
Flot2	0.392729914	9.388274639	2.076496189	0.054824169	0.372722456	-4.222331037	0.969253549	non-significant
Cyp26b1	-0.392607981	9.892912157	-1.288340147	0.216482833	0.625557675	-5.345116661	0.510808006	non-significant
2810417H13Rik	0.392475395	7.135823638	1.437766251	0.170335446	0.576042023	-5.161261883	0.590835701	non-significant
Ptges3l	-0.392425286	6.717230214	-2.321541491	0.034211084	0.310848419	-3.810646156	1.126671311	non-significant
Gdnf	-0.392044889	5.136646636	-2.915582922	0.010349847	0.18615984	-2.737791118	1.525765034	non-significant
Sema3b	-0.391997682	8.786477583	-1.874585505	0.079775679	0.434532674	-4.542594862	0.844046251	non-significant
Rnps1	0.391712849	10.05436155	2.911545935	0.010436082	0.186742719	-2.745336085	1.522995274	non-significant
2410016O06Rik	0.391430083	6.365602426	3.042192003	0.007972238	0.16798574	-2.49995404	1.612891121	non-significant
Atp1b1	-0.391374208	9.808195759	-0.905041752	0.379263162	0.754966369	-5.739460594	0.323635381	non-significant
Csnk1e	0.391264248	8.733924865	2.67328992	0.016971483	0.231348883	-3.185458302	1.36067594	non-significant
Ehmt2	0.391258871	9.638871828	3.118707894	0.006804584	0.157831946	-2.355215561	1.665755913	non-significant
Ttc41	-0.391119227	4.796962962	-2.262942839	0.03835037	0.323536771	-3.911131228	1.088545572	non-significant
Mab21l1	-0.39109548	4.796743248	-3.39195994	0.00385552	0.124782365	-1.833940176	1.855389194	non-significant
Ankzf1	0.390996326	8.306481544	3.099056035	0.007087339	0.160346281	-2.392452997	1.652165442	non-significant
Pnp2	-0.390546747	9.74818013	-2.917842534	0.010301883	0.18615984	-2.733566879	1.527315587	non-significant
L1cam	0.390409192	8.269464102	3.494814214	0.003111559	0.116795124	-1.63657632	1.926951691	non-significant
Tmem56	0.390134812	9.247484536	1.483140342	0.158036506	0.562398558	-5.102406144	0.615852503	non-significant
Cnksr2	-0.39011464	6.978596916	-1.839592704	0.085013061	0.445518643	-4.596109493	0.822820651	non-significant
Uqcc1	-0.39003102	8.559033606	-2.568712054	0.020955329	0.253682467	-3.374843695	1.290289628	non-significant
Tmem158	-0.389690044	7.256941356	-3.740330619	0.001865374	0.097489823	-1.16460956	2.097748799	non-significant
Ccs	0.389567307	7.64432233	2.087991893	0.05364474	0.371038795	-4.203546551	0.976513113	non-significant
Arxes2	0.389512021	5.353331913	1.836402377	0.085505432	0.446755216	-4.600957367	0.820892905	non-significant
Zfp146	0.389471928	9.69122264	2.359497362	0.031757558	0.302811026	-3.744936708	1.151512958	non-significant
Trim7	0.389418078	6.995366954	2.225503364	0.041234933	0.334181868	-3.974693746	1.064337266	non-significant
Zfp574	0.389222238	6.407898493	2.405532698	0.029003909	0.291335791	-3.664614494	1.18178941	non-significant
Chchd4	0.388853971	6.920799429	4.37565002	0.000501877	0.057103925	0.048180744	2.535992539	non-significant
Itgb3	-0.388723029	7.063471368	-1.777210007	0.095110381	0.468227698	-4.68993733	0.78535628	non-significant
Ap1s2	-0.388689308	8.443428663	-3.074755686	0.007453007	0.163549203	-2.438439133	1.63537234	non-significant
Fam213a	-0.388641232	12.64349843	-1.272084332	0.222052741	0.631599557	-5.364159265	0.502328051	non-significant
Tnk1	0.388426465	7.05145456	2.825238658	0.012456449	0.203797375	-2.905996943	1.463921476	non-significant
Rac2	-0.388390366	7.586543518	-1.463814	0.163181883	0.568844836	-5.1276415	0.6051575	non-significant
Kera	-0.388327381	5.065433605	-2.040188028	0.058706761	0.382838354	-4.281288717	0.946413138	non-significant
Fxyd3	0.388312117	12.1309502	1.102685817	0.286950678	0.687572303	-5.550747772	0.416741156	non-significant
Hacl1	0.388204325	7.411607754	2.655222112	0.017603388	0.235544405	-3.218363334	1.348472929	non-significant
Def8	0.387914581	8.302520006	2.652800446	0.017689785	0.235818423	-3.222767997	1.346838628	non-significant
Psapl1	0.387736547	10.9436265	2.631418822	0.018470491	0.240699338	-3.261598919	1.33242244	non-significant
Gpr68	-0.387704699	4.382576519	-4.110593436	0.000865328	0.07108373	-0.45495609	2.354149693	non-significant
Sp100	-0.387628516	10.13910908	-1.855992249	0.082521611	0.440441157	-4.571107076	0.83274967	non-significant
Slc45a4	0.38757806	6.619661514	2.331457137	0.03355349	0.30856799	-3.793526273	1.133150126	non-significant
Hck	-0.387479364	5.73928097	-0.972926283	0.345493972	0.732071608	-5.678314501	0.354764708	non-significant
Prom2	0.387433461	9.830699839	1.886389285	0.078075035	0.430579018	-4.524404025	0.851239259	non-significant
Arhgdia	0.387123484	11.99442304	2.068685262	0.055639043	0.374173892	-4.235062428	0.964328536	non-significant
Zfp825	-0.387107579	10.07835271	-2.201247718	0.043210092	0.339721021	-4.015597149	1.048718949	non-significant
Gtf3c4	0.387064171	7.017587622	2.216869256	0.041928198	0.336325885	-3.989279115	1.058771746	non-significant
Apoe	0.386705809	14.33262826	2.690842837	0.01637853	0.228032801	-3.153420764	1.372547208	non-significant
Dna2	0.386678907	6.296072921	3.682182479	0.002105525	0.099741228	-1.276407546	2.057323499	non-significant
Bsdc1	0.386571354	9.912909209	3.931647177	0.00125329	0.083322537	-0.79724751	2.230500808	non-significant
Esyt1	-0.386363194	9.376593535	-1.89329591	0.077095049	0.428639732	-4.513728071	0.855455687	non-significant
Glod4	0.386336073	10.64480561	3.215248918	0.005569222	0.147603208	-2.171720229	1.732631414	non-significant
Usp22	0.38617998	11.36075785	4.010504954	0.001064298	0.079540299	-0.646203319	2.285063889	non-significant
Tlr3	-0.386166874	7.672715028	-2.395314829	0.029594918	0.293209371	-3.682500269	1.175055811	non-significant
Adh7	0.386152135	10.23707449	2.216244129	0.04197881	0.336329303	-3.990334046	1.058369046	non-significant
Mprip	0.386069491	11.19519474	2.47098455	0.025474817	0.275465118	-3.549294817	1.225097749	non-significant
Dlx3	0.386054491	6.692208211	1.313455101	0.208095344	0.61754842	-5.315318174	0.523998401	non-significant
Adm2	-0.386012224	5.317024525	-2.585976568	0.020240984	0.249826191	-3.343762326	1.301867278	non-significant
Ccdc88c	0.385118067	8.248477489	1.608996302	0.127743284	0.519090509	-4.932221249	0.686888025	non-significant
Adamts2	0.385110682	10.69518766	1.63997819	0.121094272	0.507877339	-4.888827406	0.704731177	non-significant
Rnase1	0.385061722	6.407156761	1.676146412	0.113710481	0.498608261	-4.8374506	0.725732309	non-significant
Bicd2	0.384985748	7.188636981	3.036435645	0.008067649	0.168620383	-2.510814656	1.608919871	non-significant
Csf1r	-0.384663858	10.74035378	-1.390749512	0.183899859	0.59212413	-5.220789131	0.565258761	non-significant
Nbr1	0.384421236	10.60754588	3.711636985	0.001980226	0.097489823	-1.219773454	2.07780394	non-significant
Ces2f	-0.384163092	8.85248689	-1.917899625	0.073692875	0.422523875	-4.475506095	0.870521438	non-significant
Nxn	0.384041464	9.070465815	3.186561076	0.005911155	0.151402586	-2.226338541	1.712741197	non-significant
Trmt6	0.383937552	10.07183187	2.385914275	0.030148675	0.296386408	-3.698926583	1.168867573	non-significant
Reg1	0.38371499	4.882612602	0.919955517	0.371658527	0.750541543	-5.726364311	0.330396609	non-significant
Acta1	-0.383622623	13.23635158	-1.90173038	0.075913213	0.426451237	-4.500658489	0.860612463	non-significant
Cmas	-0.38350901	9.084191536	-2.197518343	0.043521452	0.340287057	-4.021866484	1.046322245	non-significant
Mrc1	-0.383153351	11.83790129	-1.544327373	0.142630077	0.542962701	-5.020913638	0.650091763	non-significant
Slc5a4a	-0.38292008	4.531992369	-2.386395889	0.030120068	0.29629083	-3.698085697	1.169184454	non-significant
Ercc1	-0.38269886	7.857646066	-2.282640526	0.036909383	0.318191332	-3.877487177	1.101329881	non-significant
Zc3hc1	-0.382503768	7.948748237	-3.169002012	0.006130591	0.152680903	-2.25973237	1.700573916	non-significant
Tmem123	0.382470359	12.50661114	2.564436342	0.021135933	0.254193557	-3.38252953	1.28742503	non-significant
Rerg	0.382376495	7.060227756	2.24746937	0.039518962	0.327709917	-3.937463015	1.078525838	non-significant
Tgfb2	-0.382304719	9.053613769	-1.631637233	0.122854447	0.510479782	-4.900566361	0.699914008	non-significant
Clptm1l	0.382264097	10.63807041	2.51712841	0.023235986	0.265978033	-3.467248285	1.255804165	non-significant
Tbc1d32	0.382246634	6.188380198	2.597053763	0.019794985	0.246690486	-3.323780506	1.309304796	non-significant
Adgre1	-0.382119629	8.151150293	-1.635142166	0.122112151	0.509256818	-4.895638602	0.701937019	non-significant
Elk3	-0.382077458	8.662553484	-1.66119501	0.116714335	0.50182024	-4.858781817	0.717028664	non-significant
Fzd7	0.381894855	8.977371694	1.785678882	0.093680311	0.46413164	-4.677320515	0.790413502	non-significant
Cct3	0.381673509	11.69375969	3.629746758	0.002348624	0.102895876	-1.377235049	2.020850054	non-significant
Rab36	-0.381490707	6.35260474	-3.666482096	0.002175538	0.100992238	-1.306597374	2.046404214	non-significant
Sh3bp5	0.381477933	9.182730836	1.326166775	0.203949816	0.613531236	-5.300062685	0.530715422	non-significant
Gpsm3	-0.381397356	6.794177069	-2.9857398	0.008957753	0.176782136	-2.606277524	1.573984398	non-significant
Flna	-0.381389593	13.490365	-2.789564949	0.013398342	0.208966192	-2.972019422	1.439589356	non-significant
Cnbp	0.381261625	12.92656901	4.47270119	0.000411707	0.052767681	0.230916454	2.602100995	non-significant
Macrod2	-0.381113963	6.529536148	-3.11553076	0.006849533	0.157831946	-2.361238603	1.663558158	non-significant
Pip4k2a	-0.381089447	10.10416999	-3.941072329	0.001229022	0.082862007	-0.779180021	2.237027756	non-significant
Ufd1l	0.381083568	9.758547991	2.582311023	0.020390676	0.250532262	-3.350367731	1.299407694	non-significant
Cyb5d2	-0.380632558	7.35953114	-2.193157724	0.043888151	0.341335609	-4.029190262	1.043521459	non-significant
Pdcl3	-0.380601882	10.01548862	-2.659676684	0.017445524	0.234857647	-3.210257587	1.351479973	non-significant
Krt14	0.380550629	14.99833198	1.447732713	0.167568375	0.574928452	-5.148451409	0.596302886	non-significant
Pced1a	0.380429179	5.763480316	2.55468605	0.021553359	0.25565674	-3.400038573	1.280896709	non-significant
E330013P04Rik	-0.380387288	6.90026733	-2.2506359	0.039277151	0.327274828	-3.932081446	1.08057464	non-significant
Slc1a5	-0.380256771	8.179553518	-2.284901349	0.036747268	0.317984134	-3.873616885	1.102799281	non-significant
Snx17	0.380138478	10.48820498	2.104219558	0.052019388	0.366659566	-4.176935324	0.98678337	non-significant
Rrp7a	0.380036808	8.259754862	2.505925555	0.023761656	0.268249093	-3.487222185	1.248336545	non-significant
Gmcl1	0.37999417	9.240548567	2.432397424	0.027502781	0.284667966	-3.617436389	1.199529139	non-significant
Col5a3	-0.379972852	6.102249946	-1.174900924	0.257726213	0.663874416	-5.473897644	0.452596335	non-significant
Wdr77	0.379940262	7.858206544	3.184392749	0.005937827	0.151402586	-2.230463807	1.711238392	non-significant
Ndp	-0.379873404	4.762117766	-3.491435675	0.003133553	0.116826288	-1.643065143	1.924600483	non-significant
Fermt2	-0.37976681	7.720894885	-1.945296968	0.070063527	0.413392122	-4.432599216	0.887380005	non-significant
Ppargc1b	0.379728857	7.824782234	2.824027463	0.012487347	0.203877704	-2.90824239	1.463094493	non-significant
Tma7	-0.379634967	11.05545778	-3.044342152	0.007936885	0.16798574	-2.495896256	1.614374708	non-significant
Atp13a1	0.3794899	8.258390085	3.986123734	0.001119429	0.080379446	-0.692872283	2.268205623	non-significant
Vwa5a	0.379389628	10.35671207	2.269952451	0.037831666	0.321904772	-3.899174437	1.093091271	non-significant
6030498E09Rik	-0.379129891	5.466845349	-3.008773383	0.008542001	0.172582039	-2.562946356	1.589848361	non-significant
Ndufaf1	-0.379092568	8.174078412	-3.403309136	0.003765414	0.124615219	-1.812183527	1.863283189	non-significant
Dnase2a	0.378878298	10.16011209	2.39323155	0.029716803	0.29363286	-3.686142935	1.173683861	non-significant
Ghitm	0.378868491	10.30138916	1.845712099	0.084075679	0.444007878	-4.586796086	0.826521771	non-significant
Csrnp2	-0.37870113	6.174116814	-2.734884516	0.01497737	0.219695431	-3.072741942	1.40239999	non-significant
Galnt18	0.378586331	7.502513466	2.659029358	0.017468379	0.234857647	-3.211435773	1.351042934	non-significant
Abca2	0.378418392	5.793483171	3.058888271	0.007701724	0.165962939	-2.468429703	1.624414531	non-significant
Phka1	-0.378094875	7.425267328	-1.170204389	0.259555365	0.664338894	-5.479019256	0.450235576	non-significant
Prkdc	0.377968509	7.36315024	2.41889642	0.028247753	0.287553809	-3.641173458	1.190607521	non-significant
B3glct	0.377955286	7.724686289	2.324503795	0.034013371	0.310445585	-3.805535042	1.128606046	non-significant
Nip7	0.377927177	9.844268815	2.268327983	0.037951289	0.322273824	-3.901946965	1.092037443	non-significant
Atp6v1a	0.377907064	10.91734089	3.266755869	0.005003703	0.139198765	-2.073485773	1.768374647	non-significant
Phlda1	-0.377887381	7.671901293	-1.825507746	0.087205958	0.451184111	-4.617472684	0.814319306	non-significant
Btg1	0.377637555	12.09931346	2.072663617	0.055222627	0.373627865	-4.228581175	0.96683623	non-significant
Rasgef1b	0.377477937	8.360418839	2.184743745	0.044603814	0.343055804	-4.043301191	1.03812211	non-significant
Ccr8	0.377273359	4.714675691	1.963976293	0.067682206	0.407791348	-4.403141046	0.898922776	non-significant
Rprml	-0.37700508	5.164573435	-3.067656659	0.007563291	0.164766311	-2.451860505	1.630469093	non-significant
Pbdc1	0.376633986	9.492129493	3.158667771	0.006263477	0.153570638	-2.279372431	1.693415601	non-significant
Gpi1	-0.376174409	13.0548223	-1.581077212	0.133999708	0.528653612	-4.97082831	0.670926998	non-significant
Hipk3	0.376106354	12.64887784	1.907134749	0.075164509	0.424525249	-4.492265813	0.863921032	non-significant
Aco1	-0.37606723	8.980446151	-2.960763382	0.009430971	0.181179005	-2.653180288	1.556800085	non-significant
Gan	0.375647883	8.635774434	2.671083955	0.017047448	0.231503066	-3.189479762	1.359185125	non-significant
Med24	0.375544787	9.439803538	1.741028524	0.10143831	0.479267332	-4.743401729	0.763854789	non-significant
Rspo3	-0.375324098	6.577599686	-0.977083576	0.343496348	0.730886703	-5.674442993	0.356700366	non-significant
Slc39a9	0.375279412	9.206190849	2.747978549	0.014583613	0.217169671	-3.048676935	1.411293264	non-significant
Gca	-0.375205346	5.808066893	-1.986490758	0.064909262	0.399226314	-4.367418291	0.912886967	non-significant
Selm	-0.375118609	10.10991463	-2.215612959	0.042029969	0.336329303	-3.991399026	1.057962489	non-significant
Naa25	0.374878525	8.455333931	2.364889135	0.031422753	0.301649902	-3.735564087	1.15505082	non-significant
Zfp688	0.374783812	6.081224675	2.325728173	0.033931967	0.309890894	-3.803421657	1.129405913	non-significant
Urb2	0.374646297	9.31782586	1.960061715	0.068175117	0.408425956	-4.4093281	0.896500553	non-significant
Med13l	0.374562728	9.351191854	2.356424543	0.031949865	0.30334263	-3.750274029	1.149497691	non-significant
Gfpt2	-0.374496843	9.592470516	-1.442858621	0.168916944	0.575528088	-5.154724674	0.593627194	non-significant
Oxa1l	0.374407366	10.51203433	0.988829903	0.337895988	0.727587088	-5.663425847	0.362187625	non-significant
Nrn1	-0.374308755	7.762957516	-1.881815927	0.078730066	0.432533921	-4.531460286	0.848450373	non-significant
Acsl4	-0.374125416	10.03096455	-2.343625723	0.032762697	0.305072238	-3.772471724	1.141111547	non-significant
Slc25a51	-0.374044666	10.53800369	-3.03933654	0.008019428	0.168215003	-2.505342009	1.610921059	non-significant
Tmem38b	-0.373712124	9.17141291	-2.436502273	0.027279991	0.283405158	-3.610208484	1.202244213	non-significant
Rusc2	-0.373706765	7.071906832	-1.932005613	0.071803661	0.418343646	-4.453459698	0.879190654	non-significant
Trim63	-0.373593211	7.992700649	-0.916673066	0.373323299	0.752014707	-5.729263148	0.328904719	non-significant
Mst1	0.373503445	6.613807741	3.09509985	0.007145644	0.16064025	-2.399944267	1.649430535	non-significant
Naaa	-0.373496602	9.069942853	-1.417582092	0.176054528	0.582271403	-5.187000991	0.579811998	non-significant
Fzd4	-0.373278277	6.996827874	-0.97954713	0.342316416	0.730740758	-5.672141946	0.357848993	non-significant
Gsdmc2	-0.373140048	4.96551266	-0.648324873	0.526240896	0.836267354	-5.933999078	0.214303594	non-significant
Vash1	0.373099984	5.09137848	1.660278671	0.116900641	0.50182024	-4.860084926	0.716496244	non-significant
Nexn	-0.373020613	9.331218429	-1.153347588	0.266201901	0.670741581	-5.497261188	0.441795231	non-significant
Sulf2	0.372610146	10.592933	1.394666264	0.182737232	0.5910425	-5.215887854	0.567375818	non-significant
Phf12	0.372246413	9.391975551	1.340596257	0.199324369	0.609510689	-5.282605771	0.538373139	non-significant
Thada	0.372231748	6.845535468	1.812381928	0.089294494	0.45621316	-4.637288231	0.806419008	non-significant
Fam213b	0.372197542	8.137142928	2.379719983	0.030518886	0.296863803	-3.709735125	1.164793536	non-significant
Abce1	0.372136333	12.24516752	5.13260814	0.000109838	0.029204152	1.445345689	3.043164596	non-significant
Mlf2	0.371726279	11.75949425	1.684221433	0.112116119	0.496141274	-4.825876074	0.730445836	non-significant
Slc7a2	-0.371677524	7.037449118	-1.68120686	0.112709049	0.496766326	-4.830201484	0.728685131	non-significant
Smagp	0.371269954	8.774677293	2.118325612	0.050643398	0.361764211	-4.153714473	0.995731971	non-significant
Ramp1	-0.371098434	8.499546057	-2.413190259	0.028568315	0.289015876	-3.651189221	1.186840717	non-significant
Pigb	0.371079116	7.347592661	3.115836428	0.006845195	0.157831946	-2.360659182	1.663769592	non-significant
Rbak	0.370912569	6.968437658	3.160352155	0.006241626	0.153570638	-2.276171987	1.694582202	non-significant
Brwd1	0.37090158	8.802761706	3.643844836	0.002280621	0.102236988	-1.350126407	2.030657912	non-significant
Pkia	-0.370837755	8.779406129	-0.796243435	0.437887733	0.793120647	-5.829133564	0.275656381	non-significant
Nox4	0.370792326	7.256959911	1.316689759	0.20703414	0.616037484	-5.311447201	0.525705046	non-significant
Rab4b	0.370445912	8.414735084	1.969307327	0.067016116	0.406752549	-4.394703753	0.902224198	non-significant
Hspa14	0.370406238	9.656693576	2.624871876	0.018716084	0.241899542	-3.273467211	1.328013212	non-significant
Fcgr2b	-0.370392886	11.31942734	-1.167299547	0.260691644	0.665228681	-5.482178488	0.448777424	non-significant
Phospho1	0.370314565	9.493909777	1.741283431	0.10139247	0.479267332	-4.743027571	0.764005674	non-significant
Trim6	-0.370151535	5.466698756	-3.222832599	0.005482149	0.146035511	-2.157269941	1.737891656	non-significant
Tfap2b	0.370076593	8.435451265	2.092357048	0.053203011	0.370666155	-4.1963991	0.979273186	non-significant
Usp1	0.370011137	10.27895618	3.053892365	0.007781709	0.166173989	-2.477866086	1.62096572	non-significant
Egr2	0.369949441	10.70786897	2.361376433	0.031640497	0.302522485	-3.741671351	1.152745678	non-significant
Tec	-0.369910673	8.704224288	-2.257287776	0.038773666	0.324433245	-3.920764664	1.084881314	non-significant
Plxna2	0.369862748	9.114658843	2.355071176	0.03203491	0.30334263	-3.752623782	1.148610331	non-significant
Nsfl1c	0.369808407	11.4815432	2.71583726	0.015568538	0.223736749	-3.107684742	1.389477706	non-significant
Rabac1	0.369786678	10.53793837	2.287571575	0.036556653	0.317593515	-3.869043434	1.104535311	non-significant
Ccl20	0.369714942	7.510871363	1.284755306	0.217701563	0.626510918	-5.349332669	0.508934041	non-significant
Chd7	0.369579594	9.936625895	2.287656186	0.036550628	0.317593515	-3.868898476	1.10459033	non-significant
Pygb	-0.369485871	8.22419192	-1.965732701	0.067462093	0.407716368	-4.400362687	0.900010143	non-significant
Aldh1a3	-0.369295174	7.653304565	-0.908923155	0.377273943	0.754067283	-5.736070619	0.325390798	non-significant
Gtf2ird2	0.369279397	7.12280698	3.452752921	0.003396712	0.118960753	-1.71733403	1.897682015	non-significant
Ddx41	-0.369235378	8.438310797	-3.078684573	0.007392653	0.162908317	-2.431008669	1.638086515	non-significant
Gtf2ird1	0.36920893	8.354944673	2.444865647	0.026831346	0.281186561	-3.595466525	1.207779642	non-significant
Cav3	-0.369180865	6.365708179	-3.287683047	0.004790536	0.136412903	-2.033516005	1.782907313	non-significant
Tmem51	-0.369161912	6.548844934	-3.190149111	0.005867279	0.151402586	-2.219511326	1.715228142	non-significant
Myh11	-0.368997056	8.135957911	-2.308592774	0.035088032	0.313310825	-3.832952795	1.118222478	non-significant
Polr2c	0.368935187	9.806950484	2.338226515	0.033111387	0.306138872	-3.781819703	1.137577634	non-significant
Ddx50	0.368741799	10.94167922	4.07248965	0.000936199	0.075716298	-0.527696318	2.32787242	non-significant
Pstpip1	-0.368701524	8.514326351	-3.793866295	0.001668699	0.094179431	-1.061718254	2.134940849	non-significant
Zyx	-0.368672061	10.22742772	-2.693799148	0.016280647	0.228032801	-3.148018219	1.374548124	non-significant
Nkd2	0.368664707	7.490973391	1.978761417	0.065849423	0.401601715	-4.379708534	0.908086692	non-significant
Nudt12	0.368482377	5.705010318	2.274969736	0.037464422	0.320677049	-3.890605374	1.096347486	non-significant
Cfdp1	-0.367895381	11.8585724	-2.140673232	0.048531855	0.355313453	-4.116760247	1.009948355	non-significant
Eea1	-0.367875629	9.960697489	-2.521583008	0.023030057	0.264525326	-3.459296519	1.258775732	non-significant
Npc2	-0.367805188	11.05112091	-2.563772354	0.021164112	0.254193557	-3.383722665	1.286980275	non-significant
Ttyh1	-0.367779361	7.456875043	-3.513226558	0.002994379	0.11458979	-1.601208093	1.939765549	non-significant
Epm2aip1	0.367633623	8.451314326	2.29255537	0.036203355	0.316628001	-3.860500746	1.107777062	non-significant
Aass	-0.367633313	4.895790618	-3.065126511	0.007602983	0.164766311	-2.456642547	1.628721833	non-significant
Slc43a2	0.367448631	8.546140402	1.699991517	0.109058189	0.491882739	-4.803163662	0.739676812	non-significant
Rab38	0.367104651	9.234588	1.371498506	0.189701921	0.599029046	-5.244724862	0.554889798	non-significant
Tango6	-0.366932497	6.894982394	-3.300888962	0.004660679	0.134176253	-2.008277765	1.792080729	non-significant
Pcp4	-0.366902397	5.924882732	-2.192922798	0.043907987	0.341335609	-4.029584622	1.043370617	non-significant
Tmem106c	0.36685341	6.967690466	2.730790454	0.015102578	0.220250186	-3.080259021	1.399620998	non-significant
Tmem64	0.366823423	8.096565128	3.096980894	0.007117863	0.16064025	-2.396382616	1.650730855	non-significant
Mapk8ip1	0.36678802	6.65715135	4.062272676	0.000956184	0.076936071	-0.547215228	2.320821457	non-significant
Lrrc4c	-0.366738559	6.249805708	-2.472427324	0.025401814	0.275054836	-3.546738584	1.226055724	non-significant
Rcn1	-0.366611924	11.81145721	-2.750410404	0.014511594	0.216844674	-3.044203676	1.412945812	non-significant
Rasl11b	0.36654004	6.284119196	3.228506427	0.005417886	0.144569095	-2.146455649	1.741827753	non-significant
Atp5e	-0.36647457	9.138418795	-1.450022645	0.166937869	0.57451182	-5.145498641	0.59756127	non-significant
Atf6b	0.366407597	8.241368949	2.463642668	0.025849409	0.277315333	-3.562293498	1.220225043	non-significant
Fam13a	0.366399765	7.354862391	1.608423008	0.127869203	0.519090509	-4.933018781	0.686559145	non-significant
Meiob	-0.366370802	5.137772026	-2.161933136	0.046598695	0.34873205	-4.081418538	1.023516942	non-significant
Lrrtm4	-0.366300925	4.610643866	-2.398949777	0.029383379	0.292751388	-3.676141228	1.177450379	non-significant
Ccnb1	-0.366181076	9.167334453	-1.768163544	0.09665916	0.470761142	-4.703371919	0.779964325	non-significant
BC030870	-0.366137666	4.790656285	-2.655332731	0.017599452	0.235544405	-3.2181621	1.34854759	non-significant
Pnpo	0.366085452	7.035273599	2.384333419	0.030242752	0.296753462	-3.701686204	1.16782756	non-significant
Aplnr	-0.365925746	6.53777843	-1.607713605	0.128025164	0.519548718	-4.934005385	0.68615225	non-significant
Med10	-0.365904668	9.141440305	-2.26188771	0.038429021	0.323810262	-3.912929517	1.087861685	non-significant
Adamtsl5	0.36590316	8.148774083	1.752408432	0.099409397	0.474500196	-4.726663128	0.770599114	non-significant
Il18rap	-0.365790485	6.579032798	-2.113109308	0.051148282	0.363294045	-4.162310906	0.992420584	non-significant
Sytl2	0.365774106	7.003383459	1.511981626	0.150609533	0.554032689	-5.064293226	0.63192051	non-significant
Csrp3	-0.365533466	10.36766705	-0.92824447	0.367477144	0.747166882	-5.719002978	0.334173438	non-significant
Add3	-0.365401475	10.00888095	-1.950342886	0.069412915	0.411287251	-4.424657775	0.890494239	non-significant
Upp1	-0.365244007	6.077217952	-1.144715354	0.269655004	0.672324759	-5.506517217	0.437493	non-significant
BC021614	-0.365224136	6.846834458	-1.553093769	0.140529839	0.540120267	-5.009042726	0.65504366	non-significant
Rnf6	0.365179453	9.761455288	1.551088946	0.141007834	0.540545681	-5.011761791	0.653910179	non-significant
Bcl2l2	0.365123601	7.800882312	1.836981701	0.085415836	0.446575965	-4.600077443	0.821242867	non-significant
Kctd1	0.365054846	9.705871175	2.056117735	0.05697342	0.378420218	-4.255491958	0.956417388	non-significant
Vma21	0.364852905	9.472583942	2.483405735	0.024852782	0.271946888	-3.527268097	1.233349723	non-significant
Alox5ap	-0.364590689	8.949606983	-1.332281648	0.201979281	0.612496117	-5.292682953	0.533956313	non-significant
Ap1ar	0.364584825	10.59407024	2.042321276	0.058471882	0.382259929	-4.277840528	0.947751344	non-significant
Col4a4	-0.364487477	5.808125856	-1.979761685	0.065727065	0.401580081	-4.378119581	0.908707536	non-significant
Lman1	-0.364466187	10.54287437	-2.468565657	0.025597659	0.276377325	-3.553579145	1.223491963	non-significant
Klhl24	0.364402455	10.14684944	1.775625579	0.095380053	0.468534562	-4.692293504	0.784411154	non-significant
Pinlyp	-0.364329589	7.409043906	-0.504865719	0.620738109	0.878017973	-6.016202939	0.159175109	non-significant
Inpp5k	0.364084321	9.132053348	2.900998118	0.010664717	0.18923165	-2.76503734	1.515761119	non-significant
Cxcl10	0.364067956	5.907399345	1.889852128	0.077582306	0.429365713	-4.51905427	0.853352588	non-significant
Sp6	0.363894598	6.235469656	1.828437804	0.086745687	0.450377179	-4.61303702	0.816085802	non-significant
Fam3a	0.363832848	6.479225398	1.740012141	0.10162127	0.479385969	-4.744893242	0.763253256	non-significant
Nhsl1	-0.363811485	11.6470718	-2.079387569	0.054525307	0.372722456	-4.21761166	0.971078212	non-significant
Tor1aip1	-0.363765587	9.585218471	-3.479362422	0.003213425	0.118353612	-1.666250297	1.916198579	non-significant
Sh3bgrl3	-0.363690986	9.34889715	-1.711371535	0.106896752	0.487578692	-4.786685903	0.746359034	non-significant
Lamtor5	-0.363670679	11.20079158	-3.348464439	0.00422117	0.12853893	-1.917262493	1.825144022	non-significant
Ppl	0.363604297	10.91708433	2.620607975	0.018877715	0.241899542	-3.281191295	1.32514283	non-significant
Rab40c	0.363531342	8.215952937	3.588375842	0.002560146	0.10769088	-1.456778561	1.99206413	non-significant
Padi2	-0.363144112	6.234716288	-1.467806814	0.162107618	0.567992077	-5.122448045	0.607362305	non-significant
Prex2	0.363102331	7.412950483	1.297168878	0.213504353	0.621961252	-5.334693597	0.515432594	non-significant
Prps2	0.363071243	7.929170194	3.463374752	0.00332233	0.118916556	-1.696945574	1.905073106	non-significant
Lsp1	-0.362432721	9.553466325	-1.52495704	0.147364718	0.548845113	-5.046971651	0.639190861	non-significant
Hopx	0.36218863	9.432430141	3.322919391	0.004451779	0.131047677	-1.966149262	1.807388312	non-significant
Sema6d	-0.362132546	7.667879507	-2.006431843	0.062539622	0.393600747	-4.335584346	0.925301304	non-significant
Kif20b	-0.362035849	8.866752228	-1.293796584	0.214638182	0.623185125	-5.338681563	0.513664574	non-significant
Degs2	-0.362018028	5.642298609	-1.475729768	0.159993307	0.565381755	-5.112111524	0.611744685	non-significant
Ankrd2	-0.361987737	8.689027587	-0.504757139	0.620812631	0.878017973	-6.016257709	0.159135036	non-significant
Rasgrf2	-0.361962671	6.294099612	-2.416349573	0.028390408	0.288314238	-3.645645051	1.188925985	non-significant
Tmem139	0.361960881	5.752669174	2.045536617	0.058119479	0.381067543	-4.272639481	0.949769252	non-significant
Diaph3	-0.361907245	7.816571312	-1.933705848	0.071578914	0.417654578	-4.450795921	0.880237119	non-significant
Dnaaf2	-0.361849381	7.101156136	-2.357282762	0.031896045	0.303331045	-3.748783658	1.15006047	non-significant
Impad1	0.361820063	10.39440869	3.339032221	0.004304904	0.12914712	-1.935317842	1.818587224	non-significant
Akap8	0.361807111	8.15597801	4.305113208	0.000579867	0.060252418	-0.085169792	2.487776246	non-significant
Zfp493	-0.36179228	5.280286732	-2.037305514	0.059025503	0.384118683	-4.285944853	0.944605663	non-significant
Scand1	0.361724148	6.022294503	2.384879152	0.030210244	0.296619983	-3.700733634	1.168186566	non-significant
Cyth1	-0.361715728	9.083265263	-2.03467716	0.059317514	0.385224485	-4.290187257	0.942958317	non-significant
1700018F24Rik	-0.361652769	5.318500071	-2.652115768	0.017714285	0.235818423	-3.224013083	1.346376619	non-significant
Capn3	-0.361640099	7.595750112	-1.395145235	0.182595468	0.5910425	-5.215287763	0.56763488	non-significant
Serpinb6c	-0.361633883	7.84847365	-1.720378826	0.105212493	0.485096683	-4.77359187	0.751660371	non-significant
Cacna2d1	-0.361513104	7.206224737	-1.639197136	0.121258172	0.507947946	-4.889928404	0.704279676	non-significant
l7Rn6	-0.36141938	10.60601207	-3.648274464	0.002259665	0.101791398	-1.341608737	2.033739346	non-significant
Ocln	0.36132993	7.971724896	1.807192128	0.090132407	0.457722822	-4.645098156	0.803301257	non-significant
Zfp619	-0.361238402	5.242008626	-1.75407015	0.099116124	0.473981098	-4.724212962	0.771585355	non-significant
Cnot6	0.361222388	10.82570913	3.68371594	0.002098809	0.099741228	-1.273458938	2.058389904	non-significant
Cmah	-0.361129248	7.282576723	-1.144600406	0.269701213	0.672324759	-5.506640079	0.437435802	non-significant
Xlr4c	-0.361000836	6.611664737	-1.541336856	0.143352568	0.544337317	-5.024952148	0.648405129	non-significant
Tpd52l1	-0.360950163	6.991548369	-2.848374873	0.011880297	0.199519662	-2.863054009	1.479729681	non-significant
Hmgb2	0.360856329	9.990221857	1.413418358	0.177253668	0.583609953	-5.192276303	0.577546077	non-significant
Col6a3	-0.360846115	10.13521639	-1.318442004	0.206461079	0.615265781	-5.30934712	0.526630292	non-significant
Hsd3b3	-0.360794144	6.377070027	-1.05367739	0.308141204	0.704558157	-5.600544444	0.392958062	non-significant
Tpra1	0.360626188	7.122945203	2.25955829	0.038603192	0.323928774	-3.916898208	1.086352192	non-significant
Atg2a	0.360433275	7.03753189	2.216314782	0.041973087	0.336329303	-3.990214822	1.058414558	non-significant
Aqp1	0.360400672	8.69984793	0.870899476	0.397065715	0.766832044	-5.768718424	0.308323108	non-significant
Ctf1	0.360332414	7.85302387	3.267588907	0.004995041	0.139198765	-2.071895317	1.768953036	non-significant
Plekhg4	-0.360285387	5.308640622	-3.765059181	0.001771783	0.095842034	-1.117077128	2.11493166	non-significant
Cyyr1	-0.360081152	6.860202368	-1.401001489	0.180869395	0.588785656	-5.20793785	0.570805375	non-significant
Ptgis	-0.360057271	7.922071468	-1.960065552	0.068174632	0.408425956	-4.40932204	0.896502927	non-significant
Cxx1a	-0.36002442	8.562074859	-2.88729118	0.010969137	0.191441336	-2.790612463	1.506366143	non-significant
B3galnt1	-0.359828222	7.222774668	-2.294818953	0.036043947	0.316468681	-3.856617901	1.109250101	non-significant
Ncoa7	0.359759893	7.230050336	1.649583461	0.119094175	0.505412989	-4.875258003	0.710290679	non-significant
Zhx2	-0.359708239	8.909483049	-2.776528041	0.013759497	0.211352497	-2.996087266	1.430710624	non-significant
Erf	0.359646435	7.73086399	4.117851221	0.000852459	0.070767601	-0.441111108	2.359151345	non-significant
Pak3	0.359606765	8.944928037	1.746097804	0.10053008	0.476963097	-4.735954185	0.766857008	non-significant
Mthfd1l	-0.359575978	8.88340159	-1.603633776	0.128925265	0.521106309	-4.939673497	0.68381357	non-significant
Ap1b1	0.3594501	9.935767357	2.867665906	0.011419784	0.195607439	-2.827176416	1.492926459	non-significant
Ahsa2	-0.359421061	9.063191264	-3.247671871	0.005206277	0.140838764	-2.109907193	1.7551269	non-significant
Dll1	-0.359246823	8.160070855	-1.746630552	0.100435046	0.476922028	-4.735170673	0.767172718	non-significant
Dclk1	0.359183973	6.072865509	2.156701781	0.047067674	0.350272809	-4.090131597	1.020174219	non-significant
Layn	-0.359127121	8.572168805	-2.136851232	0.048887135	0.356092409	-4.123094665	1.007513601	non-significant
Crat	-0.359097805	9.293045756	-1.941991132	0.070492749	0.41424391	-4.437795513	0.885341271	non-significant
Tlcd2	0.359078576	8.148518433	1.635246541	0.122090105	0.509256818	-4.895491743	0.701997291	non-significant
Zfp365	0.359070703	7.514825736	1.762265782	0.097680763	0.471962475	-4.712106592	0.776454779	non-significant
Tfpt	0.358741581	8.009526736	2.435124696	0.027354567	0.283857911	-3.612634714	1.201332909	non-significant
0610030E20Rik	0.358677164	7.799522181	1.835005005	0.085721889	0.44728182	-4.603079097	0.82004894	non-significant
Igfbp4	0.35866398	9.752026461	1.480625246	0.158698388	0.563083154	-5.105704114	0.614457383	non-significant
Zfp954	0.358626293	6.692695846	2.567489872	0.021006802	0.253682467	-3.377041116	1.289470692	non-significant
Commd4	0.358610567	8.963417287	3.537196379	0.002848415	0.110622859	-1.555152073	1.95644736	non-significant
Prkar2b	-0.358596029	9.148206796	-1.70740935	0.107645035	0.489240815	-4.792431298	0.744030499	non-significant
Cpox	0.358457846	9.528022544	2.043941247	0.05829409	0.381657726	-4.275220672	0.948767884	non-significant
Slc39a14	-0.358444731	8.802587303	-1.66676243	0.115587887	0.499818455	-4.850853953	0.720266004	non-significant
Slc5a9	0.358337806	5.497402358	2.181658864	0.044868899	0.344147039	-4.04846796	1.036144123	non-significant
AA467197	0.358333466	8.850558648	0.919114738	0.372084465	0.750822488	-5.72710771	0.330014268	non-significant
Mme	0.358235918	8.329976227	1.310588092	0.20903955	0.617973601	-5.318742884	0.522487214	non-significant
Shmt1	0.358233776	7.568565473	3.318607493	0.004491921	0.131735023	-1.974397272	1.804391841	non-significant
Mcemp1	-0.358228279	5.396124133	-1.563860225	0.13798623	0.536689128	-4.994397584	0.661140984	non-significant
Mia3	0.357940051	10.70863163	1.842907764	0.084504107	0.445110456	-4.591066527	0.82482509	non-significant
Inppl1	-0.357939454	8.967571242	-1.672364073	0.114464	0.499597083	-4.842859147	0.723527578	non-significant
Irf4	-0.357913323	6.308071017	-1.91186545	0.074514573	0.423599148	-4.484907585	0.866819972	non-significant
Pde6b	-0.357854109	4.245938458	-3.19188844	0.005846126	0.151402586	-2.21620136	1.716433789	non-significant
Ggh	0.357766158	10.61087921	1.860503724	0.081847712	0.438894323	-4.564204917	0.835486851	non-significant
Megf6	0.357659764	5.425014729	2.955155069	0.009540545	0.181305405	-2.663699733	1.552944082	non-significant
Lpp	-0.357613863	9.120247189	-2.329590187	0.03367639	0.30856799	-3.796752179	1.131929681	non-significant
Odc1	-0.357466994	10.8724982	-1.31981714	0.206012237	0.614862468	-5.307697464	0.527356775	non-significant
Lvrn	0.357354193	6.868682282	1.437109789	0.170519017	0.576042023	-5.162103334	0.590476147	non-significant
Hist1h2br	0.357191969	6.293386094	1.559328452	0.139052089	0.538162503	-5.00057078	0.658572427	non-significant
Celsr1	0.357123586	8.903282798	3.390684334	0.003865781	0.124782365	-1.836385161	1.85450199	non-significant
Rfx5	0.357096181	7.978991197	2.231603552	0.040751565	0.332258158	-3.964372176	1.068273375	non-significant
Psd4	0.357008409	7.724908733	2.401270523	0.029249069	0.292118323	-3.672079121	1.178979704	non-significant
Col2a1	-0.356883745	6.771687503	-1.554664179	0.140156375	0.539571451	-5.006911079	0.655931952	non-significant
S100a4	-0.356882458	10.02232444	-1.124509591	0.277869583	0.67921225	-5.527955045	0.427475917	non-significant
Ndufs8	0.356808218	10.44167046	2.456212172	0.026233839	0.278114141	-3.575433161	1.215297235	non-significant
Efs	0.356693106	7.104435809	2.246060197	0.039627019	0.327976008	-3.939856759	1.077614353	non-significant
Mcpt4	0.356687169	7.262081043	2.30838004	0.035102614	0.313310825	-3.833318795	1.118083784	non-significant
Pa2g4	0.356638812	12.84658278	3.60796316	0.002457719	0.104814826	-1.419119922	2.005693768	non-significant
Arhgef16	-0.356633006	6.68301971	-1.964350563	0.067635248	0.407791348	-4.402549132	0.899154452	non-significant
Capn7	0.356506771	10.26860684	3.395039075	0.003830864	0.124782365	-1.828038004	1.857530824	non-significant
Ldhb	-0.356500828	8.695041209	-1.36276112	0.192383748	0.601546629	-5.255503408	0.550203777	non-significant
2610002M06Rik	-0.356433717	7.805260371	-3.095095861	0.007145703	0.16064025	-2.39995182	1.649427777	non-significant
Usp3	0.356359361	10.35747426	3.143582239	0.006462578	0.15477015	-2.308023533	1.682969829	non-significant
Homer1	-0.356312445	9.449815827	-1.916225729	0.073919997	0.422523875	-4.478115867	0.869494219	non-significant
Zfp369	0.356061751	7.749873947	2.231178687	0.040785059	0.332258158	-3.965091496	1.067999128	non-significant
Smim10l1	0.355797378	8.685320399	2.359343306	0.031767173	0.302811026	-3.745204367	1.151411906	non-significant
Tmc7	-0.355633802	6.547026258	-1.199592139	0.248271127	0.656449946	-5.446692961	0.465072894	non-significant
Zfpm1	0.355556323	7.072772013	2.847617659	0.011898737	0.199519662	-2.864460966	1.47921197	non-significant
Plek	-0.355290231	9.249455438	-1.071254234	0.300413646	0.698370786	-5.582907455	0.401436051	non-significant
Rptor	0.355283207	8.096420613	1.738273686	0.10193488	0.479527502	-4.747443048	0.762224689	non-significant
Ror2	0.355182615	6.371283654	2.09492165	0.052945045	0.370025728	-4.192196126	0.98089566	non-significant
Klhl28	-0.355153216	7.570375931	-4.269368163	0.000624	0.061683181	-0.152907025	2.463291093	non-significant
Stk35	0.355135687	8.061527959	2.355085616	0.032034001	0.30334263	-3.752598714	1.148619799	non-significant
Adamts1	0.355071695	9.704788664	0.910091684	0.376676459	0.754067283	-5.735047497	0.325919865	non-significant
Ttc21a	-0.355002614	5.541997916	-1.907760517	0.075078246	0.424190737	-4.491293108	0.864304349	non-significant
Sc5d	0.354881456	10.61830127	1.679197039	0.113105863	0.497447076	-4.833082333	0.727511959	non-significant
Aldh6a1	0.354866061	9.036258652	2.11957007	0.050523626	0.361475466	-4.151661966	0.996522363	non-significant
Cenpj	-0.354780704	6.644473087	-3.340291419	0.004293631	0.129055685	-1.932907756	1.819462508	non-significant
Dhrs4	0.354762356	9.223750468	2.213253529	0.042221723	0.336329303	-3.995378798	1.056443014	non-significant
Reln	0.354661566	6.446614041	1.969113046	0.067040286	0.406752549	-4.395011469	0.902103828	non-significant
Ereg	-0.354658274	9.411193935	-0.675883403	0.509050371	0.829817387	-5.915985877	0.22539007	non-significant
Wnt5a	-0.354627167	7.586278399	-1.329130438	0.202992855	0.613229492	-5.29648932	0.532285382	non-significant
Ilvbl	0.354527711	7.222543808	3.150907224	0.006365134	0.154304171	-2.294114415	1.688041362	non-significant
Ptk7	0.354305691	8.324830154	1.634697808	0.122206046	0.509273006	-4.896263751	0.701680445	non-significant
Hmox2	-0.354302715	11.11572882	-2.900589193	0.010673678	0.18923165	-2.765800775	1.515480738	non-significant
Slco4c1	0.354285279	4.053033705	1.352498613	0.195572697	0.604399373	-5.268095051	0.544715939	non-significant
Acot7	-0.354241159	7.82373515	-2.079243669	0.054540145	0.372722456	-4.21784662	0.970987381	non-significant
Cd300a	-0.354051766	6.935303915	-2.444740751	0.026837994	0.281186561	-3.595686829	1.207696942	non-significant
Qpctl	0.354037117	5.829660541	1.336042942	0.200774785	0.610850567	-5.288130405	0.535952925	non-significant
Dnajb9	-0.353868972	10.71470406	-3.16113375	0.006231512	0.153570638	-2.274686812	1.695123551	non-significant
Slc44a2	0.353759164	10.4922043	2.034230299	0.059367292	0.385224485	-4.29090823	0.942678315	non-significant
Gsg1	-0.353613316	4.596437196	-2.377222133	0.030669382	0.297405812	-3.714090228	1.163151488	non-significant
Dtna	-0.353579012	9.353487864	-1.515769382	0.149656184	0.552164957	-5.059247895	0.63404021	non-significant
E330009J07Rik	0.353556733	6.800861299	2.676994889	0.01684463	0.230621499	-3.17870171	1.363180358	non-significant
Ifi27l2a	-0.353545777	8.031691361	-0.887825553	0.388171745	0.760731287	-5.754340206	0.315885169	non-significant
Bves	-0.353466398	8.253860123	-1.629676026	0.12327149	0.511268749	-4.903320527	0.698782778	non-significant
Dopey1	0.35342364	8.674332773	2.252746406	0.039116749	0.326284847	-3.92849259	1.081940652	non-significant
Prima1	-0.353312179	7.049657608	-3.587065493	0.002567149	0.107696721	-1.459297698	1.991152295	non-significant
Lce1g	0.35325742	9.817849432	0.81077141	0.429741447	0.787869795	-5.817763863	0.281924905	non-significant
Ndufa4	-0.353079854	13.47112709	-2.128943863	0.049629794	0.358226583	-4.136181292	1.002480754	non-significant
Scara5	-0.353072892	8.037750039	-1.040160008	0.314181615	0.709179907	-5.613937247	0.386477817	non-significant
Ivns1abp	0.353030388	11.75048987	2.753178929	0.014430023	0.216808637	-3.039109677	1.41482747	non-significant
Rab3il1	-0.353016201	7.872509869	-1.662528796	0.116443613	0.501148729	-4.856884187	0.717803841	non-significant
Tnrc6b	0.352898304	9.239392875	1.683935042	0.112172333	0.496141274	-4.826287223	0.730278511	non-significant
Hltf	-0.352710372	9.399590184	-2.465114937	0.025773876	0.277054539	-3.559688119	1.221201877	non-significant
Krtap15	0.352682439	4.437336756	0.526364499	0.606067821	0.872983836	-6.005134598	0.167158924	non-significant
Kctd17	0.352660919	7.726425924	2.385254675	0.030187894	0.296586138	-3.700078109	1.168433613	non-significant
Lingo3	-0.352618118	5.199129967	-1.992540964	0.064181844	0.398047009	-4.357778877	0.916648973	non-significant
Taf12	-0.352511588	10.03145965	-2.196948197	0.043569235	0.340438896	-4.022824472	1.045955948	non-significant
Mc5r	-0.352437453	6.364794291	-1.957246549	0.068531594	0.409331339	-4.41377308	0.89475967	non-significant
Slc35e1	0.352331348	8.689520646	1.458172248	0.164709839	0.57047561	-5.134961746	0.602046425	non-significant
Mcm2	0.352252382	8.411482093	2.130292297	0.049502419	0.358049048	-4.133951434	1.003338574	non-significant
Sptssa	0.352225761	13.44718579	2.358963629	0.031790882	0.302853033	-3.745863994	1.151162865	non-significant
Rfc4	0.352067607	7.682000444	2.507947271	0.023665962	0.268190203	-3.483620159	1.249683592	non-significant
Gpr45	-0.351975316	5.555593297	-3.261693739	0.005056663	0.139323992	-2.08314941	1.764860137	non-significant
Btbd6	0.351843237	6.601632458	2.56382036	0.021162074	0.254193557	-3.383636406	1.28701243	non-significant
Lmo7	0.351824372	10.17498445	1.304427185	0.211080085	0.62042835	-5.32608219	0.519244554	non-significant
Map2k1	-0.351824332	9.638304097	-1.888939961	0.077711828	0.429595736	-4.520464056	0.852795767	non-significant
Polr1e	0.351673937	6.460669445	1.964281412	0.067643922	0.407791348	-4.4026585	0.899111646	non-significant
Gda	-0.35160827	11.01304755	-1.462574641	0.163516529	0.569368473	-5.129251391	0.604473643	non-significant
Camsap3	0.351560665	9.58920929	2.411818502	0.028645889	0.289468973	-3.653595516	1.185935529	non-significant
Rpl27	0.351552453	10.98064268	1.48277804	0.158131709	0.562604652	-5.102881474	0.615651475	non-significant
Pik3r3	0.351380217	8.113141754	2.392239547	0.029775008	0.29363286	-3.687876998	1.173030686	non-significant
Errfi1	0.351330408	12.90472037	1.179251666	0.256040515	0.66213642	-5.469137955	0.45478683	non-significant
Tnfrsf13b	-0.351313223	5.709318699	-2.559910775	0.02132871	0.254587732	-3.390659361	1.284394222	non-significant
Rfx7	0.351173483	8.841337904	4.010496982	0.001064316	0.079540299	-0.646218574	2.285058379	non-significant
Zfp936	-0.351099431	6.138309391	-2.170133047	0.045872271	0.347362904	-4.067739553	1.028761643	non-significant
Pde12	0.351098621	6.093935746	2.028191233	0.060043742	0.387052719	-4.300643109	0.938896298	non-significant
Axin1	0.350868589	9.199969419	2.750435316	0.014510858	0.216844674	-3.044157845	1.412962743	non-significant
Stard3nl	-0.350836887	8.179505074	-1.819124895	0.088216111	0.454151727	-4.62711988	0.810474852	non-significant
Itgal	-0.350509107	6.496052274	-1.438367327	0.170167504	0.576042023	-5.160491172	0.591164979	non-significant
Ntn4	0.350507341	6.621045658	1.39127219	0.183744363	0.59212413	-5.220135682	0.565541132	non-significant
Nav1	-0.350294379	9.513912388	-1.598477066	0.130070671	0.52286183	-4.946823264	0.680861027	non-significant
Nbl1	0.350144703	9.262892385	2.278539637	0.03720515	0.319512208	-3.884502888	1.09866563	non-significant
Epb41l2	-0.350137445	9.89514467	-2.31510627	0.034644307	0.311830901	-3.821739171	1.122470755	non-significant
Tmcc3	-0.350042639	8.608361996	-2.927362409	0.010102179	0.184362041	-2.715761188	1.533850053	non-significant
Pygo2	0.349971531	7.784766282	2.779514959	0.013675928	0.211352497	-2.990575923	1.432744202	non-significant
Pttg1	-0.349919824	9.290159207	-2.53326514	0.022498239	0.261867484	-3.438417611	1.266574546	non-significant
Cyp3a13	0.349866534	6.550717001	2.799226218	0.013136646	0.20712421	-2.954162474	1.446173819	non-significant
Crnkl1	0.349866313	7.90731097	3.432566207	0.003542685	0.120836354	-1.756070755	1.883636433	non-significant
Gigyf1	0.349642424	8.68188588	3.144663077	0.006448107	0.15477015	-2.305971512	1.683718092	non-significant
Bnip2	0.34962451	9.996828218	2.115681526	0.050898743	0.362506252	-4.158073305	0.994053135	non-significant
Tubb6	-0.349326617	10.03617507	-1.002915674	0.331265621	0.722185884	-5.650062584	0.368802899	non-significant
Foxq1	0.349307478	5.900658105	2.491480022	0.024456202	0.270677044	-3.51292632	1.238719318	non-significant
1700010I14Rik	-0.349253788	4.611562734	-2.267413897	0.038018756	0.322440149	-3.903506651	1.091444553	non-significant
Fam132a	0.349231478	7.702400521	2.240026116	0.040092836	0.32923677	-3.950098588	1.07371331	non-significant
Myd88	0.349147424	8.149819143	2.442650401	0.026949495	0.281516366	-3.599373321	1.206312974	non-significant
Nr4a2	0.349134822	8.343464356	1.319493686	0.206117742	0.614915148	-5.308085612	0.527185866	non-significant
Plod3	-0.349081958	9.4391646	-2.028314661	0.060029847	0.387052719	-4.300444306	0.938973558	non-significant
Bscl2	0.349076218	8.8450884	1.727151184	0.103961415	0.48277133	-4.763716792	0.75565346	non-significant
Tmem107	0.349003038	5.137121914	3.471892338	0.003263859	0.118916556	-1.680593402	1.911000227	non-significant
Myl6	-0.348971547	13.53902705	-1.928404811	0.072281732	0.419524077	-4.459096537	0.876975515	non-significant
Memo1	0.348878714	8.597572945	2.871607414	0.011327854	0.194670344	-2.819838147	1.495624525	non-significant
Hsd17b11	-0.348778423	9.397055929	-2.566818935	0.021035111	0.253682467	-3.378247265	1.289021161	non-significant
Il17rd	-0.348581662	5.686493051	-2.559709093	0.02133734	0.254587732	-3.391021544	1.284259182	non-significant
Tmem17	-0.348562735	5.56171204	-2.121106253	0.050376137	0.360981522	-4.14912744	0.997498245	non-significant
Manea	0.348479837	9.154810269	1.785339013	0.093737335	0.464248356	-4.677827588	0.790210371	non-significant
C1qb	0.348448094	9.307799786	0.759841367	0.458724111	0.805076271	-5.8567908	0.260138839	non-significant
Mgarp	-0.348397379	5.548748311	-2.081174159	0.054341385	0.372722456	-4.214693773	0.972206096	non-significant
Aldh4a1	0.348169689	5.964517702	2.168309178	0.046032935	0.347907879	-4.070784387	1.027594548	non-significant
Uri1	0.347867894	11.8329584	2.882504872	0.011077419	0.192498547	-2.799535771	1.503087109	non-significant
Hsp90ab1	0.34783252	14.49655284	2.963595746	0.009376101	0.181177623	-2.647865919	1.558747854	non-significant
Scn1b	-0.347825045	9.167144996	-1.916628403	0.073865303	0.422523875	-4.477488181	0.869741298	non-significant
Col4a5	0.347805507	5.445205654	2.047136789	0.057944823	0.380717867	-4.270049403	0.9507739	non-significant
Cln6	0.347781592	9.656792102	2.012228572	0.061865665	0.392512426	-4.326296666	0.9289181	non-significant
Wnt3a	-0.347774774	6.189053211	-3.285133819	0.004816013	0.136642402	-2.038386547	1.78113674	non-significant
Tanc1	0.34748956	7.544267275	2.653466149	0.017665994	0.235818423	-3.221557313	1.347287858	non-significant
Tcea3	-0.34744871	8.471266277	-0.743162192	0.468472175	0.810847041	-5.869063371	0.253119605	non-significant
Hdac9	-0.347374746	8.335805127	-2.941267304	0.009817266	0.183460177	-2.689728913	1.54339982	non-significant
Cisd3	-0.347352045	9.273772777	-2.567826781	0.020992601	0.253682467	-3.376435409	1.289696432	non-significant
Tmem234	0.347318858	10.54273183	2.16784191	0.046074181	0.348051947	-4.071564252	1.027295592	non-significant
Ppp1r14a	0.347267364	6.651777447	2.494177764	0.024325044	0.270262594	-3.508130424	1.240514333	non-significant
Slc30a4	0.347196176	10.95191705	2.884474125	0.011032743	0.192337479	-2.79586487	1.504436117	non-significant
Smpdl3a	0.34709187	10.26177517	2.244253789	0.039765938	0.328555856	-3.942924223	1.076446179	non-significant
Bre	0.347086361	10.65157637	3.162541644	0.006213334	0.153543884	-2.272011401	1.696098718	non-significant
Adamtsl3	0.347029378	6.425474638	1.585515634	0.132988008	0.527713451	-4.964722639	0.673456817	non-significant
Focad	0.347010449	7.202316029	2.352913374	0.032170946	0.30334263	-3.75636898	1.14719582	non-significant
Ggt6	0.347008376	6.723487445	3.159178227	0.006256847	0.153570638	-2.278402559	1.693769136	non-significant
[truncated: 13,691 more rows]
