# Supplementary material for: Comprehensive analysis of skin growth-related hub genes and microenvironment characterization in a mouse expanded skin model
Source: Front Immunol. 2024 Dec 5;15:1306353. doi: 10.3389/fimmu.2024.1306353 (PMC11655345; doi:10.3389/fimmu.2024.1306353)
Supplement: Supplementary file 5 [file Table4.xlsx]

## Sheet: Reactome
	ID	Description	GeneRatio	BgRatio	pvalue	p.adjust	qvalue	geneID	Count
R-MMU-2129379	R-MMU-2129379	Molecules associated with elastic fibres	8/38	35/8846	1.14426e-12	1.83082e-10	1.43334e-10	Tgfb1/Fbln5/Efemp2/Eln/Fn1/Itgb5/Bmp4/Bmp7	8
R-MMU-1566948	R-MMU-1566948	Elastic fibre formation	8/38	42/8846	5.61805e-12	4.49444e-10	3.51867e-10	Tgfb1/Fbln5/Efemp2/Eln/Fn1/Itgb5/Bmp4/Bmp7	8
R-MMU-1474244	R-MMU-1474244	Extracellular matrix organization	12/38	256/8846	3.70358e-10	1.97524e-08	1.54641e-08	Tgfb1/Fbln5/Efemp2/Eln/Fn1/Itga2/Itgb5/Mmp2/Mmp3/Plod1/Bmp4/Bmp7	12
R-MMU-3000170	R-MMU-3000170	Syndecan interactions	4/38	16/8846	5.07786e-07	2.03114e-05	1.59017e-05	Tgfb1/Fn1/Itga2/Itgb5	4
R-MMU-445355	R-MMU-445355	Smooth Muscle Contraction	4/38	28/8846	5.50537e-06	0.000176172	0.000137924	Acta2/Itgb5/Tpm1/Tpm2	4
R-MMU-3000171	R-MMU-3000171	Non-integrin membrane-ECM interactions	4/38	38/8846	1.9246e-05	0.000513227	0.000401803	Tgfb1/Fn1/Itga2/Itgb5	4
R-MMU-9006934	R-MMU-9006934	Signaling by Receptor Tyrosine Kinases	8/38	406/8846	0.000266776	0.00609773	0.00477388	Vegfa/Fn1/Itga2/Thbs2/Fgfr1/Fgfr2/Mdk/Spry1	8
R-MMU-3000178	R-MMU-3000178	ECM proteoglycans	3/38	44/8846	0.000857819	0.0171564	0.0134316	Fn1/Itga2/Itgb5	3
R-MMU-114608	R-MMU-114608	Platelet degranulation	4/38	115/8846	0.00142281	0.0221986	0.0173792	Tgfb1/Ecm1/Vegfa/Fn1	4
R-MMU-1474228	R-MMU-1474228	Degradation of the extracellular matrix	4/38	119/8846	0.00161434	0.0221986	0.0173792	Eln/Fn1/Mmp2/Mmp3	4
R-MMU-381426	R-MMU-381426	Regulation of Insulin-like Growth Factor (IGF) transport and uptake by Insulin-like Growth Factor Binding Proteins (IGFBPs)	4/38	120/8846	0.00166489	0.0221986	0.0173792	Fn1/Igfbp2/Lgals1/Bmp4	4
R-MMU-76005	R-MMU-76005	Response to elevated platelet cytosolic Ca2+	4/38	120/8846	0.00166489	0.0221986	0.0173792	Tgfb1/Ecm1/Vegfa/Fn1	4
R-MMU-216083	R-MMU-216083	Integrin cell surface interactions	3/38	70/8846	0.00328335	0.0404105	0.0316371	Fn1/Itga2/Itgb5	3
R-MMU-397014	R-MMU-397014	Muscle contraction	4/38	166/8846	0.00537078	0.0613803	0.0480543	Acta2/Itgb5/Tpm1/Tpm2	4
R-MMU-8874081	R-MMU-8874081	MET activates PTK2 signaling	2/38	27/8846	0.00589434	0.062873	0.0492229	Fn1/Itga2	2
R-MMU-390522	R-MMU-390522	Striated Muscle Contraction	2/38	32/8846	0.00821771	0.0821771	0.064336	Tpm1/Tpm2	2
R-MMU-3928665	R-MMU-3928665	EPH-ephrin mediated repulsion of cells	2/38	34/8846	0.00924464	0.0870084	0.0681184	Mmp2/Epha4	2
R-MMU-8875878	R-MMU-8875878	MET promotes cell motility	2/38	37/8846	0.0108866	0.0967696	0.0757604	Fn1/Itga2	2
R-MMU-1592389	R-MMU-1592389	Activation of Matrix Metalloproteinases	2/38	39/8846	0.0120475	0.100989	0.0790638	Mmp2/Mmp3	2
R-MMU-8957275	R-MMU-8957275	Post-translational protein phosphorylation	3/38	114/8846	0.012672	0.100989	0.0790638	Fn1/Lgals1/Bmp4	3
R-MMU-109704	R-MMU-109704	PI3K Cascade	2/38	41/8846	0.0132604	0.100989	0.0790638	Fgfr1/Fgfr2	2
R-MMU-112399	R-MMU-112399	IRS-mediated signalling	2/38	42/8846	0.013886	0.100989	0.0790638	Fgfr1/Fgfr2	2
R-MMU-1442490	R-MMU-1442490	Collagen degradation	2/38	45/8846	0.0158382	0.106081	0.0830501	Mmp2/Mmp3	2
R-MMU-2428928	R-MMU-2428928	IRS-related events triggered by IGF1R	2/38	46/8846	0.0165137	0.106081	0.0830501	Fgfr1/Fgfr2	2
R-MMU-2428924	R-MMU-2428924	IGF1R signaling cascade	2/38	47/8846	0.0172014	0.106081	0.0830501	Fgfr1/Fgfr2	2
R-MMU-2404192	R-MMU-2404192	Signaling by Type 1 Insulin-like Growth Factor 1 Receptor (IGF1R)	2/38	48/8846	0.0179011	0.106081	0.0830501	Fgfr1/Fgfr2	2
R-MMU-74751	R-MMU-74751	Insulin receptor signalling cascade	2/38	48/8846	0.0179011	0.106081	0.0830501	Fgfr1/Fgfr2	2
R-MMU-76002	R-MMU-76002	Platelet activation, signaling and aggregation	4/38	241/8846	0.0191967	0.109696	0.0858801	Tgfb1/Ecm1/Vegfa/Fn1	4
R-MMU-2682334	R-MMU-2682334	EPH-Ephrin signaling	2/38	65/8846	0.0315398	0.174012	0.136233	Mmp2/Epha4	2
R-MMU-9009391	R-MMU-9009391	Extra-nuclear estrogen signaling	2/38	67/8846	0.0333475	0.177853	0.13924	Mmp2/Mmp3	2
R-MMU-74752	R-MMU-74752	Signaling by Insulin receptor	2/38	72/8846	0.0380399	0.182261	0.142691	Fgfr1/Fgfr2	2
R-MMU-6806834	R-MMU-6806834	Signaling by MET	2/38	73/8846	0.0390073	0.182261	0.142691	Fn1/Itga2	2
R-MMU-2122947	R-MMU-2122947	NOTCH1 Intracellular Domain Regulates Transcription	1/38	10/8846	0.0421573	0.182261	0.142691	Notch1	1
R-MMU-450341	R-MMU-450341	Activation of the AP-1 family of transcription factors	1/38	10/8846	0.0421573	0.182261	0.142691	Jun	1
R-MMU-881907	R-MMU-881907	Gastrin-CREB signalling pathway via PKC and MAPK	1/38	10/8846	0.0421573	0.182261	0.142691	Mmp3	1
R-MMU-8941856	R-MMU-8941856	RUNX3 regulates NOTCH signaling	1/38	10/8846	0.0421573	0.182261	0.142691	Notch1	1
R-MMU-8878159	R-MMU-8878159	Transcriptional regulation by RUNX3	2/38	77/8846	0.04297	0.182261	0.142691	Tgfb1/Notch1	2
R-MMU-8939211	R-MMU-8939211	ESR-mediated signaling	3/38	183/8846	0.043287	0.182261	0.142691	Jun/Mmp2/Mmp3	3
R-MMU-190236	R-MMU-190236	Signaling by FGFR	2/38	79/8846	0.045006	0.183717	0.143831	Fgfr1/Fgfr2	2
R-MMU-190373	R-MMU-190373	FGFR1c ligand binding and activation	1/38	11/8846	0.0462766	0.183717	0.143831	Fgfr1	1
R-MMU-1474290	R-MMU-1474290	Collagen formation	2/38	81/8846	0.0470774	0.183717	0.143831	Mmp3/Plod1	2
R-MMU-190375	R-MMU-190375	FGFR2c ligand binding and activation	1/38	13/8846	0.0544635	0.193648	0.151606	Fgfr2	1
R-MMU-2173791	R-MMU-2173791	TGF-beta receptor signaling in EMT (epithelial to mesenchymal transition)	1/38	13/8846	0.0544635	0.193648	0.151606	Tgfb1	1
R-MMU-5218921	R-MMU-5218921	VEGFR2 mediated cell proliferation	1/38	13/8846	0.0544635	0.193648	0.151606	Vegfa	1
R-MMU-5635838	R-MMU-5635838	Activation of SMO	1/38	13/8846	0.0544635	0.193648	0.151606	Gas1	1
R-MMU-190242	R-MMU-190242	FGFR1 ligand binding and activation	1/38	14/8846	0.0585313	0.196336	0.15371	Fgfr1	1
R-MMU-2173788	R-MMU-2173788	Downregulation of TGF-beta receptor signaling	1/38	14/8846	0.0585313	0.196336	0.15371	Tgfb1	1
R-MMU-6811558	R-MMU-6811558	PI5P, PP2A and IER3 Regulate PI3K/AKT Signaling	2/38	95/8846	0.0625096	0.196336	0.15371	Fgfr1/Fgfr2	2
R-MMU-354194	R-MMU-354194	GRB2:SOS provides linkage to MAPK signaling for Integrins	1/38	15/8846	0.062582	0.196336	0.15371	Fn1	1
R-MMU-372708	R-MMU-372708	p130Cas linkage to MAPK signaling for integrins	1/38	15/8846	0.062582	0.196336	0.15371	Fn1	1
R-MMU-5654219	R-MMU-5654219	Phospholipase C-mediated cascade: FGFR1	1/38	15/8846	0.062582	0.196336	0.15371	Fgfr1	1
R-MMU-2559584	R-MMU-2559584	Formation of Senescence-Associated Heterochromatin Foci (SAHF)	1/38	16/8846	0.0666157	0.199659	0.156312	Hmga2	1
R-MMU-201556	R-MMU-201556	Signaling by ALK	1/38	17/8846	0.0706325	0.199659	0.156312	Mdk	1
R-MMU-2142845	R-MMU-2142845	Hyaluronan metabolism	1/38	17/8846	0.0706325	0.199659	0.156312	Has2	1
R-MMU-5654221	R-MMU-5654221	Phospholipase C-mediated cascade; FGFR2	1/38	17/8846	0.0706325	0.199659	0.156312	Fgfr2	1
R-MMU-199418	R-MMU-199418	Negative regulation of the PI3K/AKT network	2/38	102/8846	0.0707897	0.199659	0.156312	Fgfr1/Fgfr2	2
R-MMU-190241	R-MMU-190241	FGFR2 ligand binding and activation	1/38	18/8846	0.0746325	0.199659	0.156312	Fgfr2	1
R-MMU-1980143	R-MMU-1980143	Signaling by NOTCH1	1/38	18/8846	0.0746325	0.199659	0.156312	Notch1	1
R-MMU-3928663	R-MMU-3928663	EPHA-mediated growth cone collapse	1/38	18/8846	0.0746325	0.199659	0.156312	Epha4	1
R-MMU-9006931	R-MMU-9006931	Signaling by Nuclear Receptors	3/38	232/8846	0.0768065	0.199659	0.156312	Jun/Mmp2/Mmp3	3
R-MMU-202733	R-MMU-202733	Cell surface interactions at the vascular wall	2/38	108/8846	0.0781577	0.199659	0.156312	Tgfb1/Fn1	2
R-MMU-445144	R-MMU-445144	Signal transduction by L1	1/38	19/8846	0.0786158	0.199659	0.156312	Fgfr1	1
R-MMU-5654688	R-MMU-5654688	SHC-mediated cascade:FGFR1	1/38	19/8846	0.0786158	0.199659	0.156312	Fgfr1	1
R-MMU-5620971	R-MMU-5620971	Pyroptosis	1/38	20/8846	0.0825823	0.20328	0.159146	Il1b	1
R-MMU-5654689	R-MMU-5654689	PI-3K cascade:FGFR1	1/38	20/8846	0.0825823	0.20328	0.159146	Fgfr1	1
R-MMU-2173789	R-MMU-2173789	TGF-beta receptor signaling activates SMADs	1/38	21/8846	0.0865322	0.203605	0.159401	Tgfb1	1
R-MMU-5654693	R-MMU-5654693	FRS-mediated FGFR1 signaling	1/38	21/8846	0.0865322	0.203605	0.159401	Fgfr1	1
R-MMU-5654699	R-MMU-5654699	SHC-mediated cascade:FGFR2	1/38	21/8846	0.0865322	0.203605	0.159401	Fgfr2	1
R-MMU-350054	R-MMU-350054	Notch-HLH transcription pathway	1/38	22/8846	0.0904656	0.206778	0.161886	Notch1	1
R-MMU-5654695	R-MMU-5654695	PI-3K cascade:FGFR2	1/38	22/8846	0.0904656	0.206778	0.161886	Fgfr2	1
R-MMU-5654700	R-MMU-5654700	FRS-mediated FGFR2 signaling	1/38	23/8846	0.0943824	0.208449	0.163194	Fgfr2	1
R-MMU-422475	R-MMU-422475	Axon guidance	3/38	256/8846	0.0964263	0.208449	0.163194	Mmp2/Fgfr1/Epha4	3
R-MMU-9675108	R-MMU-9675108	Nervous system development	3/38	257/8846	0.0972855	0.208449	0.163194	Mmp2/Fgfr1/Epha4	3
R-MMU-201722	R-MMU-201722	Formation of the beta-catenin:TCF transactivating complex	1/38	24/8846	0.0982828	0.208449	0.163194	Bcl9l	1
R-MMU-450282	R-MMU-450282	MAPK targets/ Nuclear events mediated by MAP kinases	1/38	24/8846	0.0982828	0.208449	0.163194	Jun	1
R-MMU-5673001	R-MMU-5673001	RAF/MAP kinase cascade	3/38	259/8846	0.0990135	0.208449	0.163194	Fn1/Fgfr1/Fgfr2	3
R-MMU-3000157	R-MMU-3000157	Laminin interactions	1/38	25/8846	0.102167	0.212295	0.166205	Itga2	1
R-MMU-5684996	R-MMU-5684996	MAPK1/MAPK3 signaling	3/38	265/8846	0.104273	0.213894	0.167456	Fn1/Fgfr1/Fgfr2	3
R-MMU-354192	R-MMU-354192	Integrin signaling	1/38	27/8846	0.109886	0.222554	0.174237	Fn1	1
R-MMU-5654696	R-MMU-5654696	Downstream signaling of activated FGFR2	1/38	28/8846	0.113722	0.227443	0.178064	Fgfr2	1
R-MMU-2871796	R-MMU-2871796	FCERI mediated MAPK activation	1/38	29/8846	0.117541	0.229348	0.179555	Jun	1
R-MMU-5654687	R-MMU-5654687	Downstream signaling of activated FGFR1	1/38	29/8846	0.117541	0.229348	0.179555	Fgfr1	1
R-MMU-182971	R-MMU-182971	EGFR downregulation	1/38	30/8846	0.121344	0.231132	0.180952	Spry1	1
R-MMU-5654726	R-MMU-5654726	Negative regulation of FGFR1 signaling	1/38	30/8846	0.121344	0.231132	0.180952	Fgfr1	1
R-MMU-5683057	R-MMU-5683057	MAPK family signaling cascades	3/38	288/8846	0.125438	0.236118	0.184855	Fn1/Fgfr1/Fgfr2	3
R-MMU-418990	R-MMU-418990	Adherens junctions interactions	1/38	32/8846	0.128903	0.237063	0.185595	Cdh11	1
R-MMU-5654727	R-MMU-5654727	Negative regulation of FGFR2 signaling	1/38	32/8846	0.128903	0.237063	0.185595	Fgfr2	1
R-MMU-5173214	R-MMU-5173214	O-glycosylation of TSR domain-containing proteins	1/38	33/8846	0.132658	0.241197	0.188832	Thbs2	1
R-MMU-76009	R-MMU-76009	Platelet Aggregation (Plug Formation)	1/38	35/8846	0.140122	0.251905	0.197215	Fn1	1
R-MMU-2559583	R-MMU-2559583	Cellular Senescence	2/38	162/8846	0.153147	0.264183	0.206827	Jun/Hmga2	2
R-MMU-157118	R-MMU-157118	Signaling by NOTCH	1/38	39/8846	0.154863	0.264183	0.206827	Notch1	1
R-MMU-5674135	R-MMU-5674135	MAP2K and MAPK activation	1/38	39/8846	0.154863	0.264183	0.206827	Fn1	1
R-MMU-421270	R-MMU-421270	Cell-cell junction organization	1/38	40/8846	0.15851	0.264183	0.206827	Cdh11	1
R-MMU-9696264	R-MMU-9696264	RND3 GTPase cycle	1/38	40/8846	0.15851	0.264183	0.206827	Vangl2	1
R-MMU-9696270	R-MMU-9696270	RND2 GTPase cycle	1/38	40/8846	0.15851	0.264183	0.206827	Vangl2	1
R-MMU-9696273	R-MMU-9696273	RND1 GTPase cycle	1/38	40/8846	0.15851	0.264183	0.206827	Vangl2	1
R-MMU-9035034	R-MMU-9035034	RHOF GTPase cycle	1/38	43/8846	0.169358	0.279353	0.218704	Basp1	1
R-MMU-177929	R-MMU-177929	Signaling by EGFR	1/38	45/8846	0.176514	0.288186	0.225619	Spry1	1
R-MMU-5654736	R-MMU-5654736	Signaling by FGFR1	1/38	46/8846	0.180069	0.291021	0.227839	Fgfr1	1
R-MMU-5218859	R-MMU-5218859	Regulated Necrosis	1/38	47/8846	0.18361	0.293776	0.229996	Il1b	1
R-MMU-416476	R-MMU-416476	G alpha (q) signalling events	2/38	189/8846	0.194571	0.305859	0.239455	Rgs4/Mmp3	2
R-MMU-448424	R-MMU-448424	Interleukin-17 signaling	1/38	51/8846	0.197624	0.305859	0.239455	Jun	1
R-MMU-450294	R-MMU-450294	MAP kinase activation	1/38	51/8846	0.197624	0.305859	0.239455	Jun	1
R-MMU-8941858	R-MMU-8941858	Regulation of RUNX3 expression and activity	1/38	52/8846	0.201091	0.305859	0.239455	Tgfb1	1
R-MMU-170834	R-MMU-170834	Signaling by TGF-beta Receptor Complex	1/38	53/8846	0.204543	0.305859	0.239455	Tgfb1	1
R-MMU-186797	R-MMU-186797	Signaling by PDGF	1/38	53/8846	0.204543	0.305859	0.239455	Thbs2	1
R-MMU-9013406	R-MMU-9013406	RHOQ GTPase cycle	1/38	53/8846	0.204543	0.305859	0.239455	Trip10	1
R-MMU-2022090	R-MMU-2022090	Assembly of collagen fibrils and other multimeric structures	1/38	56/8846	0.214813	0.318241	0.249149	Mmp3	1
R-MMU-1650814	R-MMU-1650814	Collagen biosynthesis and modifying enzymes	1/38	60/8846	0.228305	0.331335	0.259401	Plod1	1
R-MMU-168164	R-MMU-168164	Toll Like Receptor 3 (TLR3) Cascade	1/38	63/8846	0.238276	0.331335	0.259401	Jun	1
R-MMU-373760	R-MMU-373760	L1CAM interactions	1/38	63/8846	0.238276	0.331335	0.259401	Fgfr1	1
R-MMU-168142	R-MMU-168142	Toll Like Receptor 10 (TLR10) Cascade	1/38	65/8846	0.244853	0.331335	0.259401	Jun	1
R-MMU-168176	R-MMU-168176	Toll Like Receptor 5 (TLR5) Cascade	1/38	65/8846	0.244853	0.331335	0.259401	Jun	1
R-MMU-446728	R-MMU-446728	Cell junction organization	1/38	65/8846	0.244853	0.331335	0.259401	Cdh11	1
R-MMU-975871	R-MMU-975871	MyD88 cascade initiated on plasma membrane	1/38	65/8846	0.244853	0.331335	0.259401	Jun	1
R-MMU-166058	R-MMU-166058	MyD88:MAL(TIRAP) cascade initiated on plasma membrane	1/38	66/8846	0.248121	0.331335	0.259401	Jun	1
R-MMU-168179	R-MMU-168179	Toll Like Receptor TLR1:TLR2 Cascade	1/38	66/8846	0.248121	0.331335	0.259401	Jun	1
R-MMU-168188	R-MMU-168188	Toll Like Receptor TLR6:TLR2 Cascade	1/38	66/8846	0.248121	0.331335	0.259401	Jun	1
R-MMU-181438	R-MMU-181438	Toll Like Receptor 2 (TLR2) Cascade	1/38	66/8846	0.248121	0.331335	0.259401	Jun	1
R-MMU-1257604	R-MMU-1257604	PIP3 activates AKT signaling	2/38	223/8846	0.248501	0.331335	0.259401	Fgfr1/Fgfr2	2
R-MMU-5654738	R-MMU-5654738	Signaling by FGFR2	1/38	67/8846	0.251375	0.332397	0.260232	Fgfr2	1
R-MMU-975138	R-MMU-975138	TRAF6 mediated induction of NFkB and MAP kinases upon TLR7/8 or 9 activation	1/38	69/8846	0.257842	0.336846	0.263715	Jun	1
R-MMU-9012999	R-MMU-9012999	RHO GTPase cycle	3/38	413/8846	0.260786	0.336846	0.263715	Basp1/Trip10/Vangl2	3
R-MMU-975155	R-MMU-975155	MyD88 dependent cascade initiated on endosome	1/38	70/8846	0.261056	0.336846	0.263715	Jun	1
R-MMU-168181	R-MMU-168181	Toll Like Receptor 7/8 (TLR7/8) Cascade	1/38	71/8846	0.264255	0.338247	0.264812	Jun	1
R-MMU-168138	R-MMU-168138	Toll Like Receptor 9 (TLR9) Cascade	1/38	75/8846	0.276919	0.351644	0.2753	Jun	1
R-MMU-2559586	R-MMU-2559586	DNA Damage/Telomere Stress Induced Senescence	1/38	79/8846	0.289371	0.359185	0.281204	Hmga2	1
R-MMU-9006936	R-MMU-9006936	Signaling by TGFB family members	1/38	79/8846	0.289371	0.359185	0.281204	Tgfb1	1
R-MMU-9006925	R-MMU-9006925	Intracellular signaling by second messengers	2/38	249/8846	0.290216	0.359185	0.281204	Fgfr1/Fgfr2	2
R-MMU-5632684	R-MMU-5632684	Hedgehog 'on' state	1/38	80/8846	0.292451	0.359185	0.281204	Gas1	1
R-MMU-449147	R-MMU-449147	Signaling by Interleukins	2/38	254/8846	0.298232	0.359185	0.281204	Jun/Il1b	2
R-MMU-166166	R-MMU-166166	MyD88-independent TLR4 cascade	1/38	82/8846	0.298573	0.359185	0.281204	Jun	1
R-MMU-937061	R-MMU-937061	TRIF(TICAM1)-mediated TLR4 signaling	1/38	82/8846	0.298573	0.359185	0.281204	Jun	1
R-MMU-1500931	R-MMU-1500931	Cell-Cell communication	1/38	85/8846	0.307658	0.366671	0.287065	Cdh11	1
R-MMU-1266738	R-MMU-1266738	Developmental Biology	3/38	454/8846	0.309379	0.366671	0.287065	Mmp2/Fgfr1/Epha4	3
R-MMU-5607764	R-MMU-5607764	CLEC7A (Dectin-1) signaling	1/38	89/8846	0.319594	0.375993	0.294363	Il1b	1
R-MMU-4420097	R-MMU-4420097	VEGFA-VEGFR2 Pathway	1/38	92/8846	0.328414	0.381387	0.298586	Vegfa	1
R-MMU-1236975	R-MMU-1236975	Antigen processing-Cross presentation	1/38	93/8846	0.33133	0.381387	0.298586	Itgb5	1
R-MMU-5173105	R-MMU-5173105	O-linked glycosylation	1/38	93/8846	0.33133	0.381387	0.298586	Thbs2	1
R-MMU-9020702	R-MMU-9020702	Interleukin-1 signaling	1/38	94/8846	0.334233	0.38198	0.29905	Il1b	1
R-MMU-166016	R-MMU-166016	Toll Like Receptor 4 (TLR4) Cascade	1/38	97/8846	0.342868	0.38907	0.304601	Jun	1
R-MMU-194138	R-MMU-194138	Signaling by VEGF	1/38	100/8846	0.351394	0.395937	0.309977	Vegfa	1
R-MMU-2559580	R-MMU-2559580	Oxidative Stress Induced Senescence	1/38	107/8846	0.370872	0.409238	0.320391	Jun	1
R-MMU-446652	R-MMU-446652	Interleukin-1 family signaling	1/38	107/8846	0.370872	0.409238	0.320391	Il1b	1
R-MMU-5621481	R-MMU-5621481	C-type lectin receptors (CLRs)	1/38	107/8846	0.370872	0.409238	0.320391	Il1b	1
R-MMU-9018519	R-MMU-9018519	Estrogen-dependent gene expression	1/38	115/8846	0.392436	0.430019	0.33666	Jun	1
R-MMU-2454202	R-MMU-2454202	Fc epsilon receptor (FCERI) signaling	1/38	116/8846	0.39508	0.430019	0.33666	Jun	1
R-MMU-1630316	R-MMU-1630316	Glycosaminoglycan metabolism	1/38	118/8846	0.400335	0.432795	0.338833	Has2	1
R-MMU-168898	R-MMU-168898	Toll-like Receptor Cascades	1/38	126/8846	0.420914	0.451667	0.353608	Jun	1
R-MMU-5357801	R-MMU-5357801	Programmed Cell Death	1/38	127/8846	0.423438	0.451667	0.353608	Il1b	1
R-MMU-8856828	R-MMU-8856828	Clathrin-mediated endocytosis	1/38	134/8846	0.440805	0.467078	0.365673	Trip10	1
R-MMU-5358351	R-MMU-5358351	Signaling by Hedgehog	1/38	136/8846	0.445673	0.46913	0.367279	Gas1	1
R-MMU-201681	R-MMU-201681	TCF dependent signaling in response to WNT	1/38	150/8846	0.478611	0.500509	0.391846	Bcl9l	1
R-MMU-1280215	R-MMU-1280215	Cytokine Signaling in Immune system	2/38	381/8846	0.491714	0.510872	0.399959	Jun/Il1b	2
R-MMU-195721	R-MMU-195721	Signaling by WNT	1/38	227/8846	0.628408	0.648679	0.507848	Bcl9l	1
R-MMU-2262752	R-MMU-2262752	Cellular responses to stress	2/38	499/8846	0.640401	0.656821	0.514222	Jun/Hmga2	2
R-MMU-71291	R-MMU-71291	Metabolism of amino acids and derivatives	1/38	248/8846	0.661374	0.674011	0.52768	Slc6a8	1
R-MMU-71387	R-MMU-71387	Metabolism of carbohydrates	1/38	262/8846	0.68175	0.690379	0.540494	Has2	1
R-MMU-418594	R-MMU-418594	G alpha (i) signalling events	1/38	268/8846	0.690112	0.694452	0.543683	Rgs4	1
R-MMU-983169	R-MMU-983169	Class I MHC mediated antigen processing & presentation	1/38	342/8846	0.777204	0.777204	0.608469	Itgb5	1

## Sheet: GO
	ONTOLOGY	ID	Description	GeneRatio	BgRatio	pvalue	p.adjust	qvalue	geneID	Count
GO:0001837	BP	GO:0001837	epithelial to mesenchymal transition	21/46	158/28564	6.1738e-36	1.72743e-32	5.40695e-33	Tgfb1/Vegfa/Sfrp1/Fgfr1/Fgfr2/Hmga2/Notch1/Trip10/Bcl9l/Bmp4/Bmp7/Epha3/Epha4/Has2/Il1b/Mdk/Pdcd4/Rgcc/Spry1/Tiam1/Vangl2	21
GO:0048762	BP	GO:0048762	mesenchymal cell differentiation	22/46	249/28564	1.24263e-33	1.73844e-30	5.4414e-31	Tgfb1/Vegfa/Sfrp1/Fn1/Fgfr1/Fgfr2/Hmga2/Notch1/Trip10/Bcl9l/Bmp4/Bmp7/Epha3/Epha4/Has2/Il1b/Mdk/Pdcd4/Rgcc/Spry1/Tiam1/Vangl2	22
GO:0060485	BP	GO:0060485	mesenchyme development	22/46	310/28564	1.77857e-31	1.65881e-28	5.19218e-29	Tgfb1/Vegfa/Sfrp1/Fn1/Fgfr1/Fgfr2/Hmga2/Notch1/Trip10/Bcl9l/Bmp4/Bmp7/Epha3/Epha4/Has2/Il1b/Mdk/Pdcd4/Rgcc/Spry1/Tiam1/Vangl2	22
GO:0010717	BP	GO:0010717	regulation of epithelial to mesenchymal transition	14/46	99/28564	3.02987e-24	2.1194e-21	6.63383e-22	Tgfb1/Vegfa/Sfrp1/Notch1/Bcl9l/Bmp4/Bmp7/Epha3/Epha4/Il1b/Mdk/Rgcc/Spry1/Tiam1	14
GO:0031589	BP	GO:0031589	cell-substrate adhesion	15/46	369/28564	1.24777e-17	6.98252e-15	2.18557e-15	Vegfa/Efemp2/Postn/Sfrp1/Fn1/Itga2/Itgb5/Lgals1/Cdh11/Lamc1/Notch1/Epha3/Has2/Mdk/Tiam1	15
GO:0050679	BP	GO:0050679	positive regulation of epithelial cell proliferation	13/46	237/28564	5.06494e-17	2.36195e-14	7.39304e-15	Tgfb1/Ecm1/Vegfa/Sfrp1/Gas1/Jun/Fgfr1/Fgfr2/Hmga2/Notch1/Bmp4/Has2/Mdk	13
GO:0001763	BP	GO:0001763	morphogenesis of a branching structure	13/46	249/28564	9.65919e-17	3.86091e-14	1.20849e-14	Tgfb1/Vegfa/Sfrp1/Fgfr1/Fgfr2/Hmga2/Notch1/Bmp4/Bmp7/Il1b/Mdk/Spry1/Vangl2	13
GO:0003007	BP	GO:0003007	heart morphogenesis	13/46	291/28564	7.3367e-16	2.56601e-13	8.03175e-14	Tgfb1/Vegfa/Eln/Jun/Tpm1/Fgfr2/Notch1/Bmp4/Bmp7/Has2/Pdcd4/Spry1/Vangl2	13
GO:0072073	BP	GO:0072073	kidney epithelium development	11/46	155/28564	9.49548e-16	2.95204e-13	9.24005e-14	Tgfb1/Vegfa/Basp1/Sfrp1/Fgfr1/Fgfr2/Notch1/Bmp4/Bmp7/Epha4/Spry1	11
GO:0060688	BP	GO:0060688	regulation of morphogenesis of a branching structure	9/46	66/28564	1.09515e-15	3.06424e-13	9.59124e-14	Tgfb1/Vegfa/Sfrp1/Fgfr1/Fgfr2/Bmp4/Bmp7/Il1b/Mdk	9
GO:0061138	BP	GO:0061138	morphogenesis of a branching epithelium	12/46	229/28564	1.61441e-15	4.10646e-13	1.28534e-13	Tgfb1/Vegfa/Sfrp1/Fgfr1/Fgfr2/Hmga2/Notch1/Bmp4/Bmp7/Mdk/Spry1/Vangl2	12
GO:0030198	BP	GO:0030198	extracellular matrix organization	13/46	322/28564	2.71624e-15	5.87993e-13	1.84045e-13	Tgfb1/Matn2/Fbln5/Efemp2/Postn/Eln/Fn1/Mmp2/Mmp3/Lamc1/Notch1/Has2/Rgcc	13
GO:0043062	BP	GO:0043062	extracellular structure organization	13/46	324/28564	2.94207e-15	5.87993e-13	1.84045e-13	Tgfb1/Matn2/Fbln5/Efemp2/Postn/Eln/Fn1/Mmp2/Mmp3/Lamc1/Notch1/Has2/Rgcc	13
GO:0045229	BP	GO:0045229	external encapsulating structure organization	13/46	324/28564	2.94207e-15	5.87993e-13	1.84045e-13	Tgfb1/Matn2/Fbln5/Efemp2/Postn/Eln/Fn1/Mmp2/Mmp3/Lamc1/Notch1/Has2/Rgcc	13
GO:0050678	BP	GO:0050678	regulation of epithelial cell proliferation	14/46	427/28564	3.49562e-15	6.5205e-13	2.04095e-13	Tgfb1/Ecm1/Vegfa/Sfrp1/Gas1/Jun/Fgfr1/Fgfr2/Hmga2/Notch1/Bmp4/Has2/Mdk/Rgcc	14
GO:0071900	BP	GO:0071900	regulation of protein serine/threonine kinase activity	13/46	354/28564	9.19559e-15	1.60808e-12	5.03337e-13	Tgfb1/Vegfa/Sfrp1/Fgfr1/Hmga2/Bmp4/Bmp7/Epha4/Il1b/Rgcc/Spry1/Tiam1/Vangl2	13
GO:0033002	BP	GO:0033002	muscle cell proliferation	12/46	273/28564	1.32926e-14	2.1878e-12	6.84794e-13	Tgfb1/Vegfa/Efemp2/Itga2/Jun/Mmp2/Tpm1/Fgfr1/Fgfr2/Notch1/Bmp4/Pdcd4	12
GO:0010718	BP	GO:0010718	positive regulation of epithelial to mesenchymal transition	8/46	52/28564	1.69757e-14	2.63877e-12	8.2595e-13	Tgfb1/Notch1/Bcl9l/Bmp4/Bmp7/Il1b/Mdk/Rgcc	8
GO:0043405	BP	GO:0043405	regulation of MAP kinase activity	11/46	202/28564	1.80737e-14	2.66158e-12	8.3309e-13	Tgfb1/Vegfa/Sfrp1/Fgfr1/Bmp4/Bmp7/Epha4/Il1b/Spry1/Tiam1/Vangl2	11
GO:0070372	BP	GO:0070372	regulation of ERK1 and ERK2 cascade	12/46	329/28564	1.22294e-13	1.71089e-11	5.35517e-12	Tgfb1/Vegfa/Acta2/Fn1/Jun/Fgfr2/Notch1/Bmp4/Epha4/Il1b/Spry1/Tiam1	12
GO:0001822	BP	GO:0001822	kidney development	12/46	336/28564	1.56896e-13	2.09045e-11	6.54322e-12	Tgfb1/Vegfa/Basp1/Sfrp1/Fgfr1/Fgfr2/Notch1/Bmp4/Bmp7/Epha4/Spry1/Vangl2	12
GO:0072001	BP	GO:0072001	renal system development	12/46	352/28564	2.71838e-13	3.41954e-11	1.07034e-11	Tgfb1/Vegfa/Basp1/Sfrp1/Fgfr1/Fgfr2/Notch1/Bmp4/Bmp7/Epha4/Spry1/Vangl2	12
GO:0070371	BP	GO:0070371	ERK1 and ERK2 cascade	12/46	353/28564	2.81092e-13	3.41954e-11	1.07034e-11	Tgfb1/Vegfa/Acta2/Fn1/Jun/Fgfr2/Notch1/Bmp4/Epha4/Il1b/Spry1/Tiam1	12
GO:0048754	BP	GO:0048754	branching morphogenesis of an epithelial tube	10/46	191/28564	4.66346e-13	5.43682e-11	1.70176e-11	Tgfb1/Vegfa/Fgfr2/Hmga2/Notch1/Bmp4/Bmp7/Mdk/Spry1/Vangl2	10
GO:0048660	BP	GO:0048660	regulation of smooth muscle cell proliferation	10/46	192/28564	4.91404e-13	5.49979e-11	1.72146e-11	Tgfb1/Vegfa/Efemp2/Itga2/Jun/Mmp2/Tpm1/Fgfr2/Bmp4/Pdcd4	10
GO:0035051	BP	GO:0035051	cardiocyte differentiation	10/46	196/28564	6.04135e-13	6.50142e-11	2.03498e-11	Tgfb1/Vegfa/Rgs4/Notch1/Trip10/Bmp4/Bmp7/Pdcd4/Spry1/Vangl2	10
GO:0085029	BP	GO:0085029	extracellular matrix assembly	7/46	44/28564	6.37948e-13	6.61103e-11	2.06929e-11	Tgfb1/Fbln5/Efemp2/Eln/Notch1/Has2/Rgcc	7
GO:0048659	BP	GO:0048659	smooth muscle cell proliferation	10/46	200/28564	7.39491e-13	7.38963e-11	2.313e-11	Tgfb1/Vegfa/Efemp2/Itga2/Jun/Mmp2/Tpm1/Fgfr2/Bmp4/Pdcd4	10
GO:0051145	BP	GO:0051145	smooth muscle cell differentiation	8/46	82/28564	7.75922e-13	7.48631e-11	2.34326e-11	Tgfb1/Vegfa/Efemp2/Fgfr2/Notch1/Bmp4/Pdcd4/Vangl2	8
GO:0060560	BP	GO:0060560	developmental growth involved in morphogenesis	11/46	290/28564	9.51304e-13	8.87249e-11	2.77714e-11	Tgfb1/Vegfa/Postn/Sfrp1/Fn1/Fgfr2/Notch1/Bmp4/Spry1/Tiam1/Vangl2	11
GO:0060562	BP	GO:0060562	epithelial tube morphogenesis	12/46	397/28564	1.11947e-12	1.01041e-10	3.16264e-11	Tgfb1/Vegfa/Sfrp1/Fgfr2/Hmga2/Notch1/Bmp4/Bmp7/Epha4/Mdk/Spry1/Vangl2	12
GO:0003151	BP	GO:0003151	outflow tract morphogenesis	8/46	88/28564	1.38941e-12	1.21486e-10	3.80259e-11	Vegfa/Eln/Jun/Fgfr2/Notch1/Bmp4/Bmp7/Vangl2	8
GO:0022612	BP	GO:0022612	gland morphogenesis	9/46	157/28564	3.36358e-12	2.85191e-10	8.92664e-11	Tgfb1/Sfrp1/Mmp2/Fgfr1/Fgfr2/Notch1/Bmp4/Bmp7/Mdk	9
GO:0051147	BP	GO:0051147	regulation of muscle cell differentiation	9/46	161/28564	4.22349e-12	3.47568e-10	1.08791e-10	Tgfb1/Rgs4/Efemp2/Lamc1/Fgfr2/Notch1/Trip10/Bmp4/Pdcd4	9
GO:0042692	BP	GO:0042692	muscle cell differentiation	12/46	460/28564	6.25566e-12	5.00095e-10	1.56533e-10	Tgfb1/Vegfa/Rgs4/Efemp2/Tpm1/Lamc1/Fgfr2/Notch1/Trip10/Bmp4/Pdcd4/Vangl2	12
GO:0001657	BP	GO:0001657	ureteric bud development	8/46	107/28564	6.88881e-12	5.35414e-10	1.67588e-10	Tgfb1/Vegfa/Sfrp1/Fgfr1/Fgfr2/Bmp4/Bmp7/Spry1	8
GO:0001667	BP	GO:0001667	ameboidal-type cell migration	12/46	470/28564	8.03283e-12	6.07456e-10	1.90137e-10	Tgfb1/Vegfa/Acta2/Fn1/Itga2/Jun/Fgfr1/Notch1/Bmp4/Bmp7/Has2/Rgcc	12
GO:0072163	BP	GO:0072163	mesonephric epithelium development	8/46	110/28564	8.62822e-12	6.1902e-10	1.93757e-10	Tgfb1/Vegfa/Sfrp1/Fgfr1/Fgfr2/Bmp4/Bmp7/Spry1	8
GO:0072164	BP	GO:0072164	mesonephric tubule development	8/46	110/28564	8.62822e-12	6.1902e-10	1.93757e-10	Tgfb1/Vegfa/Sfrp1/Fgfr1/Fgfr2/Bmp4/Bmp7/Spry1	8
GO:0001823	BP	GO:0001823	mesonephros development	8/46	113/28564	1.07383e-11	7.51145e-10	2.35113e-10	Tgfb1/Vegfa/Sfrp1/Fgfr1/Fgfr2/Bmp4/Bmp7/Spry1	8
GO:0048732	BP	GO:0048732	gland development	12/46	483/28564	1.10267e-11	7.52503e-10	2.35538e-10	Tgfb1/Vegfa/Sfrp1/Jun/Mmp2/Fgfr1/Fgfr2/Hmga2/Notch1/Bmp4/Bmp7/Mdk	12
GO:0060740	BP	GO:0060740	prostate gland epithelium morphogenesis	6/46	33/28564	1.33205e-11	8.87401e-10	2.77762e-10	Sfrp1/Mmp2/Fgfr2/Notch1/Bmp4/Bmp7	6
GO:0007409	BP	GO:0007409	axonogenesis	12/46	498/28564	1.57178e-11	1.02276e-09	3.20129e-10	Vegfa/Matn2/Fn1/Gas1/Cdh11/Fgfr2/Notch1/Bmp7/Epha3/Epha4/Tiam1/Vangl2	12
GO:0060512	BP	GO:0060512	prostate gland morphogenesis	6/46	34/28564	1.61555e-11	1.02734e-09	3.21564e-10	Sfrp1/Mmp2/Fgfr2/Notch1/Bmp4/Bmp7	6
GO:0048738	BP	GO:0048738	cardiac muscle tissue development	10/46	276/28564	1.80861e-11	1.12455e-09	3.51991e-10	Tgfb1/Vegfa/Rgs4/Tpm1/Fgfr1/Fgfr2/Notch1/Trip10/Bmp4/Bmp7	10
GO:0032963	BP	GO:0032963	collagen metabolic process	8/46	121/28564	1.87028e-11	1.13762e-09	3.56081e-10	Tgfb1/Fn1/Itga2/Mmp2/Mmp3/Notch1/Bmp4/Rgcc	8
GO:1905330	BP	GO:1905330	regulation of morphogenesis of an epithelium	7/46	73/28564	2.61998e-11	1.55973e-09	4.88203e-10	Tgfb1/Vegfa/Sfrp1/Fgfr1/Bmp4/Bmp7/Mdk	7
GO:0003401	BP	GO:0003401	axis elongation	6/46	37/28564	2.78257e-11	1.62201e-09	5.07698e-10	Tgfb1/Sfrp1/Fgfr2/Bmp4/Spry1/Vangl2	6
GO:0014706	BP	GO:0014706	striated muscle tissue development	10/46	296/28564	3.59784e-11	2.05444e-09	6.43051e-10	Tgfb1/Vegfa/Rgs4/Tpm1/Fgfr1/Fgfr2/Notch1/Trip10/Bmp4/Bmp7	10
GO:0071902	BP	GO:0071902	positive regulation of protein serine/threonine kinase activity	9/46	206/28564	3.87314e-11	2.16741e-09	6.78411e-10	Tgfb1/Vegfa/Fgfr1/Hmga2/Epha4/Il1b/Rgcc/Tiam1/Vangl2	9
GO:2000027	BP	GO:2000027	regulation of animal organ morphogenesis	8/46	134/28564	4.26499e-11	2.33989e-09	7.32398e-10	Tgfb1/Vegfa/Sfrp1/Fgfr1/Bmp4/Bmp7/Spry1/Vangl2	8
GO:0001503	BP	GO:0001503	ossification	11/46	427/28564	6.11173e-11	3.28858e-09	1.02934e-09	Tgfb1/Ecm1/Vegfa/Sfrp1/Mmp2/Fgfr1/Fgfr2/Notch1/Bmp4/Bmp7/Mdk	11
GO:0007162	BP	GO:0007162	negative regulation of cell adhesion	10/46	318/28564	7.26156e-11	3.83356e-09	1.19992e-09	Tgfb1/Vegfa/Postn/Lgals1/Mmp2/Notch1/Bmp4/Epha4/Mdk/Rgcc	10
GO:0010810	BP	GO:0010810	regulation of cell-substrate adhesion	9/46	230/28564	1.0345e-10	5.36022e-09	1.67778e-09	Vegfa/Efemp2/Postn/Fn1/Lgals1/Notch1/Epha3/Has2/Mdk	9
GO:0050920	BP	GO:0050920	regulation of chemotaxis	9/46	232/28564	1.11726e-10	5.68378e-09	1.77906e-09	Tgfb1/Vegfa/Fn1/Itga2/Fgfr1/Notch1/Il1b/Mdk/Tiam1	9
GO:0050921	BP	GO:0050921	positive regulation of chemotaxis	8/46	153/28564	1.23738e-10	6.18248e-09	1.93515e-09	Tgfb1/Vegfa/Fn1/Itga2/Fgfr1/Il1b/Mdk/Tiam1	8
GO:0007160	BP	GO:0007160	cell-matrix adhesion	9/46	236/28564	1.30048e-10	6.38375e-09	1.99815e-09	Vegfa/Efemp2/Postn/Fn1/Itga2/Itgb5/Cdh11/Epha3/Tiam1	9
GO:0030324	BP	GO:0030324	lung development	9/46	239/28564	1.45479e-10	7.01812e-09	2.19671e-09	Tgfb1/Vegfa/Fgfr1/Fgfr2/Hmga2/Notch1/Bmp4/Spry1/Vangl2	9
GO:0030323	BP	GO:0030323	respiratory tube development	9/46	242/28564	1.62503e-10	7.70651e-09	2.41218e-09	Tgfb1/Vegfa/Fgfr1/Fgfr2/Hmga2/Notch1/Bmp4/Spry1/Vangl2	9
GO:0045685	BP	GO:0045685	regulation of glial cell differentiation	7/46	97/28564	2.00718e-10	9.36015e-09	2.92978e-09	Tgfb1/Hmga2/Notch1/Bmp4/Epha4/Il1b/Mdk	7
GO:0010632	BP	GO:0010632	regulation of epithelial cell migration	9/46	249/28564	2.09225e-10	9.543e-09	2.98701e-09	Tgfb1/Vegfa/Itga2/Jun/Fgfr1/Notch1/Bmp4/Has2/Rgcc	9
GO:0050767	BP	GO:0050767	regulation of neurogenesis	11/46	480/28564	2.1146e-10	9.543e-09	2.98701e-09	Tgfb1/Vegfa/Fn1/Hmga2/Notch1/Bmp4/Bmp7/Epha4/Il1b/Mdk/Tiam1	11
GO:0030850	BP	GO:0030850	prostate gland development	6/46	53/28564	2.6955e-10	1.19714e-08	3.74713e-09	Sfrp1/Mmp2/Fgfr2/Notch1/Bmp4/Bmp7	6
GO:0032965	BP	GO:0032965	regulation of collagen biosynthetic process	6/46	54/28564	3.0288e-10	1.32415e-08	4.14467e-09	Tgfb1/Fn1/Itga2/Notch1/Bmp4/Rgcc	6
GO:0042063	BP	GO:0042063	gliogenesis	10/46	378/28564	3.90397e-10	1.68051e-08	5.26008e-09	Tgfb1/Matn2/Fn1/Hmga2/Notch1/Bmp4/Epha4/Il1b/Mdk/Tiam1	10
GO:0060541	BP	GO:0060541	respiratory system development	9/46	270/28564	4.27948e-10	1.81424e-08	5.67868e-09	Tgfb1/Vegfa/Fgfr1/Fgfr2/Hmga2/Notch1/Bmp4/Spry1/Vangl2	9
GO:0035148	BP	GO:0035148	tube formation	8/46	185/28564	5.62375e-10	2.34854e-08	7.35107e-09	Tgfb1/Vegfa/Sfrp1/Fgfr2/Notch1/Bmp4/Bmp7/Vangl2	8
GO:0048661	BP	GO:0048661	positive regulation of smooth muscle cell proliferation	7/46	114/28564	6.29954e-10	2.59208e-08	8.11334e-09	Tgfb1/Vegfa/Itga2/Jun/Mmp2/Fgfr2/Bmp4	7
GO:0010712	BP	GO:0010712	regulation of collagen metabolic process	6/46	62/28564	7.14025e-10	2.89542e-08	9.06284e-09	Tgfb1/Fn1/Itga2/Notch1/Bmp4/Rgcc	6
GO:0032964	BP	GO:0032964	collagen biosynthetic process	6/46	63/28564	7.88238e-10	3.1507e-08	9.86186e-09	Tgfb1/Fn1/Itga2/Notch1/Bmp4/Rgcc	6
GO:0007178	BP	GO:0007178	transmembrane receptor protein serine/threonine kinase signaling pathway	10/46	409/28564	8.36051e-10	3.29475e-08	1.03127e-08	Tgfb1/Sfrp1/Itgb5/Jun/Notch1/Bcl9l/Bmp4/Bmp7/Pdcd4/Spry1	10
GO:0055006	BP	GO:0055006	cardiac cell development	7/46	119/28564	8.52503e-10	3.31292e-08	1.03696e-08	Vegfa/Rgs4/Notch1/Trip10/Bmp4/Pdcd4/Spry1	7
GO:0001655	BP	GO:0001655	urogenital system development	6/46	69/28564	1.38071e-09	5.29209e-08	1.65645e-08	Sfrp1/Mmp2/Fgfr2/Notch1/Bmp4/Bmp7	6
GO:0061351	BP	GO:0061351	neural precursor cell proliferation	8/46	212/28564	1.65199e-09	6.2463e-08	1.95513e-08	Tgfb1/Vegfa/Fgfr1/Fgfr2/Hmga2/Notch1/Il1b/Mdk	8
GO:0033674	BP	GO:0033674	positive regulation of kinase activity	10/46	440/28564	1.68796e-09	6.29721e-08	1.97106e-08	Tgfb1/Vegfa/Fgfr1/Fgfr2/Hmga2/Epha4/Il1b/Rgcc/Tiam1/Vangl2	10
GO:0043406	BP	GO:0043406	positive regulation of MAP kinase activity	7/46	132/28564	1.76581e-09	6.50098e-08	2.03484e-08	Tgfb1/Vegfa/Fgfr1/Epha4/Il1b/Tiam1/Vangl2	7
GO:0010721	BP	GO:0010721	negative regulation of cell development	9/46	318/28564	1.80059e-09	6.54292e-08	2.04797e-08	Tgfb1/Vegfa/Sfrp1/Hmga2/Notch1/Bmp4/Bmp7/Il1b/Mdk	9
GO:0051150	BP	GO:0051150	regulation of smooth muscle cell differentiation	5/46	33/28564	1.98612e-09	7.12457e-08	2.23003e-08	Tgfb1/Efemp2/Fgfr2/Bmp4/Pdcd4	5
GO:0010631	BP	GO:0010631	epithelial cell migration	9/46	327/28564	2.29768e-09	8.05311e-08	2.52067e-08	Tgfb1/Vegfa/Itga2/Jun/Fgfr1/Notch1/Bmp4/Has2/Rgcc	9
GO:1904705	BP	GO:1904705	regulation of vascular associated smooth muscle cell proliferation	6/46	75/28564	2.30253e-09	8.05311e-08	2.52067e-08	Efemp2/Jun/Mmp2/Tpm1/Fgfr2/Pdcd4	6
GO:0090132	BP	GO:0090132	epithelium migration	9/46	329/28564	2.42325e-09	8.37068e-08	2.62007e-08	Tgfb1/Vegfa/Itga2/Jun/Fgfr1/Notch1/Bmp4/Has2/Rgcc	9
GO:0031346	BP	GO:0031346	positive regulation of cell projection organization	10/46	459/28564	2.53088e-09	8.61249e-08	2.69576e-08	Vegfa/Fn1/Itga2/Fgfr1/Bmp4/Bmp7/Epha3/Epha4/Mdk/Tiam1	10
GO:0090130	BP	GO:0090130	tissue migration	9/46	331/28564	2.55481e-09	8.61249e-08	2.69576e-08	Tgfb1/Vegfa/Itga2/Jun/Fgfr1/Notch1/Bmp4/Has2/Rgcc	9
GO:0048645	BP	GO:0048645	animal organ formation	6/46	77/28564	2.70464e-09	9.00904e-08	2.81988e-08	Fgfr1/Fgfr2/Notch1/Bmp4/Bmp7/Spry1	6
GO:0060976	BP	GO:0060976	coronary vasculature development	6/46	78/28564	2.92651e-09	9.52827e-08	2.9824e-08	Vegfa/Fgfr1/Fgfr2/Notch1/Bmp4/Vangl2	6
GO:0070374	BP	GO:0070374	positive regulation of ERK1 and ERK2 cascade	8/46	228/28564	2.92863e-09	9.52827e-08	2.9824e-08	Tgfb1/Vegfa/Acta2/Jun/Fgfr2/Notch1/Bmp4/Il1b	8
GO:0030278	BP	GO:0030278	regulation of ossification	7/46	143/28564	3.09063e-09	9.93975e-08	3.1112e-08	Tgfb1/Ecm1/Sfrp1/Notch1/Bmp4/Bmp7/Mdk	7
GO:1990874	BP	GO:1990874	vascular associated smooth muscle cell proliferation	6/46	79/28564	3.16324e-09	1.00577e-07	3.14811e-08	Efemp2/Jun/Mmp2/Tpm1/Fgfr2/Pdcd4	6
GO:0060601	BP	GO:0060601	lateral sprouting from an epithelium	4/46	13/28564	4.16305e-09	1.29808e-07	4.06306e-08	Fgfr2/Bmp4/Bmp7/Vangl2	4
GO:0060441	BP	GO:0060441	epithelial tube branching involved in lung morphogenesis	5/46	38/28564	4.17538e-09	1.29808e-07	4.06306e-08	Fgfr2/Hmga2/Bmp4/Spry1/Vangl2	5
GO:0003206	BP	GO:0003206	cardiac chamber morphogenesis	7/46	152/28564	4.72944e-09	1.45417e-07	4.55164e-08	Tgfb1/Tpm1/Fgfr2/Notch1/Bmp4/Bmp7/Vangl2	7
GO:0001936	BP	GO:0001936	regulation of endothelial cell proliferation	7/46	154/28564	5.17978e-09	1.57533e-07	4.93087e-08	Ecm1/Vegfa/Jun/Fgfr1/Bmp4/Mdk/Rgcc	7
GO:0060415	BP	GO:0060415	muscle tissue morphogenesis	6/46	87/28564	5.69175e-09	1.71242e-07	5.35998e-08	Tgfb1/Efemp2/Tpm1/Fgfr2/Notch1/Vangl2	6
GO:0007411	BP	GO:0007411	axon guidance	8/46	253/28564	6.61659e-09	1.96949e-07	6.16461e-08	Vegfa/Matn2/Gas1/Notch1/Bmp7/Epha3/Epha4/Vangl2	8
GO:0097485	BP	GO:0097485	neuron projection guidance	8/46	254/28564	6.82365e-09	2.00974e-07	6.29061e-08	Vegfa/Matn2/Gas1/Notch1/Bmp7/Epha3/Epha4/Vangl2	8
GO:0045860	BP	GO:0045860	positive regulation of protein kinase activity	9/46	373/28564	7.21548e-09	2.10251e-07	6.58098e-08	Tgfb1/Vegfa/Fgfr1/Hmga2/Epha4/Il1b/Rgcc/Tiam1/Vangl2	9
GO:0010634	BP	GO:0010634	positive regulation of epithelial cell migration	7/46	162/28564	7.36406e-09	2.10251e-07	6.58098e-08	Tgfb1/Vegfa/Itga2/Jun/Fgfr1/Bmp4/Has2	7
GO:0072006	BP	GO:0072006	nephron development	7/46	162/28564	7.36406e-09	2.10251e-07	6.58098e-08	Tgfb1/Vegfa/Basp1/Notch1/Bmp4/Bmp7/Vangl2	7
GO:0007517	BP	GO:0007517	muscle organ development	9/46	377/28564	7.91349e-09	2.21852e-07	6.9441e-08	Tgfb1/Efemp2/Eln/Tpm1/Fgfr2/Notch1/Bcl9l/Bmp4/Vangl2	9
GO:0060442	BP	GO:0060442	branching involved in prostate gland morphogenesis	4/46	15/28564	7.92896e-09	2.21852e-07	6.9441e-08	Sfrp1/Fgfr2/Bmp4/Bmp7	4
GO:0043010	BP	GO:0043010	camera-type eye development	9/46	378/28564	8.09698e-09	2.2431e-07	7.02104e-08	Tgfb1/Vegfa/Gas1/Jun/Fgfr2/Notch1/Bmp4/Bmp7/Spry1	9
GO:0051962	BP	GO:0051962	positive regulation of nervous system development	9/46	379/28564	8.28419e-09	2.27247e-07	7.11295e-08	Tgfb1/Vegfa/Fn1/Thbs2/Notch1/Epha4/Il1b/Mdk/Tiam1	9
GO:0035886	BP	GO:0035886	vascular associated smooth muscle cell differentiation	5/46	44/28564	8.96927e-09	2.43651e-07	7.6264e-08	Vegfa/Efemp2/Notch1/Pdcd4/Vangl2	5
GO:0048705	BP	GO:0048705	skeletal system morphogenesis	8/46	264/28564	9.22288e-09	2.48131e-07	7.76663e-08	Vegfa/Sfrp1/Gas1/Mmp2/Fgfr2/Bmp4/Bmp7/Has2	8
GO:0050680	BP	GO:0050680	negative regulation of epithelial cell proliferation	7/46	168/28564	9.4759e-09	2.5251e-07	7.90371e-08	Tgfb1/Sfrp1/Gas1/Fgfr2/Notch1/Bmp4/Rgcc	7
GO:0048644	BP	GO:0048644	muscle organ morphogenesis	6/46	95/28564	9.70217e-09	2.56101e-07	8.01609e-08	Tgfb1/Efemp2/Tpm1/Fgfr2/Notch1/Vangl2	6
GO:0072175	BP	GO:0072175	epithelial tube formation	7/46	170/28564	1.02852e-08	2.68953e-07	8.41839e-08	Tgfb1/Vegfa/Sfrp1/Fgfr2/Bmp4/Bmp7/Vangl2	7
GO:0001935	BP	GO:0001935	endothelial cell proliferation	7/46	171/28564	1.07114e-08	2.77504e-07	8.68602e-08	Ecm1/Vegfa/Jun/Fgfr1/Bmp4/Mdk/Rgcc	7
GO:0030279	BP	GO:0030279	negative regulation of ossification	5/46	46/28564	1.12939e-08	2.89911e-07	9.07438e-08	Tgfb1/Ecm1/Sfrp1/Notch1/Mdk	5
GO:0007044	BP	GO:0007044	cell-substrate junction assembly	6/46	99/28564	1.24489e-08	3.16654e-07	9.91146e-08	Vegfa/Fn1/Itga2/Cdh11/Lamc1/Epha3	6
GO:0048638	BP	GO:0048638	regulation of developmental growth	9/46	405/28564	1.46894e-08	3.7028e-07	1.159e-07	Vegfa/Rgs4/Fn1/Fgfr1/Fgfr2/Hmga2/Notch1/Trip10/Bmp4	9
GO:0034446	BP	GO:0034446	substrate adhesion-dependent cell spreading	6/46	103/28564	1.58091e-08	3.89389e-07	1.21881e-07	Postn/Sfrp1/Fn1/Lamc1/Has2/Mdk	6
GO:0072091	BP	GO:0072091	regulation of stem cell proliferation	6/46	103/28564	1.58091e-08	3.89389e-07	1.21881e-07	Tgfb1/Fgfr1/Fgfr2/Hmga2/Notch1/Bmp4	6
GO:0031214	BP	GO:0031214	biomineral tissue development	7/46	181/28564	1.5865e-08	3.89389e-07	1.21881e-07	Tgfb1/Ecm1/Fgfr1/Fgfr2/Notch1/Bmp4/Bmp7	7
GO:0032970	BP	GO:0032970	regulation of actin filament-based process	9/46	411/28564	1.66722e-08	4.05643e-07	1.26968e-07	Tgfb1/Rgs4/Acta2/Eln/Tpm1/Epha3/Mdk/Rgcc/Vangl2	9
GO:0007369	BP	GO:0007369	gastrulation	7/46	185/28564	1.84471e-08	4.44956e-07	1.39274e-07	Sfrp1/Fn1/Fgfr1/Hmga2/Bmp4/Bmp7/Vangl2	7
GO:0001938	BP	GO:0001938	positive regulation of endothelial cell proliferation	6/46	106/28564	1.87935e-08	4.4563e-07	1.39485e-07	Ecm1/Vegfa/Jun/Fgfr1/Bmp4/Mdk	6
GO:0150115	BP	GO:0150115	cell-substrate junction organization	6/46	106/28564	1.87935e-08	4.4563e-07	1.39485e-07	Vegfa/Fn1/Itga2/Cdh11/Lamc1/Epha3	6
GO:0001654	BP	GO:0001654	eye development	9/46	426/28564	2.26882e-08	5.33458e-07	1.66975e-07	Tgfb1/Vegfa/Gas1/Jun/Fgfr2/Notch1/Bmp4/Bmp7/Spry1	9
GO:0150063	BP	GO:0150063	visual system development	9/46	429/28564	2.40966e-08	5.61852e-07	1.75863e-07	Tgfb1/Vegfa/Gas1/Jun/Fgfr2/Notch1/Bmp4/Bmp7/Spry1	9
GO:0048880	BP	GO:0048880	sensory system development	9/46	433/28564	2.60933e-08	6.0338e-07	1.88861e-07	Tgfb1/Vegfa/Gas1/Jun/Fgfr2/Notch1/Bmp4/Bmp7/Spry1	9
GO:0045765	BP	GO:0045765	regulation of angiogenesis	8/46	305/28564	2.82858e-08	6.45021e-07	2.01895e-07	Ecm1/Vegfa/Fbln5/Thbs2/Hmga2/Il1b/Mdk/Rgcc	8
GO:0010463	BP	GO:0010463	mesenchymal cell proliferation	5/46	55/28564	2.83551e-08	6.45021e-07	2.01895e-07	Gas1/Fgfr1/Fgfr2/Bmp4/Bmp7	5
GO:0061448	BP	GO:0061448	connective tissue development	8/46	307/28564	2.97514e-08	6.71326e-07	2.10129e-07	Tgfb1/Ecm1/Fgfr1/Hmga2/Notch1/Bmp4/Bmp7/Mdk	8
GO:0003205	BP	GO:0003205	cardiac chamber development	7/46	199/28564	3.04761e-08	6.82178e-07	2.13525e-07	Tgfb1/Tpm1/Fgfr2/Notch1/Bmp4/Bmp7/Vangl2	7
GO:0048546	BP	GO:0048546	digestive tract morphogenesis	5/46	56/28564	3.10978e-08	6.89192e-07	2.15721e-07	Sfrp1/Fgfr2/Notch1/Bmp4/Vangl2	5
GO:1901342	BP	GO:1901342	regulation of vasculature development	8/46	309/28564	3.12821e-08	6.89192e-07	2.15721e-07	Ecm1/Vegfa/Fbln5/Thbs2/Hmga2/Il1b/Mdk/Rgcc	8
GO:0021915	BP	GO:0021915	neural tube development	7/46	200/28564	3.15437e-08	6.89524e-07	2.15825e-07	Tgfb1/Sfrp1/Gas1/Notch1/Bmp4/Bmp7/Vangl2	7
GO:0061383	BP	GO:0061383	trabecula morphogenesis	5/46	57/28564	3.40472e-08	7.3848e-07	2.31148e-07	Vegfa/Sfrp1/Mmp2/Notch1/Bmp7	5
GO:0050769	BP	GO:0050769	positive regulation of neurogenesis	8/46	318/28564	3.90416e-08	8.40296e-07	2.63017e-07	Tgfb1/Vegfa/Fn1/Notch1/Epha4/Il1b/Mdk/Tiam1	8
GO:0002062	BP	GO:0002062	chondrocyte differentiation	6/46	120/28564	3.95699e-08	8.45165e-07	2.64541e-07	Tgfb1/Ecm1/Fgfr1/Hmga2/Bmp4/Mdk	6
GO:0090596	BP	GO:0090596	sensory organ morphogenesis	8/46	319/28564	3.99983e-08	8.47843e-07	2.6538e-07	Vegfa/Gas1/Fgfr1/Fgfr2/Notch1/Bmp4/Bmp7/Vangl2	8
GO:0090287	BP	GO:0090287	regulation of cellular response to growth factor stimulus	8/46	320/28564	4.09751e-08	8.62018e-07	2.69817e-07	Tgfb1/Vegfa/Sfrp1/Fgfr1/Notch1/Bcl9l/Bmp4/Spry1	8
GO:0030111	BP	GO:0030111	regulation of Wnt signaling pathway	8/46	321/28564	4.19725e-08	8.67871e-07	2.71648e-07	Tgfb1/Sfrp1/Fgfr2/Hmga2/Notch1/Mdk/Tiam1/Vangl2	8
GO:0060602	BP	GO:0060602	branch elongation of an epithelium	4/46	22/28564	4.21425e-08	8.67871e-07	2.71648e-07	Tgfb1/Fgfr2/Bmp4/Spry1	4
GO:0016055	BP	GO:0016055	Wnt signaling pathway	9/46	458/28564	4.21839e-08	8.67871e-07	2.71648e-07	Tgfb1/Sfrp1/Fgfr2/Hmga2/Notch1/Bcl9l/Mdk/Tiam1/Vangl2	9
GO:0198738	BP	GO:0198738	cell-cell signaling by wnt	9/46	460/28564	4.3783e-08	8.92726e-07	2.79428e-07	Tgfb1/Sfrp1/Fgfr2/Hmga2/Notch1/Bcl9l/Mdk/Tiam1/Vangl2	9
GO:0045927	BP	GO:0045927	positive regulation of growth	8/46	323/28564	4.40301e-08	8.92726e-07	2.79428e-07	Vegfa/Sfrp1/Fn1/Fgfr1/Fgfr2/Hmga2/Notch1/Trip10	8
GO:1903053	BP	GO:1903053	regulation of extracellular matrix organization	5/46	61/28564	4.8144e-08	9.69115e-07	3.03339e-07	Efemp2/Lamc1/Notch1/Has2/Rgcc	5
GO:0048608	BP	GO:0048608	reproductive structure development	8/46	329/28564	5.07334e-08	1.01394e-06	3.1737e-07	Vegfa/Sfrp1/Mmp2/Fgfr2/Hmga2/Notch1/Bmp4/Bmp7	8
GO:2000648	BP	GO:2000648	positive regulation of stem cell proliferation	5/46	62/28564	5.23046e-08	1.03793e-06	3.24878e-07	Tgfb1/Fgfr1/Fgfr2/Hmga2/Bmp4	5
GO:0061458	BP	GO:0061458	reproductive system development	8/46	333/28564	5.56756e-08	1.09704e-06	3.43381e-07	Vegfa/Sfrp1/Mmp2/Fgfr2/Hmga2/Notch1/Bmp4/Bmp7	8
GO:0043407	BP	GO:0043407	negative regulation of MAP kinase activity	5/46	63/28564	5.67456e-08	1.11031e-06	3.47533e-07	Sfrp1/Bmp4/Bmp7/Il1b/Spry1	5
GO:0051216	BP	GO:0051216	cartilage development	7/46	219/28564	5.87437e-08	1.14142e-06	3.57272e-07	Tgfb1/Ecm1/Fgfr1/Hmga2/Bmp4/Bmp7/Mdk	7
GO:0035265	BP	GO:0035265	organ growth	7/46	220/28564	6.06016e-08	1.16025e-06	3.63164e-07	Ecm1/Rgs4/Fbln5/Fgfr1/Fgfr2/Notch1/Trip10	7
GO:0048639	BP	GO:0048639	positive regulation of developmental growth	7/46	220/28564	6.06016e-08	1.16025e-06	3.63164e-07	Vegfa/Fn1/Fgfr1/Fgfr2/Hmga2/Notch1/Trip10	7
GO:0042476	BP	GO:0042476	odontogenesis	6/46	129/28564	6.09566e-08	1.16025e-06	3.63164e-07	Tgfb1/Gas1/Fgfr1/Fgfr2/Bmp4/Bmp7	6
GO:0032835	BP	GO:0032835	glomerulus development	5/46	67/28564	7.75963e-08	1.4532e-06	4.5486e-07	Basp1/Notch1/Bmp4/Bmp7/Vangl2	5
GO:0007389	BP	GO:0007389	pattern specification process	9/46	492/28564	7.76326e-08	1.4532e-06	4.5486e-07	Sfrp1/Gas1/Fgfr1/Fgfr2/Notch1/Bmp4/Bmp7/Spry1/Vangl2	9
GO:0060687	BP	GO:0060687	regulation of branching involved in prostate gland morphogenesis	3/46	6/28564	7.79058e-08	1.4532e-06	4.5486e-07	Sfrp1/Bmp4/Bmp7	3
GO:0055001	BP	GO:0055001	muscle cell development	7/46	235/28564	9.50362e-08	1.73877e-06	5.44245e-07	Vegfa/Rgs4/Efemp2/Tpm1/Notch1/Trip10/Bmp4	7
GO:0014013	BP	GO:0014013	regulation of gliogenesis	6/46	139/28564	9.50794e-08	1.73877e-06	5.44245e-07	Tgfb1/Hmga2/Notch1/Bmp4/Il1b/Mdk	6
GO:0072089	BP	GO:0072089	stem cell proliferation	6/46	139/28564	9.50794e-08	1.73877e-06	5.44245e-07	Tgfb1/Fgfr1/Fgfr2/Hmga2/Notch1/Bmp4	6
GO:0060425	BP	GO:0060425	lung morphogenesis	5/46	70/28564	9.68955e-08	1.76048e-06	5.5104e-07	Fgfr2/Hmga2/Bmp4/Spry1/Vangl2	5
GO:0010976	BP	GO:0010976	positive regulation of neuron projection development	7/46	237/28564	1.0068e-07	1.81744e-06	5.68869e-07	Vegfa/Fgfr1/Bmp4/Bmp7/Epha3/Mdk/Tiam1	7
GO:0032956	BP	GO:0032956	regulation of actin cytoskeleton organization	8/46	362/28564	1.05623e-07	1.89445e-06	5.92973e-07	Tgfb1/Rgs4/Eln/Tpm1/Epha3/Mdk/Rgcc/Vangl2	8
GO:0097191	BP	GO:0097191	extrinsic apoptotic signaling pathway	7/46	242/28564	1.16043e-07	2.06808e-06	6.47322e-07	Tgfb1/Vegfa/Sfrp1/Gas1/Fgfr1/Bmp4/Il1b	7
GO:0045664	BP	GO:0045664	regulation of neuron differentiation	7/46	244/28564	1.2272e-07	2.17323e-06	6.80232e-07	Sfrp1/Fgfr1/Notch1/Bmp4/Bmp7/Il1b/Tiam1	7
GO:0043506	BP	GO:0043506	regulation of JUN kinase activity	5/46	74/28564	1.28349e-07	2.25863e-06	7.06962e-07	Sfrp1/Epha4/Il1b/Tiam1/Vangl2	5
GO:0003180	BP	GO:0003180	aortic valve morphogenesis	4/46	29/28564	1.3571e-07	2.35207e-06	7.3621e-07	Tgfb1/Eln/Notch1/Bmp4	4
GO:0061311	BP	GO:0061311	cell surface receptor signaling pathway involved in heart development	4/46	29/28564	1.3571e-07	2.35207e-06	7.3621e-07	Tgfb1/Notch1/Bmp4/Vangl2	4
GO:0060449	BP	GO:0060449	bud elongation involved in lung branching	3/46	7/28564	1.36181e-07	2.35207e-06	7.3621e-07	Fgfr2/Bmp4/Spry1	3
GO:0007492	BP	GO:0007492	endoderm development	5/46	77/28564	1.5686e-07	2.6926e-06	8.42798e-07	Tgfb1/Fn1/Hmga2/Notch1/Bmp4	5
GO:0050729	BP	GO:0050729	positive regulation of inflammatory response	6/46	152/28564	1.61579e-07	2.75669e-06	8.6286e-07	Itga2/Lgals1/Fgfr1/Il1b/Mdk/Pdcd4	6
GO:0043583	BP	GO:0043583	ear development	7/46	255/28564	1.65531e-07	2.80701e-06	8.78609e-07	Gas1/Fgfr1/Fgfr2/Notch1/Bmp4/Epha4/Vangl2	7
GO:0003231	BP	GO:0003231	cardiac ventricle development	6/46	153/28564	1.67972e-07	2.83124e-06	8.86193e-07	Tgfb1/Tpm1/Fgfr2/Notch1/Bmp4/Vangl2	6
GO:0051149	BP	GO:0051149	positive regulation of muscle cell differentiation	5/46	81/28564	2.02442e-07	3.38982e-06	1.06103e-06	Tgfb1/Efemp2/Lamc1/Trip10/Bmp4	5
GO:0060317	BP	GO:0060317	cardiac epithelial to mesenchymal transition	4/46	32/28564	2.04746e-07	3.38982e-06	1.06103e-06	Notch1/Has2/Pdcd4/Spry1	4
GO:0060977	BP	GO:0060977	coronary vasculature morphogenesis	4/46	32/28564	2.04746e-07	3.38982e-06	1.06103e-06	Vegfa/Fgfr1/Fgfr2/Notch1	4
GO:0070487	BP	GO:0070487	monocyte aggregation	3/46	8/28564	2.17644e-07	3.58024e-06	1.12064e-06	Bmp7/Has2/Il1b	3
GO:0045667	BP	GO:0045667	regulation of osteoblast differentiation	6/46	160/28564	2.18807e-07	3.58024e-06	1.12064e-06	Vegfa/Sfrp1/Fgfr1/Notch1/Bmp4/Bmp7	6
GO:0031099	BP	GO:0031099	regeneration	6/46	161/28564	2.27004e-07	3.69277e-06	1.15586e-06	Tgfb1/Matn2/Jun/Mmp2/Epha4/Mdk	6
GO:0048844	BP	GO:0048844	artery morphogenesis	5/46	83/28564	2.28858e-07	3.70142e-06	1.15857e-06	Vegfa/Efemp2/Notch1/Bmp4/Mdk	5
GO:0051781	BP	GO:0051781	positive regulation of cell division	5/46	84/28564	2.43052e-07	3.88606e-06	1.21636e-06	Tgfb1/Vegfa/Fgfr2/Il1b/Mdk	5
GO:0055021	BP	GO:0055021	regulation of cardiac muscle tissue growth	5/46	84/28564	2.43052e-07	3.88606e-06	1.21636e-06	Rgs4/Fgfr1/Fgfr2/Notch1/Trip10	5
GO:0060411	BP	GO:0060411	cardiac septum morphogenesis	5/46	85/28564	2.57934e-07	4.10056e-06	1.2835e-06	Fgfr2/Notch1/Bmp4/Bmp7/Vangl2	5
GO:0090092	BP	GO:0090092	regulation of transmembrane receptor protein serine/threonine kinase signaling pathway	7/46	273/28564	2.62579e-07	4.11777e-06	1.28888e-06	Tgfb1/Sfrp1/Notch1/Bcl9l/Bmp4/Bmp7/Spry1	7
GO:0003156	BP	GO:0003156	regulation of animal organ formation	4/46	34/28564	2.63431e-07	4.11777e-06	1.28888e-06	Fgfr1/Bmp4/Bmp7/Spry1	4
GO:0003176	BP	GO:0003176	aortic valve development	4/46	34/28564	2.63431e-07	4.11777e-06	1.28888e-06	Tgfb1/Eln/Notch1/Bmp4	4
GO:0010001	BP	GO:0010001	glial cell differentiation	7/46	274/28564	2.6914e-07	4.18364e-06	1.3095e-06	Tgfb1/Hmga2/Notch1/Bmp4/Epha4/Il1b/Mdk	7
GO:0030856	BP	GO:0030856	regulation of epithelial cell differentiation	6/46	168/28564	2.91745e-07	4.50995e-06	1.41164e-06	Vegfa/Notch1/Bmp4/Bmp7/Il1b/Spry1	6
GO:0048013	BP	GO:0048013	ephrin receptor signaling pathway	4/46	35/28564	2.97073e-07	4.56708e-06	1.42952e-06	Notch1/Epha3/Epha4/Tiam1	4
GO:2001236	BP	GO:2001236	regulation of extrinsic apoptotic signaling pathway	6/46	169/28564	3.0212e-07	4.6193e-06	1.44587e-06	Vegfa/Sfrp1/Gas1/Fgfr1/Bmp4/Il1b	6
GO:0035019	BP	GO:0035019	somatic stem cell population maintenance	5/46	88/28564	3.06954e-07	4.6677e-06	1.46102e-06	Sfrp1/Hmga2/Bcl9l/Bmp7/Vangl2	5
GO:0007405	BP	GO:0007405	neuroblast proliferation	5/46	89/28564	3.24836e-07	4.89548e-06	1.53231e-06	Tgfb1/Vegfa/Fgfr1/Fgfr2/Notch1	5
GO:2000048	BP	GO:2000048	negative regulation of cell-cell adhesion mediated by cadherin	3/46	9/28564	3.26097e-07	4.89548e-06	1.53231e-06	Vegfa/Notch1/Rgcc	3
GO:0007159	BP	GO:0007159	leukocyte cell-cell adhesion	8/46	420/28564	3.27182e-07	4.89548e-06	1.53231e-06	Tgfb1/Igfbp2/Lgals1/Bmp4/Bmp7/Has2/Il1b/Mdk	8
GO:0010719	BP	GO:0010719	negative regulation of epithelial to mesenchymal transition	4/46	36/28564	3.33814e-07	4.94186e-06	1.54683e-06	Vegfa/Sfrp1/Epha4/Spry1	4
GO:0032967	BP	GO:0032967	positive regulation of collagen biosynthetic process	4/46	36/28564	3.33814e-07	4.94186e-06	1.54683e-06	Tgfb1/Itga2/Bmp4/Rgcc	4
GO:0050768	BP	GO:0050768	negative regulation of neurogenesis	6/46	173/28564	3.46704e-07	5.10567e-06	1.5981e-06	Tgfb1/Hmga2/Notch1/Bmp4/Bmp7/Il1b	6
GO:0048863	BP	GO:0048863	stem cell differentiation	7/46	286/28564	3.59298e-07	5.26343e-06	1.64748e-06	Sfrp1/Fn1/Fgfr1/Fgfr2/Notch1/Bmp4/Bmp7	7
GO:0060420	BP	GO:0060420	regulation of heart growth	5/46	91/28564	3.63071e-07	5.291e-06	1.65611e-06	Rgs4/Fgfr1/Fgfr2/Notch1/Trip10	5
GO:0048710	BP	GO:0048710	regulation of astrocyte differentiation	4/46	37/28564	3.73836e-07	5.41965e-06	1.69638e-06	Hmga2/Notch1/Epha4/Il1b	4
GO:0010594	BP	GO:0010594	regulation of endothelial cell migration	6/46	177/28564	3.96554e-07	5.71937e-06	1.79019e-06	Tgfb1/Vegfa/Fgfr1/Notch1/Bmp4/Rgcc	6
GO:0051961	BP	GO:0051961	negative regulation of nervous system development	6/46	178/28564	4.09894e-07	5.88145e-06	1.84093e-06	Tgfb1/Hmga2/Notch1/Bmp4/Bmp7/Il1b	6
GO:0035107	BP	GO:0035107	appendage morphogenesis	6/46	179/28564	4.236e-07	6.01641e-06	1.88317e-06	Gas1/Fgfr1/Fgfr2/Notch1/Bmp4/Bmp7	6
GO:0035108	BP	GO:0035108	limb morphogenesis	6/46	179/28564	4.236e-07	6.01641e-06	1.88317e-06	Gas1/Fgfr1/Fgfr2/Notch1/Bmp4/Bmp7	6
GO:0003012	BP	GO:0003012	muscle system process	8/46	436/28564	4.33993e-07	6.13289e-06	1.91963e-06	Rgs4/Acta2/Itga2/Tpm1/Tpm2/Notch1/Trip10/Tiam1	8
GO:0030509	BP	GO:0030509	BMP signaling pathway	6/46	181/28564	4.52143e-07	6.35727e-06	1.98986e-06	Tgfb1/Sfrp1/Notch1/Bmp4/Bmp7/Pdcd4	6
GO:0010714	BP	GO:0010714	positive regulation of collagen metabolic process	4/46	39/28564	4.64473e-07	6.47754e-06	2.02751e-06	Tgfb1/Itga2/Bmp4/Rgcc	4
GO:0003149	BP	GO:0003149	membranous septum morphogenesis	3/46	10/28564	4.65327e-07	6.47754e-06	2.02751e-06	Fgfr2/Bmp4/Vangl2	3
GO:0043535	BP	GO:0043535	regulation of blood vessel endothelial cell migration	5/46	96/28564	4.74363e-07	6.57063e-06	2.05664e-06	Tgfb1/Vegfa/Fgfr1/Notch1/Rgcc	5
GO:1905314	BP	GO:1905314	semi-lunar valve development	4/46	40/28564	5.15475e-07	7.07009e-06	2.21298e-06	Tgfb1/Eln/Notch1/Bmp4	4
GO:1905332	BP	GO:1905332	positive regulation of morphogenesis of an epithelium	4/46	40/28564	5.15475e-07	7.07009e-06	2.21298e-06	Tgfb1/Vegfa/Bmp4/Mdk	4
GO:0045165	BP	GO:0045165	cell fate commitment	7/46	303/28564	5.29603e-07	7.22843e-06	2.26254e-06	Tgfb1/Sfrp1/Gas1/Fgfr1/Fgfr2/Notch1/Bmp4	7
GO:0003002	BP	GO:0003002	regionalization	8/46	449/28564	5.41564e-07	7.3558e-06	2.30241e-06	Sfrp1/Gas1/Fgfr1/Fgfr2/Notch1/Bmp4/Spry1/Vangl2	8
GO:0043409	BP	GO:0043409	negative regulation of MAPK cascade	6/46	187/28564	5.47393e-07	7.39906e-06	2.31595e-06	Sfrp1/Bmp4/Bmp7/Epha4/Il1b/Spry1	6
GO:0001570	BP	GO:0001570	vasculogenesis	5/46	99/28564	5.53077e-07	7.43995e-06	2.32875e-06	Tgfb1/Fgfr1/Fgfr2/Notch1/Has2	5
GO:0016331	BP	GO:0016331	morphogenesis of embryonic epithelium	6/46	188/28564	5.6476e-07	7.56075e-06	2.36656e-06	Tgfb1/Sfrp1/Fgfr2/Bmp4/Bmp7/Vangl2	6
GO:0010464	BP	GO:0010464	regulation of mesenchymal cell proliferation	4/46	41/28564	5.7053e-07	7.56561e-06	2.36808e-06	Gas1/Fgfr1/Fgfr2/Bmp4	4
GO:0045601	BP	GO:0045601	regulation of endothelial cell differentiation	4/46	41/28564	5.7053e-07	7.56561e-06	2.36808e-06	Vegfa/Notch1/Bmp4/Il1b	4
GO:0060326	BP	GO:0060326	cell chemotaxis	7/46	308/28564	5.91013e-07	7.80026e-06	2.44153e-06	Vegfa/Mmp2/Fgfr1/Notch1/Il1b/Mdk/Tiam1	7
GO:0010092	BP	GO:0010092	specification of animal organ identity	4/46	42/28564	6.29845e-07	8.23507e-06	2.57762e-06	Fgfr1/Fgfr2/Bmp4/Spry1	4
GO:0110110	BP	GO:0110110	positive regulation of animal organ morphogenesis	4/46	42/28564	6.29845e-07	8.23507e-06	2.57762e-06	Tgfb1/Fgfr1/Bmp4/Spry1	4
GO:0014910	BP	GO:0014910	regulation of smooth muscle cell migration	5/46	102/28564	6.41774e-07	8.34679e-06	2.61259e-06	Postn/Itga2/Tpm1/Has2/Mdk	5
GO:0030336	BP	GO:0030336	negative regulation of cell migration	7/46	312/28564	6.44355e-07	8.34679e-06	2.61259e-06	Tgfb1/Sfrp1/Tpm1/Cdh11/Notch1/Epha4/Rgcc	7
GO:0071772	BP	GO:0071772	response to BMP	6/46	193/28564	6.58514e-07	8.45193e-06	2.6455e-06	Tgfb1/Sfrp1/Notch1/Bmp4/Bmp7/Pdcd4	6
GO:0071773	BP	GO:0071773	cellular response to BMP stimulus	6/46	193/28564	6.58514e-07	8.45193e-06	2.6455e-06	Tgfb1/Sfrp1/Notch1/Bmp4/Bmp7/Pdcd4	6
GO:0044331	BP	GO:0044331	cell-cell adhesion mediated by cadherin	4/46	44/28564	7.62094e-07	9.7367e-06	3.04764e-06	Vegfa/Cdh11/Notch1/Rgcc	4
GO:0051153	BP	GO:0051153	regulation of striated muscle cell differentiation	5/46	106/28564	7.77117e-07	9.88352e-06	3.0936e-06	Tgfb1/Rgs4/Notch1/Trip10/Bmp4	5
GO:0001704	BP	GO:0001704	formation of primary germ layer	5/46	107/28564	8.14236e-07	1.02163e-05	3.19776e-06	Fn1/Fgfr1/Hmga2/Bmp4/Bmp7	5
GO:0060993	BP	GO:0060993	kidney morphogenesis	5/46	107/28564	8.14236e-07	1.02163e-05	3.19776e-06	Tgfb1/Vegfa/Bmp4/Bmp7/Vangl2	5
GO:0070167	BP	GO:0070167	regulation of biomineral tissue development	5/46	107/28564	8.14236e-07	1.02163e-05	3.19776e-06	Tgfb1/Ecm1/Notch1/Bmp4/Bmp7	5
GO:2000146	BP	GO:2000146	negative regulation of cell motility	7/46	325/28564	8.46521e-07	1.05138e-05	3.29087e-06	Tgfb1/Sfrp1/Tpm1/Cdh11/Notch1/Epha4/Rgcc	7
GO:0060502	BP	GO:0060502	epithelial cell proliferation involved in lung morphogenesis	3/46	12/28564	8.51175e-07	1.05138e-05	3.29087e-06	Fgfr2/Hmga2/Bmp4	3
GO:0060525	BP	GO:0060525	prostate glandular acinus development	3/46	12/28564	8.51175e-07	1.05138e-05	3.29087e-06	Sfrp1/Fgfr2/Notch1	3
GO:0034329	BP	GO:0034329	cell junction assembly	8/46	477/28564	8.52976e-07	1.05138e-05	3.29087e-06	Vegfa/Fn1/Itga2/Thbs2/Cdh11/Lamc1/Epha3/Il1b	8
GO:0018108	BP	GO:0018108	peptidyl-tyrosine phosphorylation	7/46	326/28564	8.64059e-07	1.06037e-05	3.31901e-06	Tgfb1/Vegfa/Sfrp1/Fgfr1/Fgfr2/Epha3/Epha4	7
GO:0018212	BP	GO:0018212	peptidyl-tyrosine modification	7/46	328/28564	9.00052e-07	1.09971e-05	3.44217e-06	Tgfb1/Vegfa/Sfrp1/Fgfr1/Fgfr2/Epha3/Epha4	7
GO:0071901	BP	GO:0071901	negative regulation of protein serine/threonine kinase activity	5/46	110/28564	9.3406e-07	1.13531e-05	3.55357e-06	Sfrp1/Bmp4/Bmp7/Il1b/Spry1	5
GO:0022409	BP	GO:0022409	positive regulation of cell-cell adhesion	7/46	330/28564	9.37296e-07	1.13531e-05	3.55357e-06	Tgfb1/Igfbp2/Lgals1/Bmp7/Has2/Il1b/Mdk	7
GO:0055023	BP	GO:0055023	positive regulation of cardiac muscle tissue growth	4/46	47/28564	9.97798e-07	1.20338e-05	3.76664e-06	Fgfr1/Fgfr2/Notch1/Trip10	4
GO:0048562	BP	GO:0048562	embryonic organ morphogenesis	7/46	334/28564	1.01568e-06	1.21968e-05	3.81768e-06	Gas1/Fgfr1/Fgfr2/Notch1/Bmp4/Bmp7/Vangl2	7
GO:0014909	BP	GO:0014909	smooth muscle cell migration	5/46	113/28564	1.06739e-06	1.2763e-05	3.9949e-06	Postn/Itga2/Tpm1/Has2/Mdk	5
GO:0022408	BP	GO:0022408	negative regulation of cell-cell adhesion	6/46	211/28564	1.10777e-06	1.30782e-05	4.09355e-06	Tgfb1/Vegfa/Notch1/Bmp4/Mdk/Rgcc	6
GO:0048736	BP	GO:0048736	appendage development	6/46	211/28564	1.10777e-06	1.30782e-05	4.09355e-06	Gas1/Fgfr1/Fgfr2/Notch1/Bmp4/Bmp7	6
GO:0060173	BP	GO:0060173	limb development	6/46	211/28564	1.10777e-06	1.30782e-05	4.09355e-06	Gas1/Fgfr1/Fgfr2/Notch1/Bmp4/Bmp7	6
GO:0019827	BP	GO:0019827	stem cell population maintenance	6/46	212/28564	1.13866e-06	1.33865e-05	4.19004e-06	Sfrp1/Fgfr1/Hmga2/Bcl9l/Bmp7/Vangl2	6
GO:0055017	BP	GO:0055017	cardiac muscle tissue growth	5/46	115/28564	1.1643e-06	1.36306e-05	4.26646e-06	Rgs4/Fgfr1/Fgfr2/Notch1/Trip10	5
GO:0051146	BP	GO:0051146	striated muscle cell differentiation	7/46	342/28564	1.18902e-06	1.3862e-05	4.33889e-06	Tgfb1/Vegfa/Rgs4/Tpm1/Notch1/Trip10/Bmp4	7
GO:0060421	BP	GO:0060421	positive regulation of heart growth	4/46	50/28564	1.28379e-06	1.49048e-05	4.66527e-06	Fgfr1/Fgfr2/Notch1/Trip10	4
GO:0098727	BP	GO:0098727	maintenance of cell number	6/46	217/28564	1.30391e-06	1.50758e-05	4.71881e-06	Sfrp1/Fgfr1/Hmga2/Bcl9l/Bmp7/Vangl2	6
GO:0007088	BP	GO:0007088	regulation of mitotic nuclear division	5/46	118/28564	1.32256e-06	1.52284e-05	4.76658e-06	Fgfr2/Bmp4/Bmp7/Il1b/Rgcc	5
GO:0014020	BP	GO:0014020	primary neural tube formation	5/46	119/28564	1.37891e-06	1.57477e-05	4.92913e-06	Tgfb1/Sfrp1/Bmp4/Bmp7/Vangl2	5
GO:0060840	BP	GO:0060840	artery development	5/46	119/28564	1.37891e-06	1.57477e-05	4.92913e-06	Vegfa/Efemp2/Notch1/Bmp4/Mdk	5
GO:0060346	BP	GO:0060346	bone trabecula formation	3/46	14/28564	1.40513e-06	1.59819e-05	5.00244e-06	Vegfa/Sfrp1/Mmp2	3
GO:0072009	BP	GO:0072009	nephron epithelium development	5/46	120/28564	1.43714e-06	1.62799e-05	5.09569e-06	Tgfb1/Vegfa/Basp1/Notch1/Bmp4	5
GO:0048839	BP	GO:0048839	inner ear development	6/46	221/28564	1.4498e-06	1.6357e-05	5.11982e-06	Fgfr1/Fgfr2/Notch1/Bmp4/Epha4/Vangl2	6
GO:0001933	BP	GO:0001933	negative regulation of protein phosphorylation	7/46	354/28564	1.49517e-06	1.68011e-05	5.25885e-06	Tgfb1/Sfrp1/Jun/Bmp4/Bmp7/Il1b/Spry1	7
GO:0003197	BP	GO:0003197	endocardial cushion development	4/46	52/28564	1.50559e-06	1.68506e-05	5.27433e-06	Notch1/Bmp4/Bmp7/Epha3	4
GO:0007498	BP	GO:0007498	mesoderm development	5/46	122/28564	1.55942e-06	1.73835e-05	5.44112e-06	Vegfa/Fgfr1/Hmga2/Bmp4/Bmp7	5
GO:0001649	BP	GO:0001649	osteoblast differentiation	6/46	224/28564	1.56775e-06	1.7407e-05	5.44848e-06	Vegfa/Sfrp1/Fgfr1/Notch1/Bmp4/Bmp7	6
GO:0060412	BP	GO:0060412	ventricular septum morphogenesis	4/46	53/28564	1.62658e-06	1.79889e-05	5.63061e-06	Fgfr2/Notch1/Bmp4/Vangl2	4
GO:0040013	BP	GO:0040013	negative regulation of locomotion	7/46	360/28564	1.67144e-06	1.83252e-05	5.73589e-06	Tgfb1/Sfrp1/Tpm1/Cdh11/Notch1/Epha4/Rgcc	7
GO:0043534	BP	GO:0043534	blood vessel endothelial cell migration	5/46	124/28564	1.68974e-06	1.83252e-05	5.73589e-06	Tgfb1/Vegfa/Fgfr1/Notch1/Rgcc	5
GO:0045445	BP	GO:0045445	myoblast differentiation	5/46	124/28564	1.68974e-06	1.83252e-05	5.73589e-06	Tgfb1/Lgals1/Notch1/Bcl9l/Bmp4	5
GO:0046620	BP	GO:0046620	regulation of organ growth	5/46	124/28564	1.68974e-06	1.83252e-05	5.73589e-06	Rgs4/Fgfr1/Fgfr2/Notch1/Trip10	5
GO:0060419	BP	GO:0060419	heart growth	5/46	124/28564	1.68974e-06	1.83252e-05	5.73589e-06	Rgs4/Fgfr1/Fgfr2/Notch1/Trip10	5
GO:0030213	BP	GO:0030213	hyaluronan biosynthetic process	3/46	15/28564	1.75443e-06	1.87385e-05	5.86527e-06	Tgfb1/Has2/Il1b	3
GO:0097084	BP	GO:0097084	vascular associated smooth muscle cell development	3/46	15/28564	1.75443e-06	1.87385e-05	5.86527e-06	Vegfa/Efemp2/Notch1	3
GO:1901201	BP	GO:1901201	regulation of extracellular matrix assembly	3/46	15/28564	1.75443e-06	1.87385e-05	5.86527e-06	Notch1/Has2/Rgcc	3
GO:0003179	BP	GO:0003179	heart valve morphogenesis	4/46	54/28564	1.75465e-06	1.87385e-05	5.86527e-06	Tgfb1/Eln/Notch1/Bmp4	4
GO:0043542	BP	GO:0043542	endothelial cell migration	6/46	230/28564	1.82723e-06	1.93062e-05	6.04296e-06	Tgfb1/Vegfa/Fgfr1/Notch1/Bmp4/Rgcc	6
GO:0048145	BP	GO:0048145	regulation of fibroblast proliferation	5/46	126/28564	1.8285e-06	1.93062e-05	6.04296e-06	Tgfb1/Sfrp1/Fn1/Jun/Hmga2	5
GO:2000177	BP	GO:2000177	regulation of neural precursor cell proliferation	5/46	126/28564	1.8285e-06	1.93062e-05	6.04296e-06	Tgfb1/Vegfa/Notch1/Il1b/Mdk	5
GO:0003279	BP	GO:0003279	cardiac septum development	5/46	128/28564	1.97608e-06	2.07082e-05	6.48177e-06	Fgfr2/Notch1/Bmp4/Bmp7/Vangl2	5
GO:0014812	BP	GO:0014812	muscle cell migration	5/46	128/28564	1.97608e-06	2.07082e-05	6.48177e-06	Postn/Itga2/Tpm1/Has2/Mdk	5
GO:0045687	BP	GO:0045687	positive regulation of glial cell differentiation	4/46	56/28564	2.03304e-06	2.11466e-05	6.619e-06	Tgfb1/Notch1/Il1b/Mdk	4
GO:0055010	BP	GO:0055010	ventricular cardiac muscle tissue morphogenesis	4/46	56/28564	2.03304e-06	2.11466e-05	6.619e-06	Tgfb1/Tpm1/Fgfr2/Notch1	4
GO:0002685	BP	GO:0002685	regulation of leukocyte migration	6/46	236/28564	2.12078e-06	2.19776e-05	6.8791e-06	Tgfb1/Ecm1/Vegfa/Itga2/Il1b/Mdk	6
GO:0048565	BP	GO:0048565	digestive tract development	5/46	130/28564	2.13289e-06	2.20215e-05	6.89284e-06	Sfrp1/Fgfr2/Notch1/Bmp4/Vangl2	5
GO:0060979	BP	GO:0060979	vasculogenesis involved in coronary vascular morphogenesis	3/46	16/28564	2.15686e-06	2.21059e-05	6.91926e-06	Fgfr1/Fgfr2/Notch1	3
GO:0072109	BP	GO:0072109	glomerular mesangium development	3/46	16/28564	2.15686e-06	2.21059e-05	6.91926e-06	Notch1/Bmp4/Bmp7	3
GO:0043507	BP	GO:0043507	positive regulation of JUN kinase activity	4/46	57/28564	2.1839e-06	2.23013e-05	6.98044e-06	Epha4/Il1b/Tiam1/Vangl2	4
GO:1903037	BP	GO:1903037	regulation of leukocyte cell-cell adhesion	7/46	380/28564	2.38991e-06	2.43162e-05	7.61111e-06	Tgfb1/Igfbp2/Lgals1/Bmp4/Has2/Il1b/Mdk	7
GO:0002064	BP	GO:0002064	epithelial cell development	6/46	242/28564	2.45175e-06	2.48551e-05	7.77979e-06	Tgfb1/Vegfa/Fgfr2/Notch1/Bmp4/Il1b	6
GO:0001841	BP	GO:0001841	neural tube formation	5/46	134/28564	2.47581e-06	2.50084e-05	7.82775e-06	Tgfb1/Sfrp1/Bmp4/Bmp7/Vangl2	5
GO:0048103	BP	GO:0048103	somatic stem cell division	3/46	17/28564	2.61609e-06	2.61422e-05	8.18267e-06	Fgfr2/Notch1/Vangl2	3
GO:0060947	BP	GO:0060947	cardiac vascular smooth muscle cell differentiation	3/46	17/28564	2.61609e-06	2.61422e-05	8.18267e-06	Vegfa/Notch1/Vangl2	3
GO:2000047	BP	GO:2000047	regulation of cell-cell adhesion mediated by cadherin	3/46	17/28564	2.61609e-06	2.61422e-05	8.18267e-06	Vegfa/Notch1/Rgcc	3
GO:0050900	BP	GO:0050900	leukocyte migration	7/46	386/28564	2.65006e-06	2.63874e-05	8.25941e-06	Tgfb1/Ecm1/Vegfa/Itga2/Mmp2/Il1b/Mdk	7
GO:0008544	BP	GO:0008544	epidermis development	7/46	388/28564	2.74187e-06	2.72048e-05	8.51525e-06	Plod1/Lamc1/Fgfr1/Fgfr2/Notch1/Bmp4/Vangl2	7
GO:0060572	BP	GO:0060572	morphogenesis of an epithelial bud	3/46	18/28564	3.13577e-06	3.0894e-05	9.66998e-06	Fgfr2/Bmp4/Bmp7	3
GO:0061430	BP	GO:0061430	bone trabecula morphogenesis	3/46	18/28564	3.13577e-06	3.0894e-05	9.66998e-06	Vegfa/Sfrp1/Mmp2	3
GO:0031102	BP	GO:0031102	neuron projection regeneration	4/46	63/28564	3.27012e-06	3.19923e-05	1.00138e-05	Matn2/Jun/Mmp2/Epha4	4
GO:0046622	BP	GO:0046622	positive regulation of organ growth	4/46	63/28564	3.27012e-06	3.19923e-05	1.00138e-05	Fgfr1/Fgfr2/Notch1/Trip10	4
GO:0010811	BP	GO:0010811	positive regulation of cell-substrate adhesion	5/46	142/28564	3.29113e-06	3.20857e-05	1.0043e-05	Vegfa/Efemp2/Fn1/Has2/Mdk	5
GO:0055123	BP	GO:0055123	digestive system development	5/46	143/28564	3.4063e-06	3.30931e-05	1.03583e-05	Sfrp1/Fgfr2/Notch1/Bmp4/Vangl2	5
GO:0030326	BP	GO:0030326	embryonic limb morphogenesis	5/46	144/28564	3.52461e-06	3.40064e-05	1.06442e-05	Gas1/Fgfr1/Notch1/Bmp4/Bmp7	5
GO:0035113	BP	GO:0035113	embryonic appendage morphogenesis	5/46	144/28564	3.52461e-06	3.40064e-05	1.06442e-05	Gas1/Fgfr1/Notch1/Bmp4/Bmp7	5
GO:0042326	BP	GO:0042326	negative regulation of phosphorylation	7/46	405/28564	3.63531e-06	3.49539e-05	1.09408e-05	Tgfb1/Sfrp1/Jun/Bmp4/Bmp7/Il1b/Spry1	7
GO:0003170	BP	GO:0003170	heart valve development	4/46	65/28564	3.70813e-06	3.51596e-05	1.10051e-05	Tgfb1/Eln/Notch1/Bmp4	4
GO:0014911	BP	GO:0014911	positive regulation of smooth muscle cell migration	4/46	65/28564	3.70813e-06	3.51596e-05	1.10051e-05	Postn/Itga2/Has2/Mdk	4
GO:0060391	BP	GO:0060391	positive regulation of SMAD protein signal transduction	3/46	19/28564	3.71953e-06	3.51596e-05	1.10051e-05	Tgfb1/Bmp4/Bmp7	3
GO:0070486	BP	GO:0070486	leukocyte aggregation	3/46	19/28564	3.71953e-06	3.51596e-05	1.10051e-05	Bmp7/Has2/Il1b	3
GO:2000353	BP	GO:2000353	positive regulation of endothelial cell apoptotic process	3/46	19/28564	3.71953e-06	3.51596e-05	1.10051e-05	Bmp4/Pdcd4/Rgcc	3
GO:0048144	BP	GO:0048144	fibroblast proliferation	5/46	147/28564	3.89902e-06	3.67321e-05	1.14974e-05	Tgfb1/Sfrp1/Fn1/Jun/Hmga2	5
GO:0003229	BP	GO:0003229	ventricular cardiac muscle tissue development	4/46	66/28564	3.94272e-06	3.70193e-05	1.15872e-05	Tgfb1/Tpm1/Fgfr2/Notch1	4
GO:0002065	BP	GO:0002065	columnar/cuboidal epithelial cell differentiation	5/46	148/28564	4.03052e-06	3.7717e-05	1.18056e-05	Tgfb1/Fgfr2/Notch1/Bmp4/Bmp7	5
GO:0048286	BP	GO:0048286	lung alveolus development	4/46	67/28564	4.18813e-06	3.90613e-05	1.22264e-05	Tgfb1/Vegfa/Fgfr2/Bmp4	4
GO:0051098	BP	GO:0051098	regulation of binding	7/46	416/28564	4.33385e-06	4.02861e-05	1.26098e-05	Tgfb1/Itga2/Jun/Hmga2/Bmp4/Epha4/Tiam1	7
GO:0060973	BP	GO:0060973	cell migration involved in heart development	3/46	20/28564	4.37097e-06	4.04966e-05	1.26757e-05	Notch1/Bmp4/Bmp7	3
GO:0001707	BP	GO:0001707	mesoderm formation	4/46	68/28564	4.44466e-06	4.09084e-05	1.28046e-05	Fgfr1/Hmga2/Bmp4/Bmp7	4
GO:0035315	BP	GO:0035315	hair cell differentiation	4/46	68/28564	4.44466e-06	4.09084e-05	1.28046e-05	Lamc1/Fgfr1/Notch1/Bmp4	4
GO:0051783	BP	GO:0051783	regulation of nuclear division	5/46	152/28564	4.59177e-06	4.21239e-05	1.3185e-05	Fgfr2/Bmp4/Bmp7/Il1b/Rgcc	5
GO:0072537	BP	GO:0072537	fibroblast activation	3/46	21/28564	5.09372e-06	4.65759e-05	1.45785e-05	Acta2/Fgfr1/Rgcc	3
GO:0008347	BP	GO:0008347	glial cell migration	4/46	71/28564	5.28421e-06	4.81603e-05	1.50744e-05	Matn2/Fn1/Epha4/Tiam1	4
GO:0055007	BP	GO:0055007	cardiac muscle cell differentiation	5/46	157/28564	5.37764e-06	4.87312e-05	1.52531e-05	Tgfb1/Vegfa/Rgs4/Trip10/Bmp4	5
GO:0050867	BP	GO:0050867	positive regulation of cell activation	7/46	430/28564	5.38168e-06	4.87312e-05	1.52531e-05	Tgfb1/Acta2/Igfbp2/Lgals1/Fgfr1/Il1b/Mdk	7
GO:0022604	BP	GO:0022604	regulation of cell morphogenesis	6/46	278/28564	5.43984e-06	4.89411e-05	1.53188e-05	Vegfa/Fn1/Tpm1/Bcl9l/Epha4/Tiam1	6
GO:1903039	BP	GO:1903039	positive regulation of leukocyte cell-cell adhesion	6/46	278/28564	5.43984e-06	4.89411e-05	1.53188e-05	Tgfb1/Igfbp2/Lgals1/Has2/Il1b/Mdk	6
GO:0048332	BP	GO:0048332	mesoderm morphogenesis	4/46	72/28564	5.58847e-06	5.01171e-05	1.56869e-05	Fgfr1/Hmga2/Bmp4/Bmp7	4
GO:0140014	BP	GO:0140014	mitotic nuclear division	6/46	280/28564	5.66749e-06	5.06634e-05	1.58579e-05	Tgfb1/Fgfr2/Bmp4/Bmp7/Il1b/Rgcc	6
GO:0001838	BP	GO:0001838	embryonic epithelial tube formation	5/46	159/28564	5.71998e-06	5.09698e-05	1.59538e-05	Tgfb1/Sfrp1/Bmp4/Bmp7/Vangl2	5
GO:0055008	BP	GO:0055008	cardiac muscle tissue morphogenesis	4/46	73/28564	5.90549e-06	5.24558e-05	1.6419e-05	Tgfb1/Tpm1/Fgfr2/Notch1	4
GO:0048678	BP	GO:0048678	response to axon injury	4/46	74/28564	6.23562e-06	5.52128e-05	1.72819e-05	Matn2/Jun/Mmp2/Epha4	4
GO:0048588	BP	GO:0048588	developmental cell growth	6/46	287/28564	6.52608e-06	5.76024e-05	1.80299e-05	Vegfa/Rgs4/Postn/Fn1/Trip10/Tiam1	6
GO:0002687	BP	GO:0002687	positive regulation of leukocyte migration	5/46	164/28564	6.65088e-06	5.85194e-05	1.83169e-05	Tgfb1/Vegfa/Itga2/Il1b/Mdk	5
GO:0090190	BP	GO:0090190	positive regulation of branching involved in ureteric bud morphogenesis	3/46	23/28564	6.76739e-06	5.91724e-05	1.85213e-05	Tgfb1/Vegfa/Bmp4	3
GO:2001026	BP	GO:2001026	regulation of endothelial cell chemotaxis	3/46	23/28564	6.76739e-06	5.91724e-05	1.85213e-05	Vegfa/Fgfr1/Notch1	3
GO:0048146	BP	GO:0048146	positive regulation of fibroblast proliferation	4/46	79/28564	8.09483e-06	7.05587e-05	2.20852e-05	Tgfb1/Fn1/Jun/Hmga2	4
GO:0071383	BP	GO:0071383	cellular response to steroid hormone stimulus	5/46	171/28564	8.14908e-06	7.08109e-05	2.21642e-05	Tgfb1/Sfrp1/Hmga2/Bmp4/Bmp7	5
GO:0010563	BP	GO:0010563	negative regulation of phosphorus metabolic process	7/46	461/28564	8.46858e-06	7.3133e-05	2.2891e-05	Tgfb1/Sfrp1/Jun/Bmp4/Bmp7/Il1b/Spry1	7
GO:0045936	BP	GO:0045936	negative regulation of phosphate metabolic process	7/46	461/28564	8.46858e-06	7.3133e-05	2.2891e-05	Tgfb1/Sfrp1/Jun/Bmp4/Bmp7/Il1b/Spry1	7
GO:0010763	BP	GO:0010763	positive regulation of fibroblast migration	3/46	25/28564	8.769e-06	7.50326e-05	2.34856e-05	Tgfb1/Acta2/Fgfr1	3
GO:0048333	BP	GO:0048333	mesodermal cell differentiation	3/46	25/28564	8.769e-06	7.50326e-05	2.34856e-05	Fgfr1/Hmga2/Bmp4	3
GO:0090189	BP	GO:0090189	regulation of branching involved in ureteric bud morphogenesis	3/46	25/28564	8.769e-06	7.50326e-05	2.34856e-05	Tgfb1/Vegfa/Bmp4	3
GO:0001558	BP	GO:0001558	regulation of cell growth	7/46	464/28564	8.8327e-06	7.53472e-05	2.35841e-05	Tgfb1/Vegfa/Rgs4/Sfrp1/Fn1/Gas1/Trip10	7
GO:0060070	BP	GO:0060070	canonical Wnt signaling pathway	6/46	305/28564	9.22812e-06	7.84811e-05	2.4565e-05	Tgfb1/Sfrp1/Fgfr2/Notch1/Bcl9l/Mdk	6
GO:0003208	BP	GO:0003208	cardiac ventricle morphogenesis	4/46	83/28564	9.85387e-06	8.35489e-05	2.61513e-05	Tgfb1/Tpm1/Fgfr2/Notch1	4
GO:0070168	BP	GO:0070168	negative regulation of biomineral tissue development	3/46	26/28564	9.9016e-06	8.37e-05	2.61985e-05	Tgfb1/Ecm1/Notch1	3
GO:0045766	BP	GO:0045766	positive regulation of angiogenesis	5/46	181/28564	1.07338e-05	9.01898e-05	2.82299e-05	Ecm1/Vegfa/Hmga2/Il1b/Mdk	5
GO:1904018	BP	GO:1904018	positive regulation of vasculature development	5/46	181/28564	1.07338e-05	9.01898e-05	2.82299e-05	Ecm1/Vegfa/Hmga2/Il1b/Mdk	5
GO:0051302	BP	GO:0051302	regulation of cell division	5/46	182/28564	1.10238e-05	9.23494e-05	2.89059e-05	Tgfb1/Vegfa/Fgfr2/Il1b/Mdk	5
GO:0003148	BP	GO:0003148	outflow tract septum morphogenesis	3/46	27/28564	1.11267e-05	9.26566e-05	2.9002e-05	Fgfr2/Bmp4/Vangl2	3
GO:0072012	BP	GO:0072012	glomerulus vasculature development	3/46	27/28564	1.11267e-05	9.26566e-05	2.9002e-05	Notch1/Bmp4/Bmp7	3
GO:0002244	BP	GO:0002244	hematopoietic progenitor cell differentiation	5/46	184/28564	1.16222e-05	9.64957e-05	3.02037e-05	Tgfb1/Vegfa/Sfrp1/Notch1/Bmp4	5
GO:0060113	BP	GO:0060113	inner ear receptor cell differentiation	4/46	87/28564	1.18799e-05	9.83434e-05	3.0782e-05	Fgfr1/Notch1/Bmp4/Vangl2	4
GO:0048592	BP	GO:0048592	eye morphogenesis	5/46	185/28564	1.19308e-05	9.84731e-05	3.08226e-05	Vegfa/Gas1/Notch1/Bmp4/Bmp7	5
GO:0003281	BP	GO:0003281	ventricular septum development	4/46	88/28564	1.2431e-05	0.000100954	3.15992e-05	Fgfr2/Notch1/Bmp4/Vangl2	4
GO:0048041	BP	GO:0048041	focal adhesion assembly	4/46	88/28564	1.2431e-05	0.000100954	3.15992e-05	Vegfa/Itga2/Cdh11/Epha3	4
GO:0060445	BP	GO:0060445	branching involved in salivary gland morphogenesis	3/46	28/28564	1.24479e-05	0.000100954	3.15992e-05	Fgfr1/Fgfr2/Bmp7	3
GO:0061437	BP	GO:0061437	renal system vasculature development	3/46	28/28564	1.24479e-05	0.000100954	3.15992e-05	Notch1/Bmp4/Bmp7	3
GO:0061440	BP	GO:0061440	kidney vasculature development	3/46	28/28564	1.24479e-05	0.000100954	3.15992e-05	Notch1/Bmp4/Bmp7	3
GO:1900745	BP	GO:1900745	positive regulation of p38MAPK cascade	3/46	28/28564	1.24479e-05	0.000100954	3.15992e-05	Vegfa/Bmp4/Il1b	3
GO:0014015	BP	GO:0014015	positive regulation of gliogenesis	4/46	90/28564	1.35894e-05	0.000109577	3.42983e-05	Tgfb1/Notch1/Il1b/Mdk	4
GO:0072028	BP	GO:0072028	nephron morphogenesis	4/46	90/28564	1.35894e-05	0.000109577	3.42983e-05	Tgfb1/Vegfa/Bmp4/Bmp7	4
GO:0001759	BP	GO:0001759	organ induction	3/46	29/28564	1.38685e-05	0.000110869	3.47026e-05	Fgfr1/Bmp4/Spry1	3
GO:0060045	BP	GO:0060045	positive regulation of cardiac muscle cell proliferation	3/46	29/28564	1.38685e-05	0.000110869	3.47026e-05	Fgfr1/Fgfr2/Notch1	3
GO:0060571	BP	GO:0060571	morphogenesis of an epithelial fold	3/46	29/28564	1.38685e-05	0.000110869	3.47026e-05	Fgfr2/Bmp4/Bmp7	3
GO:0002088	BP	GO:0002088	lens development in camera-type eye	4/46	91/28564	1.41976e-05	0.000113176	3.54247e-05	Tgfb1/Fgfr2/Bmp4/Spry1	4
GO:0006929	BP	GO:0006929	substrate-dependent cell migration	3/46	30/28564	1.53921e-05	0.000122003	3.81876e-05	Fn1/Itga2/Fgfr1	3
GO:0060343	BP	GO:0060343	trabecula formation	3/46	30/28564	1.53921e-05	0.000122003	3.81876e-05	Vegfa/Sfrp1/Mmp2	3
GO:0048708	BP	GO:0048708	astrocyte differentiation	4/46	93/28564	1.54736e-05	0.000122303	3.82814e-05	Hmga2/Notch1/Epha4/Il1b	4
GO:0042490	BP	GO:0042490	mechanoreceptor differentiation	4/46	94/28564	1.61423e-05	0.000127229	3.98233e-05	Fgfr1/Notch1/Bmp4/Vangl2	4
GO:0033688	BP	GO:0033688	regulation of osteoblast proliferation	3/46	31/28564	1.7022e-05	0.000133411	4.17583e-05	Fbln5/Sfrp1/Fgfr2	3
GO:0035767	BP	GO:0035767	endothelial cell chemotaxis	3/46	31/28564	1.7022e-05	0.000133411	4.17583e-05	Vegfa/Fgfr1/Notch1	3
GO:0051099	BP	GO:0051099	positive regulation of binding	5/46	200/28564	1.73764e-05	0.000135808	4.25085e-05	Tgfb1/Itga2/Bmp4/Epha4/Tiam1	5
GO:0007179	BP	GO:0007179	transforming growth factor beta receptor signaling pathway	5/46	202/28564	1.82283e-05	0.000142048	4.44618e-05	Tgfb1/Itgb5/Jun/Bcl9l/Spry1	5
GO:0044344	BP	GO:0044344	cellular response to fibroblast growth factor stimulus	4/46	97/28564	1.82764e-05	0.000142048	4.44618e-05	Sfrp1/Fgfr1/Fgfr2/Spry1	4
GO:0045662	BP	GO:0045662	negative regulation of myoblast differentiation	3/46	32/28564	1.87618e-05	0.000145417	4.55162e-05	Tgfb1/Notch1/Bmp4	3
GO:0002695	BP	GO:0002695	negative regulation of leukocyte activation	5/46	204/28564	1.91124e-05	0.000147725	4.62388e-05	Tgfb1/Sfrp1/Fn1/Bmp4/Mdk	5
GO:0006469	BP	GO:0006469	negative regulation of protein kinase activity	5/46	206/28564	2.00296e-05	0.000154388	4.83242e-05	Sfrp1/Bmp4/Bmp7/Il1b/Spry1	5
GO:0021954	BP	GO:0021954	central nervous system neuron development	4/46	100/28564	2.06109e-05	0.000157166	4.91937e-05	Cdh11/Fgfr1/Fgfr2/Epha4	4
GO:0071774	BP	GO:0071774	response to fibroblast growth factor	4/46	100/28564	2.06109e-05	0.000157166	4.91937e-05	Sfrp1/Fgfr1/Fgfr2/Spry1	4
GO:0002053	BP	GO:0002053	positive regulation of mesenchymal cell proliferation	3/46	33/28564	2.06147e-05	0.000157166	4.91937e-05	Gas1/Fgfr1/Fgfr2	3
GO:0060390	BP	GO:0060390	regulation of SMAD protein signal transduction	3/46	33/28564	2.06147e-05	0.000157166	4.91937e-05	Tgfb1/Bmp4/Bmp7	3
GO:0043491	BP	GO:0043491	protein kinase B signaling	5/46	209/28564	2.14692e-05	0.000163236	5.10938e-05	Tgfb1/Vegfa/Mmp3/Fgfr1/Il1b	5
GO:0007229	BP	GO:0007229	integrin-mediated signaling pathway	4/46	102/28564	2.22844e-05	0.000168064	5.2605e-05	Fn1/Itga2/Itgb5/Lamc1	4
GO:0014033	BP	GO:0014033	neural crest cell differentiation	4/46	102/28564	2.22844e-05	0.000168064	5.2605e-05	Sfrp1/Fn1/Bmp4/Bmp7	4
GO:0060395	BP	GO:0060395	SMAD protein signal transduction	4/46	102/28564	2.22844e-05	0.000168064	5.2605e-05	Tgfb1/Jun/Bmp4/Bmp7	4
GO:1904706	BP	GO:1904706	negative regulation of vascular associated smooth muscle cell proliferation	3/46	34/28564	2.25841e-05	0.000169867	5.31692e-05	Efemp2/Tpm1/Pdcd4	3
GO:0048771	BP	GO:0048771	tissue remodeling	5/46	212/28564	2.29882e-05	0.000172442	5.39753e-05	Vegfa/Sfrp1/Eln/Mmp2/Mdk	5
GO:2001237	BP	GO:2001237	negative regulation of extrinsic apoptotic signaling pathway	4/46	103/28564	2.31576e-05	0.000173248	5.42277e-05	Vegfa/Gas1/Bmp4/Il1b	4
GO:0072080	BP	GO:0072080	nephron tubule development	4/46	105/28564	2.49789e-05	0.000186376	5.83367e-05	Tgfb1/Vegfa/Notch1/Bmp4	4
GO:0060935	BP	GO:0060935	cardiac fibroblast cell differentiation	2/46	5/28564	2.52935e-05	0.000186731	5.8448e-05	Pdcd4/Spry1	2
GO:0060936	BP	GO:0060936	cardiac fibroblast cell development	2/46	5/28564	2.52935e-05	0.000186731	5.8448e-05	Pdcd4/Spry1	2
GO:0060948	BP	GO:0060948	cardiac vascular smooth muscle cell development	2/46	5/28564	2.52935e-05	0.000186731	5.8448e-05	Vegfa/Notch1	2
GO:0090272	BP	GO:0090272	negative regulation of fibroblast growth factor production	2/46	5/28564	2.52935e-05	0.000186731	5.8448e-05	Fgfr1/Rgcc	2
GO:0043537	BP	GO:0043537	negative regulation of blood vessel endothelial cell migration	3/46	36/28564	2.68862e-05	0.000197448	6.18023e-05	Tgfb1/Notch1/Rgcc	3
GO:0090183	BP	GO:0090183	regulation of kidney development	3/46	36/28564	2.68862e-05	0.000197448	6.18023e-05	Tgfb1/Vegfa/Bmp4	3
GO:0007435	BP	GO:0007435	salivary gland morphogenesis	3/46	37/28564	2.92256e-05	0.000211848	6.63095e-05	Fgfr1/Fgfr2/Bmp7	3
GO:0021846	BP	GO:0021846	cell proliferation in forebrain	3/46	37/28564	2.92256e-05	0.000211848	6.63095e-05	Fgfr1/Fgfr2/Hmga2	3
GO:0033687	BP	GO:0033687	osteoblast proliferation	3/46	37/28564	2.92256e-05	0.000211848	6.63095e-05	Fbln5/Sfrp1/Fgfr2	3
GO:0045686	BP	GO:0045686	negative regulation of glial cell differentiation	3/46	37/28564	2.92256e-05	0.000211848	6.63095e-05	Hmga2/Notch1/Bmp4	3
GO:0070306	BP	GO:0070306	lens fiber cell differentiation	3/46	37/28564	2.92256e-05	0.000211848	6.63095e-05	Tgfb1/Fgfr2/Spry1	3
GO:0048704	BP	GO:0048704	embryonic skeletal system morphogenesis	4/46	110/28564	2.99909e-05	0.000216275	6.76952e-05	Gas1/Fgfr2/Bmp4/Bmp7	4
GO:0055013	BP	GO:0055013	cardiac muscle cell development	4/46	110/28564	2.99909e-05	0.000216275	6.76952e-05	Vegfa/Rgs4/Trip10/Bmp4	4
GO:0050727	BP	GO:0050727	regulation of inflammatory response	6/46	377/28564	3.04698e-05	0.000219163	6.85994e-05	Itga2/Lgals1/Fgfr1/Il1b/Mdk/Pdcd4	6
GO:2000241	BP	GO:2000241	regulation of reproductive process	5/46	225/28564	3.05624e-05	0.000219265	6.86313e-05	Vegfa/Sfrp1/Notch1/Bmp4/Bmp7	5
GO:0003300	BP	GO:0003300	cardiac muscle hypertrophy	4/46	111/28564	3.10755e-05	0.00022181	6.94276e-05	Rgs4/Notch1/Trip10/Tiam1	4
GO:0010595	BP	GO:0010595	positive regulation of endothelial cell migration	4/46	111/28564	3.10755e-05	0.00022181	6.94276e-05	Tgfb1/Vegfa/Fgfr1/Bmp4	4
GO:0031069	BP	GO:0031069	hair follicle morphogenesis	3/46	38/28564	3.16949e-05	0.000225654	7.06311e-05	Lamc1/Fgfr2/Notch1	3
GO:0001666	BP	GO:0001666	response to hypoxia	5/46	227/28564	3.18814e-05	0.000225833	7.06871e-05	Vegfa/Mmp2/Notch1/Epha4/Rgcc	5
GO:0050866	BP	GO:0050866	negative regulation of cell activation	5/46	227/28564	3.18814e-05	0.000225833	7.06871e-05	Tgfb1/Sfrp1/Fn1/Bmp4/Mdk	5
GO:0001843	BP	GO:0001843	neural tube closure	4/46	112/28564	3.21887e-05	0.000226861	7.10088e-05	Tgfb1/Sfrp1/Bmp4/Vangl2	4
GO:0061326	BP	GO:0061326	renal tubule development	4/46	112/28564	3.21887e-05	0.000226861	7.10088e-05	Tgfb1/Vegfa/Notch1/Bmp4	4
GO:0060606	BP	GO:0060606	tube closure	4/46	113/28564	3.33307e-05	0.00023432	7.33435e-05	Tgfb1/Sfrp1/Bmp4/Vangl2	4
GO:0050863	BP	GO:0050863	regulation of T cell activation	6/46	384/28564	3.37652e-05	0.00023678	7.41134e-05	Tgfb1/Igfbp2/Lgals1/Bmp4/Il1b/Mdk	6
GO:0033673	BP	GO:0033673	negative regulation of kinase activity	5/46	230/28564	3.39424e-05	0.000236835	7.41307e-05	Sfrp1/Bmp4/Bmp7/Il1b/Spry1	5
GO:0045216	BP	GO:0045216	cell-cell junction organization	5/46	230/28564	3.39424e-05	0.000236835	7.41307e-05	Tgfb1/Vegfa/Cdh11/Epha4/Il1b	5
GO:0045786	BP	GO:0045786	negative regulation of cell cycle	6/46	385/28564	3.42585e-05	0.000238124	7.45342e-05	Tgfb1/Gas1/Fgfr2/Bmp4/Bmp7/Rgcc	6
GO:1904037	BP	GO:1904037	positive regulation of epithelial cell apoptotic process	3/46	39/28564	3.42974e-05	0.000238124	7.45342e-05	Bmp4/Pdcd4/Rgcc	3
GO:0014897	BP	GO:0014897	striated muscle hypertrophy	4/46	115/28564	3.57036e-05	0.000246056	7.70168e-05	Rgs4/Notch1/Trip10/Tiam1	4
GO:0071456	BP	GO:0071456	cellular response to hypoxia	4/46	115/28564	3.57036e-05	0.000246056	7.70168e-05	Vegfa/Notch1/Epha4/Rgcc	4
GO:1904035	BP	GO:1904035	regulation of epithelial cell apoptotic process	4/46	115/28564	3.57036e-05	0.000246056	7.70168e-05	Bmp4/Mdk/Pdcd4/Rgcc	4
GO:0030038	BP	GO:0030038	contractile actin filament bundle assembly	4/46	116/28564	3.69353e-05	0.000252677	7.90893e-05	Eln/Itgb5/Tpm1/Rgcc	4
GO:0043149	BP	GO:0043149	stress fiber assembly	4/46	116/28564	3.69353e-05	0.000252677	7.90893e-05	Eln/Itgb5/Tpm1/Rgcc	4
GO:0045446	BP	GO:0045446	endothelial cell differentiation	4/46	116/28564	3.69353e-05	0.000252677	7.90893e-05	Vegfa/Notch1/Bmp4/Il1b	4
GO:0030212	BP	GO:0030212	hyaluronan metabolic process	3/46	40/28564	3.70365e-05	0.000252751	7.91125e-05	Tgfb1/Has2/Il1b	3
GO:0042060	BP	GO:0042060	wound healing	6/46	392/28564	3.78764e-05	0.000256154	8.01777e-05	Tgfb1/Vegfa/Acta2/Fn1/Tpm1/Vangl2	6
GO:0021869	BP	GO:0021869	forebrain ventricular zone progenitor cell division	2/46	6/28564	3.79013e-05	0.000256154	8.01777e-05	Fgfr1/Fgfr2	2
GO:0060685	BP	GO:0060685	regulation of prostatic bud formation	2/46	6/28564	3.79013e-05	0.000256154	8.01777e-05	Bmp4/Bmp7	2
GO:1901723	BP	GO:1901723	negative regulation of cell proliferation involved in kidney development	2/46	6/28564	3.79013e-05	0.000256154	8.01777e-05	Bmp4/Bmp7	2
GO:0014896	BP	GO:0014896	muscle hypertrophy	4/46	117/28564	3.81978e-05	0.000256917	8.04165e-05	Rgs4/Notch1/Trip10/Tiam1	4
GO:0043401	BP	GO:0043401	steroid hormone mediated signaling pathway	4/46	117/28564	3.81978e-05	0.000256917	8.04165e-05	Sfrp1/Hmga2/Bmp4/Bmp7	4
GO:0048545	BP	GO:0048545	response to steroid hormone	5/46	236/28564	3.83738e-05	0.000257482	8.05932e-05	Tgfb1/Sfrp1/Hmga2/Bmp4/Bmp7	5
GO:0001942	BP	GO:0001942	hair follicle development	4/46	118/28564	3.94917e-05	0.000264232	8.2706e-05	Lamc1/Fgfr2/Notch1/Vangl2	4
GO:0007431	BP	GO:0007431	salivary gland development	3/46	41/28564	3.99153e-05	0.000264232	8.2706e-05	Fgfr1/Fgfr2/Bmp7	3
GO:0030224	BP	GO:0030224	monocyte differentiation	3/46	41/28564	3.99153e-05	0.000264232	8.2706e-05	Vegfa/Jun/Bmp4	3
GO:0035850	BP	GO:0035850	epithelial cell differentiation involved in kidney development	3/46	41/28564	3.99153e-05	0.000264232	8.2706e-05	Basp1/Notch1/Bmp4	3
GO:1900744	BP	GO:1900744	regulation of p38MAPK cascade	3/46	41/28564	3.99153e-05	0.000264232	8.2706e-05	Vegfa/Bmp4/Il1b	3
GO:0045930	BP	GO:0045930	negative regulation of mitotic cell cycle	5/46	238/28564	3.99464e-05	0.000264232	8.2706e-05	Gas1/Fgfr2/Bmp4/Bmp7/Rgcc	5
GO:0090100	BP	GO:0090100	positive regulation of transmembrane receptor protein serine/threonine kinase signaling pathway	4/46	120/28564	4.21753e-05	0.000278317	8.71149e-05	Tgfb1/Notch1/Bmp4/Bmp7	4
GO:1904707	BP	GO:1904707	positive regulation of vascular associated smooth muscle cell proliferation	3/46	42/28564	4.29373e-05	0.000282679	8.84801e-05	Jun/Mmp2/Fgfr2	3
GO:0046777	BP	GO:0046777	protein autophosphorylation	5/46	242/28564	4.32412e-05	0.000283347	8.86891e-05	Vegfa/Jun/Fgfr1/Fgfr2/Epha4	5
GO:0071560	BP	GO:0071560	cellular response to transforming growth factor beta stimulus	5/46	242/28564	4.32412e-05	0.000283347	8.86891e-05	Tgfb1/Itgb5/Jun/Bcl9l/Spry1	5
GO:0022404	BP	GO:0022404	molting cycle process	4/46	121/28564	4.3566e-05	0.000284144	8.89386e-05	Lamc1/Fgfr2/Notch1/Vangl2	4
GO:0022405	BP	GO:0022405	hair cycle process	4/46	121/28564	4.3566e-05	0.000284144	8.89386e-05	Lamc1/Fgfr2/Notch1/Vangl2	4
GO:0008585	BP	GO:0008585	female gonad development	4/46	122/28564	4.499e-05	0.000292069	9.14194e-05	Vegfa/Sfrp1/Mmp2/Bmp4	4
GO:0048709	BP	GO:0048709	oligodendrocyte differentiation	4/46	122/28564	4.499e-05	0.000292069	9.14194e-05	Tgfb1/Notch1/Bmp4/Mdk	4
GO:0008406	BP	GO:0008406	gonad development	5/46	246/28564	4.67429e-05	0.000302048	9.45426e-05	Vegfa/Sfrp1/Mmp2/Hmga2/Bmp4	5
GO:0071559	BP	GO:0071559	response to transforming growth factor beta	5/46	246/28564	4.67429e-05	0.000302048	9.45426e-05	Tgfb1/Itgb5/Jun/Bcl9l/Spry1	5
GO:0031128	BP	GO:0031128	developmental induction	3/46	44/28564	4.94234e-05	0.000317446	9.93625e-05	Fgfr1/Bmp4/Spry1	3
GO:0048730	BP	GO:0048730	epidermis morphogenesis	3/46	44/28564	4.94234e-05	0.000317446	9.93625e-05	Lamc1/Fgfr2/Notch1	3
GO:0046545	BP	GO:0046545	development of primary female sexual characteristics	4/46	125/28564	4.94663e-05	0.000317446	9.93625e-05	Vegfa/Sfrp1/Mmp2/Bmp4	4
GO:0045137	BP	GO:0045137	development of primary sexual characteristics	5/46	250/28564	5.04603e-05	0.000322347	0.000100896	Vegfa/Sfrp1/Mmp2/Hmga2/Bmp4	5
GO:0060828	BP	GO:0060828	regulation of canonical Wnt signaling pathway	5/46	250/28564	5.04603e-05	0.000322347	0.000100896	Tgfb1/Sfrp1/Fgfr2/Notch1/Mdk	5
GO:0050870	BP	GO:0050870	positive regulation of T cell activation	5/46	252/28564	5.24027e-05	0.000329588	0.000103163	Tgfb1/Igfbp2/Lgals1/Il1b/Mdk	5
GO:0030900	BP	GO:0030900	forebrain development	6/46	416/28564	5.26791e-05	0.000329588	0.000103163	Fgfr1/Fgfr2/Hmga2/Notch1/Bmp4/Mdk	6
GO:0001569	BP	GO:0001569	branching involved in blood vessel morphogenesis	3/46	45/28564	5.2894e-05	0.000329588	0.000103163	Vegfa/Mdk/Vangl2	3
GO:0017145	BP	GO:0017145	stem cell division	3/46	45/28564	5.2894e-05	0.000329588	0.000103163	Fgfr2/Notch1/Vangl2	3
GO:0003402	BP	GO:0003402	planar cell polarity pathway involved in axis elongation	2/46	7/28564	5.30073e-05	0.000329588	0.000103163	Sfrp1/Vangl2	2
GO:0007182	BP	GO:0007182	common-partner SMAD protein phosphorylation	2/46	7/28564	5.30073e-05	0.000329588	0.000103163	Tgfb1/Bmp4	2
GO:0021873	BP	GO:0021873	forebrain neuroblast division	2/46	7/28564	5.30073e-05	0.000329588	0.000103163	Fgfr1/Fgfr2	2
GO:0060501	BP	GO:0060501	positive regulation of epithelial cell proliferation involved in lung morphogenesis	2/46	7/28564	5.30073e-05	0.000329588	0.000103163	Fgfr2/Hmga2	2
GO:0060526	BP	GO:0060526	prostate glandular acinus morphogenesis	2/46	7/28564	5.30073e-05	0.000329588	0.000103163	Sfrp1/Fgfr2	2
GO:0060527	BP	GO:0060527	prostate epithelial cord arborization involved in prostate glandular acinus morphogenesis	2/46	7/28564	5.30073e-05	0.000329588	0.000103163	Sfrp1/Fgfr2	2
GO:1905653	BP	GO:1905653	positive regulation of artery morphogenesis	2/46	7/28564	5.30073e-05	0.000329588	0.000103163	Notch1/Mdk	2
GO:1905770	BP	GO:1905770	regulation of mesodermal cell differentiation	2/46	7/28564	5.30073e-05	0.000329588	0.000103163	Fgfr1/Bmp4	2
GO:0036293	BP	GO:0036293	response to decreased oxygen levels	5/46	255/28564	5.54242e-05	0.000343851	0.000107627	Vegfa/Mmp2/Notch1/Epha4/Rgcc	5
GO:0001952	BP	GO:0001952	regulation of cell-matrix adhesion	4/46	130/28564	5.76381e-05	0.000356795	0.000111679	Vegfa/Efemp2/Postn/Epha3	4
GO:2001233	BP	GO:2001233	regulation of apoptotic signaling pathway	6/46	424/28564	5.85317e-05	0.000361527	0.00011316	Vegfa/Sfrp1/Gas1/Fgfr1/Bmp4/Il1b	6
GO:0071542	BP	GO:0071542	dopaminergic neuron differentiation	3/46	47/28564	6.03061e-05	0.00037085	0.000116078	Vegfa/Sfrp1/Tiam1	3
GO:2001239	BP	GO:2001239	regulation of extrinsic apoptotic signaling pathway in absence of ligand	3/46	47/28564	6.03061e-05	0.00037085	0.000116078	Gas1/Fgfr1/Il1b	3
GO:0060348	BP	GO:0060348	bone development	5/46	262/28564	6.29987e-05	0.000386558	0.000120995	Ecm1/Fbln5/Fgfr2/Bmp4/Has2	5
GO:0030282	BP	GO:0030282	bone mineralization	4/46	134/28564	6.48523e-05	0.00039706	0.000124282	Ecm1/Fgfr2/Bmp4/Bmp7	4
GO:0003158	BP	GO:0003158	endothelium development	4/46	135/28564	6.67541e-05	0.000407812	0.000127647	Vegfa/Notch1/Bmp4/Il1b	4
GO:0030901	BP	GO:0030901	midbrain development	3/46	49/28564	6.83674e-05	0.000416758	0.000130448	Sfrp1/Fgfr1/Fgfr2	3
GO:0051101	BP	GO:0051101	regulation of DNA binding	4/46	136/28564	6.86962e-05	0.000417852	0.00013079	Tgfb1/Itga2/Jun/Hmga2	4
GO:0045926	BP	GO:0045926	negative regulation of growth	5/46	267/28564	6.8881e-05	0.000418068	0.000130857	Tgfb1/Rgs4/Sfrp1/Gas1/Bmp4	5
GO:0036305	BP	GO:0036305	ameloblast differentiation	2/46	8/28564	7.06039e-05	0.000422565	0.000132265	Bmp4/Bmp7	2
GO:0060027	BP	GO:0060027	convergent extension involved in gastrulation	2/46	8/28564	7.06039e-05	0.000422565	0.000132265	Sfrp1/Vangl2	2
GO:0060363	BP	GO:0060363	cranial suture morphogenesis	2/46	8/28564	7.06039e-05	0.000422565	0.000132265	Fgfr2/Bmp4	2
GO:1905331	BP	GO:1905331	negative regulation of morphogenesis of an epithelium	2/46	8/28564	7.06039e-05	0.000422565	0.000132265	Bmp4/Bmp7	2
GO:1905651	BP	GO:1905651	regulation of artery morphogenesis	2/46	8/28564	7.06039e-05	0.000422565	0.000132265	Notch1/Mdk	2
GO:0042303	BP	GO:0042303	molting cycle	4/46	137/28564	7.06793e-05	0.000422565	0.000132265	Lamc1/Fgfr2/Notch1/Vangl2	4
GO:0042633	BP	GO:0042633	hair cycle	4/46	137/28564	7.06793e-05	0.000422565	0.000132265	Lamc1/Fgfr2/Notch1/Vangl2	4
GO:0051348	BP	GO:0051348	negative regulation of transferase activity	5/46	269/28564	7.13492e-05	0.000425661	0.000133234	Sfrp1/Bmp4/Bmp7/Il1b/Spry1	5
GO:0045444	BP	GO:0045444	fat cell differentiation	5/46	270/28564	7.26085e-05	0.000429167	0.000134332	Tgfb1/Vegfa/Sfrp1/Hmga2/Bmp7	5
GO:0010762	BP	GO:0010762	regulation of fibroblast migration	3/46	50/28564	7.26493e-05	0.000429167	0.000134332	Tgfb1/Acta2/Fgfr1	3
GO:0010837	BP	GO:0010837	regulation of keratinocyte proliferation	3/46	50/28564	7.26493e-05	0.000429167	0.000134332	Fgfr2/Has2/Mdk	3
GO:0010862	BP	GO:0010862	positive regulation of pathway-restricted SMAD protein phosphorylation	3/46	50/28564	7.26493e-05	0.000429167	0.000134332	Tgfb1/Bmp4/Bmp7	3
GO:0001889	BP	GO:0001889	liver development	4/46	138/28564	7.27037e-05	0.000429167	0.000134332	Jun/Notch1/Bmp4/Mdk	4
GO:0036294	BP	GO:0036294	cellular response to decreased oxygen levels	4/46	140/28564	7.68789e-05	0.000452273	0.000141564	Vegfa/Notch1/Epha4/Rgcc	4
GO:0038066	BP	GO:0038066	p38MAPK cascade	3/46	51/28564	7.7103e-05	0.000452273	0.000141564	Vegfa/Bmp4/Il1b	3
GO:0060043	BP	GO:0060043	regulation of cardiac muscle cell proliferation	3/46	51/28564	7.7103e-05	0.000452273	0.000141564	Fgfr1/Fgfr2/Notch1	3
GO:0061008	BP	GO:0061008	hepaticobiliary system development	4/46	141/28564	7.90307e-05	0.000462611	0.0001448	Jun/Notch1/Bmp4/Mdk	4
GO:0034599	BP	GO:0034599	cellular response to oxidative stress	5/46	276/28564	8.05292e-05	0.000469418	0.00014693	Fbln5/Jun/Mmp2/Mmp3/Bmp4	5
GO:0051091	BP	GO:0051091	positive regulation of DNA-binding transcription factor activity	5/46	276/28564	8.05292e-05	0.000469418	0.00014693	Tgfb1/Vegfa/Hmga2/Il1b/Rgcc	5
GO:0019083	BP	GO:0019083	viral transcription	3/46	52/28564	8.17314e-05	0.000473467	0.000148198	Jun/Hmga2/Notch1	3
GO:0061005	BP	GO:0061005	cell differentiation involved in kidney development	3/46	52/28564	8.17314e-05	0.000473467	0.000148198	Basp1/Notch1/Bmp4	3
GO:2000351	BP	GO:2000351	regulation of endothelial cell apoptotic process	3/46	52/28564	8.17314e-05	0.000473467	0.000148198	Bmp4/Pdcd4/Rgcc	3
GO:0002573	BP	GO:0002573	myeloid leukocyte differentiation	5/46	277/28564	8.19116e-05	0.00047353	0.000148218	Tgfb1/Vegfa/Sfrp1/Jun/Bmp4	5
GO:0031349	BP	GO:0031349	positive regulation of defense response	6/46	452/28564	8.32443e-05	0.000480243	0.000150319	Itga2/Lgals1/Fgfr1/Il1b/Mdk/Pdcd4	6
GO:0007015	BP	GO:0007015	actin filament organization	6/46	454/28564	8.52861e-05	0.000491009	0.000153689	Rgs4/Eln/Itgb5/Tpm1/Tpm2/Rgcc	6
GO:0042471	BP	GO:0042471	ear morphogenesis	4/46	144/28564	8.57495e-05	0.000492663	0.000154206	Gas1/Fgfr1/Fgfr2/Vangl2	4
GO:0006024	BP	GO:0006024	glycosaminoglycan biosynthetic process	3/46	53/28564	8.65377e-05	0.000494148	0.000154671	Tgfb1/Has2/Il1b	3
GO:0031103	BP	GO:0031103	axon regeneration	3/46	53/28564	8.65377e-05	0.000494148	0.000154671	Jun/Mmp2/Epha4	3
GO:1902895	BP	GO:1902895	positive regulation of pri-miRNA transcription by RNA polymerase II	3/46	53/28564	8.65377e-05	0.000494148	0.000154671	Tgfb1/Jun/Bmp4	3
GO:0000280	BP	GO:0000280	nuclear division	6/46	456/28564	8.73676e-05	0.000497871	0.000155836	Tgfb1/Fgfr2/Bmp4/Bmp7/Il1b/Rgcc	6
GO:0003344	BP	GO:0003344	pericardium morphogenesis	2/46	9/28564	9.06833e-05	0.000510527	0.000159798	Notch1/Bmp7	2
GO:0042473	BP	GO:0042473	outer ear morphogenesis	2/46	9/28564	9.06833e-05	0.000510527	0.000159798	Gas1/Fgfr1	2
GO:0060028	BP	GO:0060028	convergent extension involved in axis elongation	2/46	9/28564	9.06833e-05	0.000510527	0.000159798	Sfrp1/Vangl2	2
GO:0060592	BP	GO:0060592	mammary gland formation	2/46	9/28564	9.06833e-05	0.000510527	0.000159798	Fgfr2/Bmp4	2
GO:1900125	BP	GO:1900125	regulation of hyaluronan biosynthetic process	2/46	9/28564	9.06833e-05	0.000510527	0.000159798	Tgfb1/Has2	2
GO:2000794	BP	GO:2000794	regulation of epithelial cell proliferation involved in lung morphogenesis	2/46	9/28564	9.06833e-05	0.000510527	0.000159798	Fgfr2/Hmga2	2
GO:0035272	BP	GO:0035272	exocrine system development	3/46	54/28564	9.15249e-05	0.00051423	0.000160957	Fgfr1/Fgfr2/Bmp7	3
GO:0090101	BP	GO:0090101	negative regulation of transmembrane receptor protein serine/threonine kinase signaling pathway	4/46	147/28564	9.28747e-05	0.000520768	0.000163003	Sfrp1/Notch1/Bcl9l/Spry1	4
GO:0048706	BP	GO:0048706	embryonic skeletal system development	4/46	148/28564	9.53425e-05	0.000533537	0.000167	Gas1/Fgfr2/Bmp4/Bmp7	4
GO:0072577	BP	GO:0072577	endothelial cell apoptotic process	3/46	55/28564	9.66961e-05	0.000540032	0.000169033	Bmp4/Pdcd4/Rgcc	3
GO:1904019	BP	GO:1904019	epithelial cell apoptotic process	4/46	149/28564	9.78578e-05	0.00054543	0.000170723	Bmp4/Mdk/Pdcd4/Rgcc	4
GO:0010596	BP	GO:0010596	negative regulation of endothelial cell migration	3/46	56/28564	0.000102054	0.000565442	0.000176987	Tgfb1/Notch1/Rgcc	3
GO:0048701	BP	GO:0048701	embryonic cranial skeleton morphogenesis	3/46	56/28564	0.000102054	0.000565442	0.000176987	Gas1/Fgfr2/Bmp4	3
GO:0072132	BP	GO:0072132	mesenchyme morphogenesis	3/46	56/28564	0.000102054	0.000565442	0.000176987	Fgfr1/Notch1/Bmp7	3
GO:0045598	BP	GO:0045598	regulation of fat cell differentiation	4/46	152/28564	0.000105693	0.000584445	0.000182934	Tgfb1/Vegfa/Sfrp1/Bmp7	4
GO:0030225	BP	GO:0030225	macrophage differentiation	3/46	57/28564	0.000107603	0.000590338	0.000184779	Tgfb1/Vegfa/Bmp4	3
GO:0048713	BP	GO:0048713	regulation of oligodendrocyte differentiation	3/46	57/28564	0.000107603	0.000590338	0.000184779	Notch1/Bmp4/Mdk	3
GO:0060428	BP	GO:0060428	lung epithelium development	3/46	57/28564	0.000107603	0.000590338	0.000184779	Fgfr2/Hmga2/Bmp4	3
GO:1902692	BP	GO:1902692	regulation of neuroblast proliferation	3/46	57/28564	0.000107603	0.000590338	0.000184779	Tgfb1/Vegfa/Notch1	3
GO:0001818	BP	GO:0001818	negative regulation of cytokine production	5/46	296/28564	0.000111831	0.000601778	0.00018836	Tgfb1/Fn1/Fgfr1/Pdcd4/Rgcc	5
GO:0030098	BP	GO:0030098	lymphocyte differentiation	6/46	478/28564	0.000113056	0.000601778	0.00018836	Tgfb1/Sfrp1/Lgals1/Bmp4/Il1b/Mdk	6
GO:0003253	BP	GO:0003253	cardiac neural crest cell migration involved in outflow tract morphogenesis	2/46	10/28564	0.000113238	0.000601778	0.00018836	Bmp4/Bmp7	2
GO:0003330	BP	GO:0003330	regulation of extracellular matrix constituent secretion	2/46	10/28564	0.000113238	0.000601778	0.00018836	Notch1/Rgcc	2
GO:0021957	BP	GO:0021957	corticospinal tract morphogenesis	2/46	10/28564	0.000113238	0.000601778	0.00018836	Cdh11/Epha4	2
GO:0060484	BP	GO:0060484	lung-associated mesenchyme development	2/46	10/28564	0.000113238	0.000601778	0.00018836	Fgfr1/Fgfr2	2
GO:0060513	BP	GO:0060513	prostatic bud formation	2/46	10/28564	0.000113238	0.000601778	0.00018836	Bmp4/Bmp7	2
GO:0060982	BP	GO:0060982	coronary artery morphogenesis	2/46	10/28564	0.000113238	0.000601778	0.00018836	Vegfa/Notch1	2
GO:1904238	BP	GO:1904238	pericyte cell differentiation	2/46	10/28564	0.000113238	0.000601778	0.00018836	Notch1/Bmp4	2
GO:2000491	BP	GO:2000491	positive regulation of hepatic stellate cell activation	2/46	10/28564	0.000113238	0.000601778	0.00018836	Acta2/Fgfr1	2
GO:2000727	BP	GO:2000727	positive regulation of cardiac muscle cell differentiation	2/46	10/28564	0.000113238	0.000601778	0.00018836	Tgfb1/Bmp4	2
GO:0006023	BP	GO:0006023	aminoglycan biosynthetic process	3/46	58/28564	0.000113344	0.000601778	0.00018836	Tgfb1/Has2/Il1b	3
GO:0014014	BP	GO:0014014	negative regulation of gliogenesis	3/46	58/28564	0.000113344	0.000601778	0.00018836	Hmga2/Notch1/Bmp4	3
GO:0030857	BP	GO:0030857	negative regulation of epithelial cell differentiation	3/46	58/28564	0.000113344	0.000601778	0.00018836	Vegfa/Notch1/Spry1	3
GO:0034332	BP	GO:0034332	adherens junction organization	3/46	58/28564	0.000113344	0.000601778	0.00018836	Vegfa/Cdh11/Epha4	3
GO:0043536	BP	GO:0043536	positive regulation of blood vessel endothelial cell migration	3/46	58/28564	0.000113344	0.000601778	0.00018836	Tgfb1/Vegfa/Fgfr1	3
GO:0051155	BP	GO:0051155	positive regulation of striated muscle cell differentiation	3/46	58/28564	0.000113344	0.000601778	0.00018836	Tgfb1/Trip10/Bmp4	3
GO:0046660	BP	GO:0046660	female sex differentiation	4/46	155/28564	0.000113974	0.000602836	0.000188691	Vegfa/Sfrp1/Mmp2/Bmp4	4
GO:0048593	BP	GO:0048593	camera-type eye morphogenesis	4/46	155/28564	0.000113974	0.000602836	0.000188691	Vegfa/Notch1/Bmp4/Bmp7	4
GO:0071453	BP	GO:0071453	cellular response to oxygen levels	4/46	156/28564	0.000116836	0.000616808	0.000193064	Vegfa/Notch1/Epha4/Rgcc	4
GO:0010948	BP	GO:0010948	negative regulation of cell cycle process	5/46	300/28564	0.000119078	0.000626173	0.000195996	Gas1/Fgfr2/Bmp4/Bmp7/Rgcc	5
GO:0035567	BP	GO:0035567	non-canonical Wnt signaling pathway	3/46	59/28564	0.000119282	0.000626173	0.000195996	Sfrp1/Tiam1/Vangl2	3
GO:2000630	BP	GO:2000630	positive regulation of miRNA metabolic process	3/46	59/28564	0.000119282	0.000626173	0.000195996	Tgfb1/Jun/Bmp4	3
GO:0045839	BP	GO:0045839	negative regulation of mitotic nuclear division	3/46	60/28564	0.000125418	0.000654703	0.000204926	Fgfr2/Bmp4/Bmp7	3
GO:0060443	BP	GO:0060443	mammary gland morphogenesis	3/46	60/28564	0.000125418	0.000654703	0.000204926	Tgfb1/Fgfr2/Bmp4	3
GO:1900024	BP	GO:1900024	regulation of substrate adhesion-dependent cell spreading	3/46	60/28564	0.000125418	0.000654703	0.000204926	Postn/Has2/Mdk	3
GO:0098773	BP	GO:0098773	skin epidermis development	4/46	159/28564	0.000125736	0.000655138	0.000205062	Lamc1/Fgfr2/Notch1/Vangl2	4
GO:0071695	BP	GO:0071695	anatomical structure maturation	5/46	305/28564	0.000128638	0.000669011	0.000209404	Tgfb1/Vegfa/Mmp2/Fgfr1/Notch1	5
GO:0030858	BP	GO:0030858	positive regulation of epithelial cell differentiation	3/46	61/28564	0.000131757	0.000682696	0.000213688	Notch1/Bmp4/Bmp7	3
GO:0042491	BP	GO:0042491	inner ear auditory receptor cell differentiation	3/46	61/28564	0.000131757	0.000682696	0.000213688	Fgfr1/Notch1/Bmp4	3
GO:0045603	BP	GO:0045603	positive regulation of endothelial cell differentiation	2/46	11/28564	0.00013826	0.000701294	0.000219509	Notch1/Bmp4	2
GO:0048251	BP	GO:0048251	elastic fiber assembly	2/46	11/28564	0.00013826	0.000701294	0.000219509	Fbln5/Efemp2	2
GO:0071372	BP	GO:0071372	cellular response to follicle-stimulating hormone stimulus	2/46	11/28564	0.00013826	0.000701294	0.000219509	Notch1/Epha3	2
GO:0071492	BP	GO:0071492	cellular response to UV-A	2/46	11/28564	0.00013826	0.000701294	0.000219509	Mmp2/Mmp3	2
GO:0071864	BP	GO:0071864	positive regulation of cell proliferation in bone marrow	2/46	11/28564	0.00013826	0.000701294	0.000219509	Fgfr2/Hmga2	2
GO:0090269	BP	GO:0090269	fibroblast growth factor production	2/46	11/28564	0.00013826	0.000701294	0.000219509	Fgfr1/Rgcc	2
GO:0090270	BP	GO:0090270	regulation of fibroblast growth factor production	2/46	11/28564	0.00013826	0.000701294	0.000219509	Fgfr1/Rgcc	2
GO:0002011	BP	GO:0002011	morphogenesis of an epithelial sheet	3/46	62/28564	0.000138301	0.000701294	0.000219509	Notch1/Bmp7/Vangl2	3
GO:0010812	BP	GO:0010812	negative regulation of cell-substrate adhesion	3/46	62/28564	0.000138301	0.000701294	0.000219509	Postn/Lgals1/Notch1	3
GO:0043616	BP	GO:0043616	keratinocyte proliferation	3/46	62/28564	0.000138301	0.000701294	0.000219509	Fgfr2/Has2/Mdk	3
GO:0045620	BP	GO:0045620	negative regulation of lymphocyte differentiation	3/46	62/28564	0.000138301	0.000701294	0.000219509	Sfrp1/Bmp4/Mdk	3
GO:0009755	BP	GO:0009755	hormone-mediated signaling pathway	4/46	163/28564	0.000138354	0.000701294	0.000219509	Sfrp1/Hmga2/Bmp4/Bmp7	4
GO:0030879	BP	GO:0030879	mammary gland development	4/46	165/28564	0.000144995	0.000732592	0.000229305	Tgfb1/Vegfa/Fgfr2/Bmp4	4
GO:0001755	BP	GO:0001755	neural crest cell migration	3/46	63/28564	0.000145052	0.000732592	0.000229305	Fn1/Bmp4/Bmp7	3
GO:0070482	BP	GO:0070482	response to oxygen levels	5/46	315/28564	0.000149516	0.000753778	0.000235937	Vegfa/Mmp2/Notch1/Epha4/Rgcc	5
GO:0046850	BP	GO:0046850	regulation of bone remodeling	3/46	64/28564	0.000152014	0.00076362	0.000239017	Vegfa/Sfrp1/Mdk	3
GO:0060393	BP	GO:0060393	regulation of pathway-restricted SMAD protein phosphorylation	3/46	64/28564	0.000152014	0.00076362	0.000239017	Tgfb1/Bmp4/Bmp7	3
GO:0030178	BP	GO:0030178	negative regulation of Wnt signaling pathway	4/46	168/28564	0.000155387	0.00077916	0.000243882	Sfrp1/Hmga2/Notch1/Mdk	4
GO:0060038	BP	GO:0060038	cardiac muscle cell proliferation	3/46	65/28564	0.000159191	0.000795384	0.00024896	Fgfr1/Fgfr2/Notch1	3
GO:0090497	BP	GO:0090497	mesenchymal cell migration	3/46	65/28564	0.000159191	0.000795384	0.00024896	Fn1/Bmp4/Bmp7	3
GO:0007548	BP	GO:0007548	sex differentiation	5/46	322/28564	0.00016561	0.000822242	0.000257366	Vegfa/Sfrp1/Mmp2/Hmga2/Bmp4	5
GO:0032354	BP	GO:0032354	response to follicle-stimulating hormone	2/46	12/28564	0.000165741	0.000822242	0.000257366	Notch1/Epha3	2
GO:0048845	BP	GO:0048845	venous blood vessel morphogenesis	2/46	12/28564	0.000165741	0.000822242	0.000257366	Vegfa/Notch1	2
GO:0072124	BP	GO:0072124	regulation of glomerular mesangial cell proliferation	2/46	12/28564	0.000165741	0.000822242	0.000257366	Bmp4/Bmp7	2
GO:0051250	BP	GO:0051250	negative regulation of lymphocyte activation	4/46	172/28564	0.000170066	0.000842204	0.000263615	Tgfb1/Sfrp1/Bmp4/Mdk	4
GO:0051017	BP	GO:0051017	actin filament bundle assembly	4/46	173/28564	0.000173887	0.000859606	0.000269061	Eln/Itgb5/Tpm1/Rgcc	4
GO:0001658	BP	GO:0001658	branching involved in ureteric bud morphogenesis	3/46	67/28564	0.000174196	0.000859611	0.000269063	Tgfb1/Vegfa/Bmp4	3
GO:0051054	BP	GO:0051054	positive regulation of DNA metabolic process	5/46	326/28564	0.000175382	0.000863944	0.000270419	Tgfb1/Vegfa/Jun/Fgfr1/Rgcc	5
GO:0051148	BP	GO:0051148	negative regulation of muscle cell differentiation	3/46	68/28564	0.00018203	0.000893545	0.000279685	Rgs4/Notch1/Pdcd4	3
GO:0060389	BP	GO:0060389	pathway-restricted SMAD protein phosphorylation	3/46	68/28564	0.00018203	0.000893545	0.000279685	Tgfb1/Bmp4/Bmp7	3
GO:0051896	BP	GO:0051896	regulation of protein kinase B signaling	4/46	176/28564	0.000185723	0.000908486	0.000284361	Tgfb1/Vegfa/Mmp3/Fgfr1	4
GO:0061572	BP	GO:0061572	actin filament bundle organization	4/46	176/28564	0.000185723	0.000908486	0.000284361	Eln/Itgb5/Tpm1/Rgcc	4
GO:0043588	BP	GO:0043588	skin development	5/46	331/28564	0.000188212	0.000919052	0.000287668	Itga2/Lamc1/Fgfr2/Notch1/Vangl2	5
GO:0045668	BP	GO:0045668	negative regulation of osteoblast differentiation	3/46	69/28564	0.00019009	0.000926607	0.000290033	Sfrp1/Fgfr1/Notch1	3
GO:0043922	BP	GO:0043922	negative regulation by host of viral transcription	2/46	13/28564	0.000195675	0.000943964	0.000295466	Jun/Hmga2	2
GO:0060272	BP	GO:0060272	embryonic skeletal joint morphogenesis	2/46	13/28564	0.000195675	0.000943964	0.000295466	Bmp4/Bmp7	2
GO:0071863	BP	GO:0071863	regulation of cell proliferation in bone marrow	2/46	13/28564	0.000195675	0.000943964	0.000295466	Fgfr2/Hmga2	2
GO:0072110	BP	GO:0072110	glomerular mesangial cell proliferation	2/46	13/28564	0.000195675	0.000943964	0.000295466	Bmp4/Bmp7	2
GO:1904338	BP	GO:1904338	regulation of dopaminergic neuron differentiation	2/46	13/28564	0.000195675	0.000943964	0.000295466	Sfrp1/Tiam1	2
GO:1905063	BP	GO:1905063	regulation of vascular associated smooth muscle cell differentiation	2/46	13/28564	0.000195675	0.000943964	0.000295466	Efemp2/Pdcd4	2
GO:0051784	BP	GO:0051784	negative regulation of nuclear division	3/46	70/28564	0.000198378	0.000955356	0.000299032	Fgfr2/Bmp4/Bmp7	3
GO:0046883	BP	GO:0046883	regulation of hormone secretion	5/46	337/28564	0.000204541	0.000981654	0.000307263	Sfrp1/Fgfr1/Hmga2/Il1b/Tiam1	5
GO:0051402	BP	GO:0051402	neuron apoptotic process	5/46	337/28564	0.000204541	0.000981654	0.000307263	Tgfb1/Vegfa/Jun/Il1b/Mdk	5
GO:0019080	BP	GO:0019080	viral gene expression	3/46	71/28564	0.000206897	0.000991263	0.000310271	Jun/Hmga2/Notch1	3
GO:0010761	BP	GO:0010761	fibroblast migration	3/46	72/28564	0.00021565	0.00102792	0.000321744	Tgfb1/Acta2/Fgfr1	3
GO:0042733	BP	GO:0042733	embryonic digit morphogenesis	3/46	72/28564	0.00021565	0.00102792	0.000321744	Gas1/Notch1/Bmp4	3
GO:1902893	BP	GO:1902893	regulation of pri-miRNA transcription by RNA polymerase II	3/46	72/28564	0.00021565	0.00102792	0.000321744	Tgfb1/Jun/Bmp4	3
GO:0051251	BP	GO:0051251	positive regulation of lymphocyte activation	5/46	342/28564	0.000218956	0.0010419	0.000326121	Tgfb1/Igfbp2/Lgals1/Il1b/Mdk	5
GO:0007219	BP	GO:0007219	Notch signaling pathway	4/46	184/28564	0.000220123	0.00104568	0.000327302	Tgfb1/Postn/Notch1/Bmp7	4
GO:0061035	BP	GO:0061035	regulation of cartilage development	3/46	73/28564	0.000224639	0.00106392	0.000333013	Tgfb1/Bmp4/Mdk	3
GO:0009612	BP	GO:0009612	response to mechanical stimulus	4/46	185/28564	0.000224724	0.00106392	0.000333013	Itga2/Jun/Mmp2/Mdk	4
GO:0034116	BP	GO:0034116	positive regulation of heterotypic cell-cell adhesion	2/46	14/28564	0.000228054	0.00106527	0.000333434	Bmp7/Il1b	2
GO:0061309	BP	GO:0061309	cardiac neural crest cell development involved in outflow tract morphogenesis	2/46	14/28564	0.000228054	0.00106527	0.000333434	Bmp4/Bmp7	2
GO:0071838	BP	GO:0071838	cell proliferation in bone marrow	2/46	14/28564	0.000228054	0.00106527	0.000333434	Fgfr2/Hmga2	2
GO:0072044	BP	GO:0072044	collecting duct development	2/46	14/28564	0.000228054	0.00106527	0.000333434	Notch1/Bmp4	2
GO:0072178	BP	GO:0072178	nephric duct morphogenesis	2/46	14/28564	0.000228054	0.00106527	0.000333434	Bmp4/Epha4	2
GO:0090179	BP	GO:0090179	planar cell polarity pathway involved in neural tube closure	2/46	14/28564	0.000228054	0.00106527	0.000333434	Sfrp1/Vangl2	2
GO:1903798	BP	GO:1903798	regulation of production of miRNAs involved in gene silencing by miRNA	2/46	14/28564	0.000228054	0.00106527	0.000333434	Tgfb1/Bmp4	2
GO:2000489	BP	GO:2000489	regulation of hepatic stellate cell activation	2/46	14/28564	0.000228054	0.00106527	0.000333434	Acta2/Fgfr1	2
GO:0010633	BP	GO:0010633	negative regulation of epithelial cell migration	3/46	74/28564	0.000233867	0.00108282	0.000338929	Tgfb1/Notch1/Rgcc	3
GO:0048662	BP	GO:0048662	negative regulation of smooth muscle cell proliferation	3/46	74/28564	0.000233867	0.00108282	0.000338929	Efemp2/Tpm1/Pdcd4	3
GO:0060675	BP	GO:0060675	ureteric bud morphogenesis	3/46	74/28564	0.000233867	0.00108282	0.000338929	Tgfb1/Vegfa/Bmp4	3
GO:0061614	BP	GO:0061614	pri-miRNA transcription by RNA polymerase II	3/46	74/28564	0.000233867	0.00108282	0.000338929	Tgfb1/Jun/Bmp4	3
GO:0050770	BP	GO:0050770	regulation of axonogenesis	4/46	187/28564	0.000234133	0.00108282	0.000338929	Vegfa/Fn1/Epha4/Tiam1	4
GO:0062197	BP	GO:0062197	cellular response to chemical stress	5/46	347/28564	0.000234134	0.00108282	0.000338929	Fbln5/Jun/Mmp2/Mmp3/Bmp4	5
GO:2000179	BP	GO:2000179	positive regulation of neural precursor cell proliferation	3/46	75/28564	0.000243337	0.00112207	0.000351213	Vegfa/Notch1/Mdk	3
GO:0045787	BP	GO:0045787	positive regulation of cell cycle	5/46	350/28564	0.000243618	0.00112207	0.000351213	Tgfb1/Fgfr1/Fgfr2/Il1b/Rgcc	5
GO:0071478	BP	GO:0071478	cellular response to radiation	4/46	189/28564	0.000243823	0.00112207	0.000351213	Tgfb1/Sfrp1/Mmp2/Mmp3	4
GO:0001541	BP	GO:0001541	ovarian follicle development	3/46	76/28564	0.000253052	0.00116228	0.0003638	Vegfa/Mmp2/Bmp4	3
GO:0043087	BP	GO:0043087	regulation of GTPase activity	5/46	353/28564	0.000253392	0.00116228	0.0003638	Rgs4/Epha3/Epha4/Spry1/Tiam1	5
GO:0010838	BP	GO:0010838	positive regulation of keratinocyte proliferation	2/46	15/28564	0.000262869	0.00118124	0.000369736	Has2/Mdk	2
GO:0048711	BP	GO:0048711	positive regulation of astrocyte differentiation	2/46	15/28564	0.000262869	0.00118124	0.000369736	Notch1/Il1b	2
GO:0048755	BP	GO:0048755	branching morphogenesis of a nerve	2/46	15/28564	0.000262869	0.00118124	0.000369736	Fgfr2/Il1b	2
GO:0051152	BP	GO:0051152	positive regulation of smooth muscle cell differentiation	2/46	15/28564	0.000262869	0.00118124	0.000369736	Tgfb1/Efemp2	2
GO:0060742	BP	GO:0060742	epithelial cell differentiation involved in prostate gland development	2/46	15/28564	0.000262869	0.00118124	0.000369736	Fgfr2/Notch1	2
GO:0070141	BP	GO:0070141	response to UV-A	2/46	15/28564	0.000262869	0.00118124	0.000369736	Mmp2/Mmp3	2
GO:0070920	BP	GO:0070920	regulation of production of small RNA involved in gene silencing by RNA	2/46	15/28564	0.000262869	0.00118124	0.000369736	Tgfb1/Bmp4	2
GO:0072074	BP	GO:0072074	kidney mesenchyme development	2/46	15/28564	0.000262869	0.00118124	0.000369736	Bmp4/Bmp7	2
GO:0072176	BP	GO:0072176	nephric duct development	2/46	15/28564	0.000262869	0.00118124	0.000369736	Bmp4/Epha4	2
GO:0090178	BP	GO:0090178	regulation of establishment of planar polarity involved in neural tube closure	2/46	15/28564	0.000262869	0.00118124	0.000369736	Sfrp1/Vangl2	2
GO:1902337	BP	GO:1902337	regulation of apoptotic process involved in morphogenesis	2/46	15/28564	0.000262869	0.00118124	0.000369736	Notch1/Bmp7	2
GO:0010611	BP	GO:0010611	regulation of cardiac muscle hypertrophy	3/46	77/28564	0.000263015	0.00118124	0.000369736	Rgs4/Notch1/Trip10	3
GO:0045669	BP	GO:0045669	positive regulation of osteoblast differentiation	3/46	77/28564	0.000263015	0.00118124	0.000369736	Vegfa/Bmp4/Bmp7	3
GO:0072171	BP	GO:0072171	mesonephric tubule morphogenesis	3/46	78/28564	0.000273228	0.00122515	0.000383477	Tgfb1/Vegfa/Bmp4	3
GO:1902105	BP	GO:1902105	regulation of leukocyte differentiation	5/46	359/28564	0.000273833	0.0012259	0.000383712	Tgfb1/Sfrp1/Jun/Bmp4/Mdk	5
GO:0009880	BP	GO:0009880	embryonic pattern specification	3/46	79/28564	0.000283693	0.00126801	0.000396894	Fgfr2/Bmp4/Bmp7	3
GO:0014743	BP	GO:0014743	regulation of muscle hypertrophy	3/46	80/28564	0.000294415	0.00130965	0.000409929	Rgs4/Notch1/Trip10	3
GO:0038034	BP	GO:0038034	signal transduction in absence of ligand	3/46	80/28564	0.000294415	0.00130965	0.000409929	Gas1/Fgfr1/Il1b	3
GO:0097192	BP	GO:0097192	extrinsic apoptotic signaling pathway in absence of ligand	3/46	80/28564	0.000294415	0.00130965	0.000409929	Gas1/Fgfr1/Il1b	3
GO:0033084	BP	GO:0033084	regulation of immature T cell proliferation in thymus	2/46	16/28564	0.000300113	0.00131206	0.000410681	Bmp4/Il1b	2
GO:0035733	BP	GO:0035733	hepatic stellate cell activation	2/46	16/28564	0.000300113	0.00131206	0.000410681	Acta2/Fgfr1	2
GO:0055057	BP	GO:0055057	neuroblast division	2/46	16/28564	0.000300113	0.00131206	0.000410681	Fgfr1/Fgfr2	2
GO:0060026	BP	GO:0060026	convergent extension	2/46	16/28564	0.000300113	0.00131206	0.000410681	Sfrp1/Vangl2	2
GO:0070278	BP	GO:0070278	extracellular matrix constituent secretion	2/46	16/28564	0.000300113	0.00131206	0.000410681	Notch1/Rgcc	2
GO:0071371	BP	GO:0071371	cellular response to gonadotropin stimulus	2/46	16/28564	0.000300113	0.00131206	0.000410681	Notch1/Epha3	2
GO:0072498	BP	GO:0072498	embryonic skeletal joint development	2/46	16/28564	0.000300113	0.00131206	0.000410681	Bmp4/Bmp7	2
GO:0090177	BP	GO:0090177	establishment of planar polarity involved in neural tube closure	2/46	16/28564	0.000300113	0.00131206	0.000410681	Sfrp1/Vangl2	2
GO:1901722	BP	GO:1901722	regulation of cell proliferation involved in kidney development	2/46	16/28564	0.000300113	0.00131206	0.000410681	Bmp4/Bmp7	2
GO:1904748	BP	GO:1904748	regulation of apoptotic process involved in development	2/46	16/28564	0.000300113	0.00131206	0.000410681	Notch1/Bmp7	2
GO:1905209	BP	GO:1905209	positive regulation of cardiocyte differentiation	2/46	16/28564	0.000300113	0.00131206	0.000410681	Tgfb1/Bmp4	2
GO:0042129	BP	GO:0042129	regulation of T cell proliferation	4/46	201/28564	0.00030813	0.00134501	0.000420994	Tgfb1/Igfbp2/Bmp4/Il1b	4
GO:0008543	BP	GO:0008543	fibroblast growth factor receptor signaling pathway	3/46	82/28564	0.000316635	0.00137998	0.000431941	Fgfr1/Fgfr2/Spry1	3
GO:0032872	BP	GO:0032872	regulation of stress-activated MAPK cascade	4/46	203/28564	0.000319923	0.00139214	0.000435747	Vegfa/Sfrp1/Bmp4/Il1b	4
GO:0070302	BP	GO:0070302	regulation of stress-activated protein kinase signaling cascade	4/46	206/28564	0.000338215	0.00145646	0.00045588	Vegfa/Sfrp1/Bmp4/Il1b	4
GO:0007096	BP	GO:0007096	regulation of exit from mitosis	2/46	17/28564	0.00033978	0.00145646	0.00045588	Tgfb1/Rgcc	2
GO:0033083	BP	GO:0033083	regulation of immature T cell proliferation	2/46	17/28564	0.00033978	0.00145646	0.00045588	Bmp4/Il1b	2
GO:0061308	BP	GO:0061308	cardiac neural crest cell development involved in heart development	2/46	17/28564	0.00033978	0.00145646	0.00045588	Bmp4/Bmp7	2
GO:0097094	BP	GO:0097094	craniofacial suture morphogenesis	2/46	17/28564	0.00033978	0.00145646	0.00045588	Fgfr2/Bmp4	2
GO:1901522	BP	GO:1901522	positive regulation of transcription from RNA polymerase II promoter involved in cellular response to chemical stimulus	2/46	17/28564	0.00033978	0.00145646	0.00045588	Vegfa/Jun	2
GO:2000637	BP	GO:2000637	positive regulation of gene silencing by miRNA	2/46	17/28564	0.00033978	0.00145646	0.00045588	Tgfb1/Bmp4	2
GO:2001028	BP	GO:2001028	positive regulation of endothelial cell chemotaxis	2/46	17/28564	0.00033978	0.00145646	0.00045588	Vegfa/Fgfr1	2
GO:0014855	BP	GO:0014855	striated muscle cell proliferation	3/46	84/28564	0.00033991	0.00145646	0.00045588	Fgfr1/Fgfr2/Notch1	3
GO:1904888	BP	GO:1904888	cranial skeletal system development	3/46	84/28564	0.00033991	0.00145646	0.00045588	Gas1/Fgfr2/Bmp4	3
GO:0030308	BP	GO:0030308	negative regulation of cell growth	4/46	208/28564	0.000350818	0.0015009	0.00046979	Tgfb1/Rgs4/Sfrp1/Gas1	4
GO:1990138	BP	GO:1990138	neuron projection extension	4/46	209/28564	0.000357244	0.00152606	0.000477666	Vegfa/Postn/Fn1/Tiam1	4
GO:0021700	BP	GO:0021700	developmental maturation	5/46	381/28564	0.000359693	0.00153418	0.000480207	Tgfb1/Vegfa/Mmp2/Fgfr1/Notch1	5
GO:0030307	BP	GO:0030307	positive regulation of cell growth	4/46	210/28564	0.000363755	0.00154191	0.000482626	Vegfa/Sfrp1/Fn1/Trip10	4
GO:0002067	BP	GO:0002067	glandular epithelial cell differentiation	3/46	86/28564	0.000364261	0.00154191	0.000482626	Fgfr2/Notch1/Bmp4	3
GO:0045661	BP	GO:0045661	regulation of myoblast differentiation	3/46	86/28564	0.000364261	0.00154191	0.000482626	Tgfb1/Notch1/Bmp4	3
GO:0072078	BP	GO:0072078	nephron tubule morphogenesis	3/46	86/28564	0.000364261	0.00154191	0.000482626	Tgfb1/Vegfa/Bmp4	3
GO:1903510	BP	GO:1903510	mucopolysaccharide metabolic process	3/46	86/28564	0.000364261	0.00154191	0.000482626	Tgfb1/Has2/Il1b	3
GO:0007519	BP	GO:0007519	skeletal muscle tissue development	4/46	211/28564	0.000370349	0.00156531	0.000489952	Tgfb1/Eln/Notch1/Bcl9l	4
GO:0034103	BP	GO:0034103	regulation of tissue remodeling	3/46	87/28564	0.000376846	0.00157821	0.000493987	Vegfa/Sfrp1/Mdk	3
GO:2000628	BP	GO:2000628	regulation of miRNA metabolic process	3/46	87/28564	0.000376846	0.00157821	0.000493987	Tgfb1/Jun/Bmp4	3
GO:0031032	BP	GO:0031032	actomyosin structure organization	4/46	212/28564	0.00037703	0.00157821	0.000493987	Eln/Itgb5/Tpm1/Rgcc	4
GO:0001710	BP	GO:0001710	mesodermal cell fate commitment	2/46	18/28564	0.00038186	0.00157821	0.000493987	Fgfr1/Bmp4	2
GO:0032966	BP	GO:0032966	negative regulation of collagen biosynthetic process	2/46	18/28564	0.00038186	0.00157821	0.000493987	Fn1/Notch1	2
GO:0033080	BP	GO:0033080	immature T cell proliferation in thymus	2/46	18/28564	0.00038186	0.00157821	0.000493987	Bmp4/Il1b	2
GO:0034698	BP	GO:0034698	response to gonadotropin	2/46	18/28564	0.00038186	0.00157821	0.000493987	Notch1/Epha3	2
GO:0042249	BP	GO:0042249	establishment of planar polarity of embryonic epithelium	2/46	18/28564	0.00038186	0.00157821	0.000493987	Sfrp1/Vangl2	2
GO:0048715	BP	GO:0048715	negative regulation of oligodendrocyte differentiation	2/46	18/28564	0.00038186	0.00157821	0.000493987	Notch1/Bmp4	2
GO:0060148	BP	GO:0060148	positive regulation of posttranscriptional gene silencing	2/46	18/28564	0.00038186	0.00157821	0.000493987	Tgfb1/Bmp4	2
GO:0061307	BP	GO:0061307	cardiac neural crest cell differentiation involved in heart development	2/46	18/28564	0.00038186	0.00157821	0.000493987	Bmp4/Bmp7	2
GO:0061318	BP	GO:0061318	renal filtration cell differentiation	2/46	18/28564	0.00038186	0.00157821	0.000493987	Basp1/Bmp4	2
GO:0072112	BP	GO:0072112	glomerular visceral epithelial cell differentiation	2/46	18/28564	0.00038186	0.00157821	0.000493987	Basp1/Bmp4	2
GO:0072311	BP	GO:0072311	glomerular epithelial cell differentiation	2/46	18/28564	0.00038186	0.00157821	0.000493987	Basp1/Bmp4	2
GO:1900370	BP	GO:1900370	positive regulation of RNA interference	2/46	18/28564	0.00038186	0.00157821	0.000493987	Tgfb1/Bmp4	2
GO:0021953	BP	GO:0021953	central nervous system neuron differentiation	4/46	213/28564	0.000383795	0.00158386	0.000495758	Cdh11/Fgfr1/Fgfr2/Epha4	4
GO:0030500	BP	GO:0030500	regulation of bone mineralization	3/46	88/28564	0.000389707	0.00160353	0.000501914	Ecm1/Bmp4/Bmp7	3
GO:0072088	BP	GO:0072088	nephron epithelium morphogenesis	3/46	88/28564	0.000389707	0.00160353	0.000501914	Tgfb1/Vegfa/Bmp4	3
GO:0014032	BP	GO:0014032	neural crest cell development	3/46	89/28564	0.000402848	0.00165517	0.000518077	Fn1/Bmp4/Bmp7	3
GO:0008593	BP	GO:0008593	regulation of Notch signaling pathway	3/46	90/28564	0.000416271	0.00170781	0.000534554	Postn/Notch1/Bmp7	3
GO:1902903	BP	GO:1902903	regulation of supramolecular fiber organization	5/46	394/28564	0.000419205	0.00171733	0.000537533	Rgs4/Efemp2/Eln/Tpm1/Rgcc	5
GO:0003184	BP	GO:0003184	pulmonary valve morphogenesis	2/46	19/28564	0.000426347	0.00172887	0.000541146	Notch1/Bmp4	2
GO:0010713	BP	GO:0010713	negative regulation of collagen metabolic process	2/46	19/28564	0.000426347	0.00172887	0.000541146	Fn1/Notch1	2
GO:0033079	BP	GO:0033079	immature T cell proliferation	2/46	19/28564	0.000426347	0.00172887	0.000541146	Bmp4/Il1b	2
GO:1901550	BP	GO:1901550	regulation of endothelial cell development	2/46	19/28564	0.000426347	0.00172887	0.000541146	Vegfa/Il1b	2
GO:1901862	BP	GO:1901862	negative regulation of muscle tissue development	2/46	19/28564	0.000426347	0.00172887	0.000541146	Tgfb1/Bmp4	2
GO:1903140	BP	GO:1903140	regulation of establishment of endothelial barrier	2/46	19/28564	0.000426347	0.00172887	0.000541146	Vegfa/Il1b	2
GO:2000725	BP	GO:2000725	regulation of cardiac muscle cell differentiation	2/46	19/28564	0.000426347	0.00172887	0.000541146	Tgfb1/Bmp4	2
GO:0001656	BP	GO:0001656	metanephros development	3/46	91/28564	0.000429978	0.00173855	0.000544176	Bmp4/Bmp7/Spry1	3
GO:0045665	BP	GO:0045665	negative regulation of neuron differentiation	3/46	91/28564	0.000429978	0.00173855	0.000544176	Notch1/Bmp7/Il1b	3
GO:0061333	BP	GO:0061333	renal tubule morphogenesis	3/46	92/28564	0.000443972	0.00179254	0.000561076	Tgfb1/Vegfa/Bmp4	3
GO:0045619	BP	GO:0045619	regulation of lymphocyte differentiation	4/46	222/28564	0.000448657	0.00180885	0.000566181	Tgfb1/Sfrp1/Bmp4/Mdk	4
GO:0060538	BP	GO:0060538	skeletal muscle organ development	4/46	224/28564	0.00046407	0.0018683	0.000584788	Tgfb1/Eln/Notch1/Bcl9l	4
GO:0046879	BP	GO:0046879	hormone secretion	5/46	404/28564	0.000469831	0.00188877	0.000591197	Sfrp1/Fgfr1/Hmga2/Il1b/Tiam1	5
GO:0046851	BP	GO:0046851	negative regulation of bone remodeling	2/46	20/28564	0.000473234	0.00188888	0.000591231	Vegfa/Sfrp1	2
GO:0051956	BP	GO:0051956	negative regulation of amino acid transport	2/46	20/28564	0.000473234	0.00188888	0.000591231	Rgs4/Il1b	2
GO:0060841	BP	GO:0060841	venous blood vessel development	2/46	20/28564	0.000473234	0.00188888	0.000591231	Vegfa/Notch1	2
GO:0072010	BP	GO:0072010	glomerular epithelium development	2/46	20/28564	0.000473234	0.00188888	0.000591231	Basp1/Bmp4	2
GO:1905564	BP	GO:1905564	positive regulation of vascular endothelial cell proliferation	2/46	20/28564	0.000473234	0.00188888	0.000591231	Fgfr1/Mdk	2
GO:0042475	BP	GO:0042475	odontogenesis of dentin-containing tooth	3/46	95/28564	0.0004877	0.00194385	0.000608436	Tgfb1/Bmp4/Bmp7	3
GO:0002696	BP	GO:0002696	positive regulation of leukocyte activation	5/46	408/28564	0.000491324	0.00195273	0.000611216	Tgfb1/Igfbp2/Lgals1/Il1b/Mdk	5
GO:0006979	BP	GO:0006979	response to oxidative stress	5/46	408/28564	0.000491324	0.00195273	0.000611216	Fbln5/Jun/Mmp2/Mmp3/Bmp4	5
GO:0030595	BP	GO:0030595	leukocyte chemotaxis	4/46	230/28564	0.000512574	0.0020343	0.000636748	Vegfa/Mmp2/Il1b/Mdk	4
GO:0009798	BP	GO:0009798	axis specification	3/46	97/28564	0.000518332	0.00205424	0.000642988	Sfrp1/Notch1/Bmp4	3
GO:0009914	BP	GO:0009914	hormone transport	5/46	413/28564	0.000519224	0.00205486	0.000643184	Sfrp1/Fgfr1/Hmga2/Il1b/Tiam1	5
GO:0043117	BP	GO:0043117	positive regulation of vascular permeability	2/46	21/28564	0.000522511	0.00206204	0.00064543	Tgfb1/Vegfa	2
GO:2000136	BP	GO:2000136	regulation of cell proliferation involved in heart morphogenesis	2/46	21/28564	0.000522511	0.00206204	0.00064543	Notch1/Bmp4	2
GO:0009952	BP	GO:0009952	anterior/posterior pattern specification	4/46	233/28564	0.000538134	0.0021207	0.000663792	Sfrp1/Notch1/Bmp4/Vangl2	4
GO:0008589	BP	GO:0008589	regulation of smoothened signaling pathway	3/46	99/28564	0.000550171	0.00216205	0.000676733	Sfrp1/Gas1/Fgfr2	3
GO:0048864	BP	GO:0048864	stem cell development	3/46	99/28564	0.000550171	0.00216205	0.000676733	Fn1/Bmp4/Bmp7	3
GO:0002690	BP	GO:0002690	positive regulation of leukocyte chemotaxis	3/46	100/28564	0.000566549	0.00222329	0.000695901	Vegfa/Il1b/Mdk	3
GO:0045606	BP	GO:0045606	positive regulation of epidermal cell differentiation	2/46	22/28564	0.000574173	0.00224377	0.000702312	Notch1/Bmp4	2
GO:0061323	BP	GO:0061323	cell proliferation involved in heart morphogenesis	2/46	22/28564	0.000574173	0.00224377	0.000702312	Notch1/Bmp4	2
GO:0072111	BP	GO:0072111	cell proliferation involved in kidney development	2/46	22/28564	0.000574173	0.00224377	0.000702312	Bmp4/Bmp7	2
GO:0010586	BP	GO:0010586	miRNA metabolic process	3/46	101/28564	0.000583236	0.002276	0.000712401	Tgfb1/Jun/Bmp4	3
GO:0050772	BP	GO:0050772	positive regulation of axonogenesis	3/46	102/28564	0.000600234	0.00233907	0.000732143	Vegfa/Fn1/Tiam1	3
GO:0003018	BP	GO:0003018	vascular process in circulatory system	4/46	240/28564	0.000601286	0.00233991	0.000732406	Tgfb1/Vegfa/Acta2/Mmp2	4
GO:0043502	BP	GO:0043502	regulation of muscle adaptation	3/46	103/28564	0.000617547	0.00239986	0.000751168	Rgs4/Notch1/Trip10	3
GO:0097529	BP	GO:0097529	myeloid leukocyte migration	4/46	242/28564	0.000620256	0.00240371	0.000752373	Vegfa/Mmp2/Il1b/Mdk	4
GO:1901888	BP	GO:1901888	regulation of cell junction assembly	4/46	242/28564	0.000620256	0.00240371	0.000752373	Vegfa/Thbs2/Epha3/Il1b	4
GO:0002043	BP	GO:0002043	blood vessel endothelial cell proliferation involved in sprouting angiogenesis	2/46	23/28564	0.000628212	0.00241764	0.000756733	Vegfa/Bmp4	2
GO:0003177	BP	GO:0003177	pulmonary valve development	2/46	23/28564	0.000628212	0.00241764	0.000756733	Notch1/Bmp4	2
GO:0016202	BP	GO:0016202	regulation of striated muscle tissue development	2/46	23/28564	0.000628212	0.00241764	0.000756733	Tgfb1/Bmp4	2
GO:0042481	BP	GO:0042481	regulation of odontogenesis	2/46	23/28564	0.000628212	0.00241764	0.000756733	Tgfb1/Bmp4	2
GO:1905244	BP	GO:1905244	regulation of modification of synaptic structure	2/46	23/28564	0.000628212	0.00241764	0.000756733	Epha4/Tiam1	2
GO:0042098	BP	GO:0042098	T cell proliferation	4/46	243/28564	0.000629899	0.00241764	0.000756733	Tgfb1/Igfbp2/Bmp4/Il1b	4
GO:0051403	BP	GO:0051403	stress-activated MAPK cascade	4/46	243/28564	0.000629899	0.00241764	0.000756733	Vegfa/Sfrp1/Bmp4/Il1b	4
GO:0009913	BP	GO:0009913	epidermal cell differentiation	4/46	244/28564	0.000639648	0.00245169	0.000767393	Lamc1/Fgfr1/Notch1/Bmp4	4
GO:0043254	BP	GO:0043254	regulation of protein-containing complex assembly	5/46	435/28564	0.00065642	0.00251253	0.000786437	Tgfb1/Vegfa/Eln/Mmp3/Tpm1	5
GO:2001234	BP	GO:2001234	negative regulation of apoptotic signaling pathway	4/46	246/28564	0.000659466	0.00252075	0.000789008	Vegfa/Gas1/Bmp4/Il1b	4
GO:0010660	BP	GO:0010660	regulation of muscle cell apoptotic process	3/46	106/28564	0.00067139	0.00255933	0.000801085	Trip10/Mdk/Pdcd4	3
GO:0090288	BP	GO:0090288	negative regulation of cellular response to growth factor stimulus	3/46	106/28564	0.00067139	0.00255933	0.000801085	Sfrp1/Notch1/Spry1	3
GO:0097398	BP	GO:0097398	cellular response to interleukin-17	2/46	24/28564	0.00068462	0.00260621	0.000815759	Notch1/Il1b	2
GO:0030203	BP	GO:0030203	glycosaminoglycan metabolic process	3/46	107/28564	0.000689981	0.00261949	0.000819916	Tgfb1/Has2/Il1b	3
GO:0030510	BP	GO:0030510	regulation of BMP signaling pathway	3/46	107/28564	0.000689981	0.00261949	0.000819916	Sfrp1/Notch1/Bmp4	3
GO:0016525	BP	GO:0016525	negative regulation of angiogenesis	3/46	108/28564	0.000708897	0.00268403	0.000840115	Fbln5/Thbs2/Rgcc	3
GO:0046849	BP	GO:0046849	bone remodeling	3/46	108/28564	0.000708897	0.00268403	0.000840115	Vegfa/Sfrp1/Mdk	3
GO:0009314	BP	GO:0009314	response to radiation	5/46	444/28564	0.000719762	0.00272148	0.000851838	Tgfb1/Sfrp1/Jun/Mmp2/Mmp3	5
GO:0009953	BP	GO:0009953	dorsal/ventral pattern formation	3/46	109/28564	0.000728142	0.00274574	0.000859432	Sfrp1/Gas1/Bmp4	3
GO:0090263	BP	GO:0090263	positive regulation of canonical Wnt signaling pathway	3/46	109/28564	0.000728142	0.00274574	0.000859432	Tgfb1/Sfrp1/Fgfr2	3
GO:0051090	BP	GO:0051090	regulation of DNA-binding transcription factor activity	5/46	447/28564	0.000741862	0.00277704	0.000869229	Tgfb1/Vegfa/Hmga2/Il1b/Rgcc	5
GO:1903706	BP	GO:1903706	regulation of hemopoiesis	5/46	447/28564	0.000741862	0.00277704	0.000869229	Tgfb1/Sfrp1/Jun/Bmp4/Mdk	5
GO:0007413	BP	GO:0007413	axonal fasciculation	2/46	25/28564	0.00074339	0.00277704	0.000869229	Epha3/Epha4	2
GO:0030325	BP	GO:0030325	adrenal gland development	2/46	25/28564	0.00074339	0.00277704	0.000869229	Hmga2/Mdk	2
GO:0031065	BP	GO:0031065	positive regulation of histone deacetylation	2/46	25/28564	0.00074339	0.00277704	0.000869229	Tgfb1/Vegfa	2
GO:0034114	BP	GO:0034114	regulation of heterotypic cell-cell adhesion	2/46	25/28564	0.00074339	0.00277704	0.000869229	Bmp7/Il1b	2
GO:0106030	BP	GO:0106030	neuron projection fasciculation	2/46	25/28564	0.00074339	0.00277704	0.000869229	Epha3/Epha4	2
GO:0051702	BP	GO:0051702	biological process involved in interaction with symbiont	3/46	110/28564	0.000747716	0.00278576	0.00087196	Fn1/Jun/Hmga2	3
GO:2000181	BP	GO:2000181	negative regulation of blood vessel morphogenesis	3/46	110/28564	0.000747716	0.00278576	0.00087196	Fbln5/Thbs2/Rgcc	3
GO:0031098	BP	GO:0031098	stress-activated protein kinase signaling cascade	4/46	255/28564	0.000754074	0.00280572	0.000878205	Vegfa/Sfrp1/Bmp4/Il1b	4
GO:0010657	BP	GO:0010657	muscle cell apoptotic process	3/46	111/28564	0.000767623	0.00284478	0.000890431	Trip10/Mdk/Pdcd4	3
GO:0060349	BP	GO:0060349	bone morphogenesis	3/46	111/28564	0.000767623	0.00284478	0.000890431	Fgfr2/Bmp4/Has2	3
GO:1901343	BP	GO:1901343	negative regulation of vasculature development	3/46	111/28564	0.000767623	0.00284478	0.000890431	Fbln5/Thbs2/Rgcc	3
GO:0002320	BP	GO:0002320	lymphoid progenitor cell differentiation	2/46	26/28564	0.000804514	0.00295799	0.000925867	Notch1/Bmp4	2
GO:0042474	BP	GO:0042474	middle ear morphogenesis	2/46	26/28564	0.000804514	0.00295799	0.000925867	Gas1/Fgfr1	2
GO:0045684	BP	GO:0045684	positive regulation of epidermis development	2/46	26/28564	0.000804514	0.00295799	0.000925867	Notch1/Bmp4	2
GO:0050927	BP	GO:0050927	positive regulation of positive chemotaxis	2/46	26/28564	0.000804514	0.00295799	0.000925867	Vegfa/Itga2	2
GO:1902894	BP	GO:1902894	negative regulation of pri-miRNA transcription by RNA polymerase II	2/46	26/28564	0.000804514	0.00295799	0.000925867	Tgfb1/Bmp4	2
GO:2000050	BP	GO:2000050	regulation of non-canonical Wnt signaling pathway	2/46	26/28564	0.000804514	0.00295799	0.000925867	Sfrp1/Tiam1	2
GO:0021761	BP	GO:0021761	limbic system development	3/46	113/28564	0.000808442	0.00296853	0.000929167	Fgfr1/Fgfr2/Mdk	3
GO:0044403	BP	GO:0044403	biological process involved in symbiotic interaction	4/46	260/28564	0.000810594	0.00296864	0.000929201	Fn1/Jun/Lgals1/Hmga2	4
GO:0050670	BP	GO:0050670	regulation of lymphocyte proliferation	4/46	260/28564	0.000810594	0.00296864	0.000929201	Tgfb1/Igfbp2/Bmp4/Il1b	4
GO:0090257	BP	GO:0090257	regulation of muscle system process	4/46	261/28564	0.000822247	0.00300738	0.000941327	Rgs4/Itga2/Notch1/Trip10	4
GO:0035282	BP	GO:0035282	segmentation	3/46	114/28564	0.000829359	0.00302944	0.00094823	Sfrp1/Notch1/Bmp4	3
GO:0090068	BP	GO:0090068	positive regulation of cell cycle process	4/46	262/28564	0.000834019	0.00304248	0.000952314	Tgfb1/Fgfr1/Il1b/Rgcc	4
GO:0070997	BP	GO:0070997	neuron death	5/46	461/28564	0.000851788	0.00310326	0.000971338	Tgfb1/Vegfa/Jun/Il1b/Mdk	5
GO:0032944	BP	GO:0032944	regulation of mononuclear cell proliferation	4/46	264/28564	0.000857918	0.00311747	0.000975786	Tgfb1/Igfbp2/Bmp4/Il1b	4
GO:0090276	BP	GO:0090276	regulation of peptide hormone secretion	4/46	264/28564	0.000857918	0.00311747	0.000975786	Sfrp1/Hmga2/Il1b/Tiam1	4
GO:0002070	BP	GO:0002070	epithelial cell maturation	2/46	27/28564	0.000867985	0.00313775	0.000982134	Tgfb1/Vegfa	2
GO:0050926	BP	GO:0050926	regulation of positive chemotaxis	2/46	27/28564	0.000867985	0.00313775	0.000982134	Vegfa/Itga2	2
GO:0071549	BP	GO:0071549	cellular response to dexamethasone stimulus	2/46	27/28564	0.000867985	0.00313775	0.000982134	Tgfb1/Bmp4	2
GO:0097396	BP	GO:0097396	response to interleukin-17	2/46	27/28564	0.000867985	0.00313775	0.000982134	Notch1/Il1b	2
GO:0045666	BP	GO:0045666	positive regulation of neuron differentiation	3/46	117/28564	0.000894168	0.00322824	0.00101046	Fgfr1/Bmp4/Bmp7	3
GO:0002791	BP	GO:0002791	regulation of peptide secretion	4/46	269/28564	0.000919778	0.00331642	0.00103806	Sfrp1/Hmga2/Il1b/Tiam1	4
GO:0050730	BP	GO:0050730	regulation of peptidyl-tyrosine phosphorylation	4/46	270/28564	0.000932517	0.00333686	0.00104445	Tgfb1/Vegfa/Sfrp1/Epha4	4
GO:0003272	BP	GO:0003272	endocardial cushion formation	2/46	28/28564	0.000933795	0.00333686	0.00104445	Notch1/Bmp7	2
GO:0048634	BP	GO:0048634	regulation of muscle organ development	2/46	28/28564	0.000933795	0.00333686	0.00104445	Tgfb1/Bmp4	2
GO:0060039	BP	GO:0060039	pericardium development	2/46	28/28564	0.000933795	0.00333686	0.00104445	Notch1/Bmp7	2
GO:0060713	BP	GO:0060713	labyrinthine layer morphogenesis	2/46	28/28564	0.000933795	0.00333686	0.00104445	Fgfr2/Bmp7	2
GO:1905207	BP	GO:1905207	regulation of cardiocyte differentiation	2/46	28/28564	0.000933795	0.00333686	0.00104445	Tgfb1/Bmp4	2
GO:2000629	BP	GO:2000629	negative regulation of miRNA metabolic process	2/46	28/28564	0.000933795	0.00333686	0.00104445	Tgfb1/Bmp4	2
GO:0090087	BP	GO:0090087	regulation of peptide transport	4/46	271/28564	0.000945381	0.00337395	0.00105606	Sfrp1/Hmga2/Il1b/Tiam1	4
GO:0042472	BP	GO:0042472	inner ear morphogenesis	3/46	120/28564	0.000962108	0.00342491	0.00107202	Fgfr1/Fgfr2/Vangl2	3
GO:0051897	BP	GO:0051897	positive regulation of protein kinase B signaling	3/46	120/28564	0.000962108	0.00342491	0.00107202	Tgfb1/Vegfa/Fgfr1	3
GO:0006022	BP	GO:0006022	aminoglycan metabolic process	3/46	121/28564	0.000985461	0.00349914	0.00109525	Tgfb1/Has2/Il1b	3
GO:1902106	BP	GO:1902106	negative regulation of leukocyte differentiation	3/46	121/28564	0.000985461	0.00349914	0.00109525	Sfrp1/Bmp4/Mdk	3
GO:0034104	BP	GO:0034104	negative regulation of tissue remodeling	2/46	29/28564	0.00100194	0.00354864	0.00111074	Vegfa/Sfrp1	2
GO:1905562	BP	GO:1905562	regulation of vascular endothelial cell proliferation	2/46	29/28564	0.00100194	0.00354864	0.00111074	Fgfr1/Mdk	2
GO:0071675	BP	GO:0071675	regulation of mononuclear cell migration	3/46	122/28564	0.00100917	0.00356973	0.00111735	Tgfb1/Ecm1/Mdk	3
GO:0030099	BP	GO:0030099	myeloid cell differentiation	5/46	482/28564	0.00103895	0.00367043	0.00114886	Tgfb1/Vegfa/Sfrp1/Jun/Bmp4	5
GO:0110053	BP	GO:0110053	regulation of actin filament organization	4/46	280/28564	0.00106684	0.00375074	0.001174	Rgs4/Eln/Tpm1/Rgcc	4
GO:0010460	BP	GO:0010460	positive regulation of heart rate	2/46	30/28564	0.00107241	0.00375074	0.001174	Rgs4/Tpm1	2
GO:0032891	BP	GO:0032891	negative regulation of organic acid transport	2/46	30/28564	0.00107241	0.00375074	0.001174	Rgs4/Il1b	2
GO:0043129	BP	GO:0043129	surfactant homeostasis	2/46	30/28564	0.00107241	0.00375074	0.001174	Tgfb1/Vegfa	2
GO:0048745	BP	GO:0048745	smooth muscle tissue development	2/46	30/28564	0.00107241	0.00375074	0.001174	Efemp2/Bmp4	2
GO:0090023	BP	GO:0090023	positive regulation of neutrophil chemotaxis	2/46	30/28564	0.00107241	0.00375074	0.001174	Il1b/Mdk	2
GO:0101023	BP	GO:0101023	vascular endothelial cell proliferation	2/46	30/28564	0.00107241	0.00375074	0.001174	Fgfr1/Mdk	2
GO:1903055	BP	GO:1903055	positive regulation of extracellular matrix organization	2/46	30/28564	0.00107241	0.00375074	0.001174	Efemp2/Rgcc	2
GO:0050764	BP	GO:0050764	regulation of phagocytosis	3/46	125/28564	0.00108246	0.00377646	0.00118205	Tgfb1/Itga2/Il1b	3
GO:1903707	BP	GO:1903707	negative regulation of hemopoiesis	3/46	125/28564	0.00108246	0.00377646	0.00118205	Sfrp1/Bmp4/Mdk	3
GO:0002688	BP	GO:0002688	regulation of leukocyte chemotaxis	3/46	126/28564	0.00110762	0.00385941	0.00120802	Vegfa/Il1b/Mdk	3
GO:0010458	BP	GO:0010458	exit from mitosis	2/46	31/28564	0.00114519	0.00397056	0.00124281	Tgfb1/Rgcc	2
GO:0010800	BP	GO:0010800	positive regulation of peptidyl-threonine phosphorylation	2/46	31/28564	0.00114519	0.00397056	0.00124281	Tgfb1/Bmp7	2
GO:0060037	BP	GO:0060037	pharyngeal system development	2/46	31/28564	0.00114519	0.00397056	0.00124281	Bmp4/Bmp7	2
GO:0060561	BP	GO:0060561	apoptotic process involved in morphogenesis	2/46	31/28564	0.00114519	0.00397056	0.00124281	Notch1/Bmp7	2
GO:0002040	BP	GO:0002040	sprouting angiogenesis	3/46	128/28564	0.00115903	0.00401358	0.00125627	Vegfa/Notch1/Bmp4	3
GO:0070663	BP	GO:0070663	regulation of leukocyte proliferation	4/46	287/28564	0.00116861	0.00404173	0.00126508	Tgfb1/Igfbp2/Bmp4/Il1b	4
GO:0021782	BP	GO:0021782	glial cell development	3/46	129/28564	0.0011853	0.0040944	0.00128157	Tgfb1/Il1b/Mdk	3
GO:0043500	BP	GO:0043500	muscle adaptation	3/46	130/28564	0.00121194	0.00417403	0.0013065	Rgs4/Notch1/Trip10	3
GO:0034505	BP	GO:0034505	tooth mineralization	2/46	32/28564	0.00122029	0.00417403	0.0013065	Tgfb1/Fgfr1	2
GO:0035987	BP	GO:0035987	endodermal cell differentiation	2/46	32/28564	0.00122029	0.00417403	0.0013065	Fn1/Hmga2	2
GO:0060795	BP	GO:0060795	cell fate commitment involved in formation of primary germ layer	2/46	32/28564	0.00122029	0.00417403	0.0013065	Fgfr1/Bmp4	2
GO:0061036	BP	GO:0061036	positive regulation of cartilage development	2/46	32/28564	0.00122029	0.00417403	0.0013065	Bmp4/Mdk	2
GO:0071548	BP	GO:0071548	response to dexamethasone	2/46	32/28564	0.00122029	0.00417403	0.0013065	Tgfb1/Bmp4	2
GO:0071624	BP	GO:0071624	positive regulation of granulocyte chemotaxis	2/46	32/28564	0.00122029	0.00417403	0.0013065	Il1b/Mdk	2
GO:2000178	BP	GO:2000178	negative regulation of neural precursor cell proliferation	2/46	32/28564	0.00122029	0.00417403	0.0013065	Tgfb1/Il1b	2
GO:0071621	BP	GO:0071621	granulocyte chemotaxis	3/46	131/28564	0.00123895	0.00423269	0.00132486	Vegfa/Il1b/Mdk	3
GO:0045931	BP	GO:0045931	positive regulation of mitotic cell cycle	3/46	132/28564	0.00126634	0.00432099	0.00135249	Tgfb1/Fgfr1/Rgcc	3
GO:0043523	BP	GO:0043523	regulation of neuron apoptotic process	4/46	294/28564	0.001277	0.00435208	0.00136223	Vegfa/Jun/Il1b/Mdk	4
GO:0021952	BP	GO:0021952	central nervous system projection neuron axonogenesis	2/46	33/28564	0.00129768	0.00440646	0.00137925	Cdh11/Epha4	2
GO:0060669	BP	GO:0060669	embryonic placenta morphogenesis	2/46	33/28564	0.00129768	0.00440646	0.00137925	Fgfr2/Bmp7	2
GO:0090312	BP	GO:0090312	positive regulation of protein deacetylation	2/46	33/28564	0.00129768	0.00440646	0.00137925	Tgfb1/Vegfa	2
GO:0090090	BP	GO:0090090	negative regulation of canonical Wnt signaling pathway	3/46	135/28564	0.00135079	0.00458123	0.00143395	Sfrp1/Notch1/Mdk	3
GO:0021904	BP	GO:0021904	dorsal/ventral neural tube patterning	2/46	34/28564	0.00137738	0.00462882	0.00144885	Gas1/Bmp4	2
GO:0060964	BP	GO:0060964	regulation of gene silencing by miRNA	2/46	34/28564	0.00137738	0.00462882	0.00144885	Tgfb1/Bmp4	2
GO:0061050	BP	GO:0061050	regulation of cell growth involved in cardiac muscle cell development	2/46	34/28564	0.00137738	0.00462882	0.00144885	Rgs4/Trip10	2
GO:0090322	BP	GO:0090322	regulation of superoxide metabolic process	2/46	34/28564	0.00137738	0.00462882	0.00144885	Tgfb1/Fbln5	2
GO:1901099	BP	GO:1901099	negative regulation of signal transduction in absence of ligand	2/46	34/28564	0.00137738	0.00462882	0.00144885	Gas1/Il1b	2
GO:2001240	BP	GO:2001240	negative regulation of extrinsic apoptotic signaling pathway in absence of ligand	2/46	34/28564	0.00137738	0.00462882	0.00144885	Gas1/Il1b	2
GO:0009791	BP	GO:0009791	post-embryonic development	3/46	136/28564	0.00137971	0.00462882	0.00144885	Vegfa/Fgfr2/Bmp4	3
GO:0017015	BP	GO:0017015	regulation of transforming growth factor beta receptor signaling pathway	3/46	136/28564	0.00137971	0.00462882	0.00144885	Tgfb1/Bcl9l/Spry1	3
GO:0050868	BP	GO:0050868	negative regulation of T cell activation	3/46	136/28564	0.00137971	0.00462882	0.00144885	Tgfb1/Bmp4/Mdk	3
GO:0032874	BP	GO:0032874	positive regulation of stress-activated MAPK cascade	3/46	137/28564	0.00140902	0.00472148	0.00147785	Vegfa/Bmp4/Il1b	3
GO:0002052	BP	GO:0002052	positive regulation of neuroblast proliferation	2/46	35/28564	0.00145936	0.00486685	0.00152335	Vegfa/Notch1	2
GO:0010614	BP	GO:0010614	negative regulation of cardiac muscle hypertrophy	2/46	35/28564	0.00145936	0.00486685	0.00152335	Rgs4/Notch1	2
GO:0035116	BP	GO:0035116	embryonic hindlimb morphogenesis	2/46	35/28564	0.00145936	0.00486685	0.00152335	Notch1/Bmp4	2
GO:0060914	BP	GO:0060914	heart formation	2/46	35/28564	0.00145936	0.00486685	0.00152335	Notch1/Bmp4	2
GO:0070304	BP	GO:0070304	positive regulation of stress-activated protein kinase signaling cascade	3/46	139/28564	0.0014688	0.00488669	0.00152956	Vegfa/Bmp4/Il1b	3
GO:1903844	BP	GO:1903844	regulation of cellular response to transforming growth factor beta stimulus	3/46	139/28564	0.0014688	0.00488669	0.00152956	Tgfb1/Bcl9l/Spry1	3
GO:0008360	BP	GO:0008360	regulation of cell shape	3/46	141/28564	0.00153016	0.00508477	0.00159156	Vegfa/Fn1/Tpm1	3
GO:1900368	BP	GO:1900368	regulation of RNA interference	2/46	36/28564	0.00154362	0.00512344	0.00160366	Tgfb1/Bmp4	2
GO:0030177	BP	GO:0030177	positive regulation of Wnt signaling pathway	3/46	142/28564	0.00156143	0.0051764	0.00162024	Tgfb1/Sfrp1/Fgfr2	3
GO:0009799	BP	GO:0009799	specification of symmetry	3/46	144/28564	0.00162517	0.0053661	0.00167962	Notch1/Bmp4/Vangl2	3
GO:0035270	BP	GO:0035270	endocrine system development	3/46	144/28564	0.00162517	0.0053661	0.00167962	Hmga2/Bmp4/Mdk	3
GO:0010667	BP	GO:0010667	negative regulation of cardiac muscle cell apoptotic process	2/46	37/28564	0.00163016	0.0053661	0.00167962	Trip10/Mdk	2
GO:0014741	BP	GO:0014741	negative regulation of muscle hypertrophy	2/46	37/28564	0.00163016	0.0053661	0.00167962	Rgs4/Notch1	2
GO:0060147	BP	GO:0060147	regulation of posttranscriptional gene silencing	2/46	37/28564	0.00163016	0.0053661	0.00167962	Tgfb1/Bmp4	2
GO:0061384	BP	GO:0061384	heart trabecula morphogenesis	2/46	37/28564	0.00163016	0.0053661	0.00167962	Notch1/Bmp7	2
GO:0050773	BP	GO:0050773	regulation of dendrite development	3/46	145/28564	0.00165764	0.00544377	0.00170393	Bmp7/Epha4/Tiam1	3
GO:1904892	BP	GO:1904892	regulation of receptor signaling pathway via STAT	3/46	145/28564	0.00165764	0.00544377	0.00170393	Tgfb1/Hmga2/Notch1	3
GO:0034614	BP	GO:0034614	cellular response to reactive oxygen species	3/46	146/28564	0.00169052	0.00554523	0.00173569	Fbln5/Jun/Mmp2	3
GO:0006936	BP	GO:0006936	muscle contraction	4/46	318/28564	0.00170216	0.00557686	0.00174559	Acta2/Itga2/Tpm1/Tpm2	4
GO:0051953	BP	GO:0051953	negative regulation of amine transport	2/46	38/28564	0.00171896	0.00560566	0.0017546	Rgs4/Il1b	2
GO:0060071	BP	GO:0060071	Wnt signaling pathway, planar cell polarity pathway	2/46	38/28564	0.00171896	0.00560566	0.0017546	Sfrp1/Vangl2	2
GO:0060966	BP	GO:0060966	regulation of gene silencing by RNA	2/46	38/28564	0.00171896	0.00560566	0.0017546	Tgfb1/Bmp4	2
GO:0090022	BP	GO:0090022	regulation of neutrophil chemotaxis	2/46	38/28564	0.00171896	0.00560566	0.0017546	Il1b/Mdk	2
GO:0030072	BP	GO:0030072	peptide hormone secretion	4/46	320/28564	0.00174152	0.00567261	0.00177556	Sfrp1/Hmga2/Il1b/Tiam1	4
GO:0003203	BP	GO:0003203	endocardial cushion morphogenesis	2/46	39/28564	0.00181003	0.0058481	0.00183049	Notch1/Bmp7	2
GO:0021983	BP	GO:0021983	pituitary gland development	2/46	39/28564	0.00181003	0.0058481	0.00183049	Hmga2/Bmp4	2
GO:0035909	BP	GO:0035909	aorta morphogenesis	2/46	39/28564	0.00181003	0.0058481	0.00183049	Efemp2/Notch1	2
GO:0045589	BP	GO:0045589	regulation of regulatory T cell differentiation	2/46	39/28564	0.00181003	0.0058481	0.00183049	Tgfb1/Mdk	2
GO:0090049	BP	GO:0090049	regulation of cell migration involved in sprouting angiogenesis	2/46	39/28564	0.00181003	0.0058481	0.00183049	Vegfa/Notch1	2
GO:0098868	BP	GO:0098868	bone growth	2/46	39/28564	0.00181003	0.0058481	0.00183049	Ecm1/Fbln5	2
GO:1904645	BP	GO:1904645	response to amyloid-beta	2/46	39/28564	0.00181003	0.0058481	0.00183049	Mmp2/Epha4	2
GO:0034504	BP	GO:0034504	protein localization to nucleus	4/46	325/28564	0.00184268	0.00594674	0.00186136	Tgfb1/Notch1/Bmp4/Bmp7	4
GO:0034763	BP	GO:0034763	negative regulation of transmembrane transport	3/46	151/28564	0.00186104	0.00599217	0.00187558	Tgfb1/Rgs4/Il1b	3
GO:1903038	BP	GO:1903038	negative regulation of leukocyte cell-cell adhesion	3/46	151/28564	0.00186104	0.00599217	0.00187558	Tgfb1/Bmp4/Mdk	3
GO:0016358	BP	GO:0016358	dendrite development	4/46	327/28564	0.00188427	0.00605997	0.0018968	Matn2/Bmp7/Epha4/Tiam1	4
GO:0002761	BP	GO:0002761	regulation of myeloid leukocyte differentiation	3/46	152/28564	0.00189639	0.00608496	0.00190463	Tgfb1/Sfrp1/Jun	3
GO:1901655	BP	GO:1901655	cellular response to ketone	3/46	152/28564	0.00189639	0.00608496	0.00190463	Tgfb1/Postn/Bmp4	3
GO:0010664	BP	GO:0010664	negative regulation of striated muscle cell apoptotic process	2/46	40/28564	0.00190334	0.00608565	0.00190484	Trip10/Mdk	2
GO:0030574	BP	GO:0030574	collagen catabolic process	2/46	40/28564	0.00190334	0.00608565	0.00190484	Mmp2/Mmp3	2
GO:0033144	BP	GO:0033144	negative regulation of intracellular steroid hormone receptor signaling pathway	2/46	40/28564	0.00190334	0.00608565	0.00190484	Sfrp1/Hmga2	2
GO:0002790	BP	GO:0002790	peptide secretion	4/46	328/28564	0.0019053	0.00608565	0.00190484	Sfrp1/Hmga2/Il1b/Tiam1	4
GO:0030217	BP	GO:0030217	T cell differentiation	4/46	331/28564	0.00196938	0.00628317	0.00196667	Tgfb1/Bmp4/Il1b/Mdk	4
GO:0030513	BP	GO:0030513	positive regulation of BMP signaling pathway	2/46	41/28564	0.0019989	0.00634839	0.00198708	Notch1/Bmp4	2
GO:0031063	BP	GO:0031063	regulation of histone deacetylation	2/46	41/28564	0.0019989	0.00634839	0.00198708	Tgfb1/Vegfa	2
GO:0032885	BP	GO:0032885	regulation of polysaccharide biosynthetic process	2/46	41/28564	0.0019989	0.00634839	0.00198708	Tgfb1/Has2	2
GO:0060603	BP	GO:0060603	mammary gland duct morphogenesis	2/46	41/28564	0.0019989	0.00634839	0.00198708	Tgfb1/Fgfr2	2
GO:0016032	BP	GO:0016032	viral process	4/46	334/28564	0.00203495	0.00645554	0.00202062	Jun/Lgals1/Hmga2/Notch1	4
GO:0009410	BP	GO:0009410	response to xenobiotic stimulus	4/46	335/28564	0.00205714	0.00651853	0.00204034	Sfrp1/Jun/Mmp2/Il1b	4
GO:0050708	BP	GO:0050708	regulation of protein secretion	4/46	336/28564	0.00207949	0.00658191	0.00206018	Tgfb1/Sfrp1/Il1b/Tiam1	4
GO:0001706	BP	GO:0001706	endoderm formation	2/46	42/28564	0.0020967	0.00659165	0.00206322	Fn1/Hmga2	2
GO:0043618	BP	GO:0043618	regulation of transcription from RNA polymerase II promoter in response to stress	2/46	42/28564	0.0020967	0.00659165	0.00206322	Vegfa/Jun	2
GO:0045823	BP	GO:0045823	positive regulation of heart contraction	2/46	42/28564	0.0020967	0.00659165	0.00206322	Rgs4/Tpm1	2
GO:0060325	BP	GO:0060325	face morphogenesis	2/46	42/28564	0.0020967	0.00659165	0.00206322	Tgfb1/Mmp2	2
GO:0099563	BP	GO:0099563	modification of synaptic structure	2/46	42/28564	0.0020967	0.00659165	0.00206322	Epha4/Tiam1	2
GO:1901532	BP	GO:1901532	regulation of hematopoietic progenitor cell differentiation	2/46	42/28564	0.0020967	0.00659165	0.00206322	Vegfa/Notch1	2
GO:0007265	BP	GO:0007265	Ras protein signal transduction	4/46	340/28564	0.00217059	0.00681629	0.00213354	Notch1/Spry1/Tiam1/Vangl2	4
GO:0006953	BP	GO:0006953	acute-phase response	2/46	43/28564	0.00219673	0.00685223	0.00214479	Fn1/Il1b	2
GO:0010453	BP	GO:0010453	regulation of cell fate commitment	2/46	43/28564	0.00219673	0.00685223	0.00214479	Fgfr1/Bmp4	2
GO:0045066	BP	GO:0045066	regulatory T cell differentiation	2/46	43/28564	0.00219673	0.00685223	0.00214479	Tgfb1/Mdk	2
GO:0051154	BP	GO:0051154	negative regulation of striated muscle cell differentiation	2/46	43/28564	0.00219673	0.00685223	0.00214479	Rgs4/Notch1	2
GO:0090175	BP	GO:0090175	regulation of establishment of planar polarity	2/46	43/28564	0.00219673	0.00685223	0.00214479	Sfrp1/Vangl2	2
GO:1900026	BP	GO:1900026	positive regulation of substrate adhesion-dependent cell spreading	2/46	43/28564	0.00219673	0.00685223	0.00214479	Has2/Mdk	2
GO:0015833	BP	GO:0015833	peptide transport	4/46	342/28564	0.00221716	0.00690826	0.00216232	Sfrp1/Hmga2/Il1b/Tiam1	4
GO:2000377	BP	GO:2000377	regulation of reactive oxygen species metabolic process	3/46	161/28564	0.00223345	0.00695126	0.00217578	Tgfb1/Fbln5/Mmp3	3
GO:0097530	BP	GO:0097530	granulocyte migration	3/46	162/28564	0.00227304	0.00706662	0.00221189	Vegfa/Il1b/Mdk	3
GO:0071216	BP	GO:0071216	cellular response to biotic stimulus	4/46	345/28564	0.00228831	0.00710619	0.00222428	Tgfb1/Notch1/Il1b/Pdcd4	4
GO:0035196	BP	GO:0035196	production of miRNAs involved in gene silencing by miRNA	2/46	44/28564	0.00229898	0.00710779	0.00222478	Tgfb1/Bmp4	2
GO:0045880	BP	GO:0045880	positive regulation of smoothened signaling pathway	2/46	44/28564	0.00229898	0.00710779	0.00222478	Sfrp1/Gas1	2
GO:1902624	BP	GO:1902624	positive regulation of neutrophil migration	2/46	44/28564	0.00229898	0.00710779	0.00222478	Il1b/Mdk	2
GO:2000249	BP	GO:2000249	regulation of actin cytoskeleton reorganization	2/46	44/28564	0.00229898	0.00710779	0.00222478	Tgfb1/Mdk	2
GO:1903900	BP	GO:1903900	regulation of viral life cycle	3/46	164/28564	0.00235352	0.00726839	0.00227504	Lgals1/Hmga2/Notch1	3
GO:0071214	BP	GO:0071214	cellular response to abiotic stimulus	4/46	349/28564	0.0023856	0.00735123	0.00230097	Tgfb1/Sfrp1/Mmp2/Mmp3	4
GO:0104004	BP	GO:0104004	cellular response to environmental stimulus	4/46	349/28564	0.0023856	0.00735123	0.00230097	Tgfb1/Sfrp1/Mmp2/Mmp3	4
GO:0010977	BP	GO:0010977	negative regulation of neuron projection development	3/46	165/28564	0.00239442	0.00737029	0.00230694	Lgals1/Epha3/Epha4	3
GO:0045840	BP	GO:0045840	positive regulation of mitotic nuclear division	2/46	45/28564	0.00240345	0.00737375	0.00230802	Il1b/Rgcc	2
GO:0050918	BP	GO:0050918	positive chemotaxis	2/46	45/28564	0.00240345	0.00737375	0.00230802	Vegfa/Itga2	2
GO:1902742	BP	GO:1902742	apoptotic process involved in development	2/46	45/28564	0.00240345	0.00737375	0.00230802	Notch1/Bmp7	2
GO:0007224	BP	GO:0007224	smoothened signaling pathway	3/46	167/28564	0.00247754	0.00759272	0.00237656	Sfrp1/Gas1/Fgfr2	3
GO:0002347	BP	GO:0002347	response to tumor cell	2/46	46/28564	0.00251013	0.00764561	0.00239312	Tgfb1/Notch1	2
GO:0021955	BP	GO:0021955	central nervous system neuron axonogenesis	2/46	46/28564	0.00251013	0.00764561	0.00239312	Cdh11/Epha4	2
GO:0031952	BP	GO:0031952	regulation of protein autophosphorylation	2/46	46/28564	0.00251013	0.00764561	0.00239312	Vegfa/Jun	2
GO:0048873	BP	GO:0048873	homeostasis of number of cells within a tissue	2/46	46/28564	0.00251013	0.00764561	0.00239312	Vegfa/Notch1	2
GO:1903524	BP	GO:1903524	positive regulation of blood circulation	2/46	46/28564	0.00251013	0.00764561	0.00239312	Rgs4/Tpm1	2
GO:0046651	BP	GO:0046651	lymphocyte proliferation	4/46	354/28564	0.00251119	0.00764561	0.00239312	Tgfb1/Igfbp2/Bmp4/Il1b	4
GO:0030501	BP	GO:0030501	positive regulation of bone mineralization	2/46	47/28564	0.00261901	0.00793073	0.00248236	Bmp4/Bmp7	2
GO:0043114	BP	GO:0043114	regulation of vascular permeability	2/46	47/28564	0.00261901	0.00793073	0.00248236	Tgfb1/Vegfa	2
GO:0043620	BP	GO:0043620	regulation of DNA-templated transcription in response to stress	2/46	47/28564	0.00261901	0.00793073	0.00248236	Vegfa/Jun	2
GO:0048246	BP	GO:0048246	macrophage chemotaxis	2/46	47/28564	0.00261901	0.00793073	0.00248236	Mmp2/Mdk	2
GO:0072538	BP	GO:0072538	T-helper 17 type immune response	2/46	47/28564	0.00261901	0.00793073	0.00248236	Tgfb1/Notch1	2
GO:0032943	BP	GO:0032943	mononuclear cell proliferation	4/46	360/28564	0.00266783	0.00806982	0.0025259	Tgfb1/Igfbp2/Bmp4/Il1b	4
GO:0003298	BP	GO:0003298	physiological muscle hypertrophy	2/46	48/28564	0.00273009	0.00818734	0.00256268	Rgs4/Trip10	2
GO:0003301	BP	GO:0003301	physiological cardiac muscle hypertrophy	2/46	48/28564	0.00273009	0.00818734	0.00256268	Rgs4/Trip10	2
GO:0008038	BP	GO:0008038	neuron recognition	2/46	48/28564	0.00273009	0.00818734	0.00256268	Epha3/Epha4	2
GO:0032881	BP	GO:0032881	regulation of polysaccharide metabolic process	2/46	48/28564	0.00273009	0.00818734	0.00256268	Tgfb1/Has2	2
GO:0035137	BP	GO:0035137	hindlimb morphogenesis	2/46	48/28564	0.00273009	0.00818734	0.00256268	Notch1/Bmp4	2
GO:0048010	BP	GO:0048010	vascular endothelial growth factor receptor signaling pathway	2/46	48/28564	0.00273009	0.00818734	0.00256268	Vegfa/Bmp4	2
GO:0060323	BP	GO:0060323	head morphogenesis	2/46	48/28564	0.00273009	0.00818734	0.00256268	Tgfb1/Mmp2	2
GO:0061049	BP	GO:0061049	cell growth involved in cardiac muscle cell development	2/46	48/28564	0.00273009	0.00818734	0.00256268	Rgs4/Trip10	2
GO:0045740	BP	GO:0045740	positive regulation of DNA replication	2/46	49/28564	0.00284335	0.00850877	0.00266329	Jun/Fgfr1	2
GO:0071385	BP	GO:0071385	cellular response to glucocorticoid stimulus	2/46	49/28564	0.00284335	0.00850877	0.00266329	Tgfb1/Bmp4	2
GO:0045861	BP	GO:0045861	negative regulation of proteolysis	4/46	368/28564	0.00288697	0.00863006	0.00270126	Ecm1/Vegfa/Gas1/Epha4	4
GO:1903034	BP	GO:1903034	regulation of response to wounding	3/46	177/28564	0.00291992	0.00871924	0.00272917	Acta2/Epha4/Mdk	3
GO:0010799	BP	GO:0010799	regulation of peptidyl-threonine phosphorylation	2/46	50/28564	0.0029588	0.00881652	0.00275962	Tgfb1/Bmp7	2
GO:0090102	BP	GO:0090102	cochlea development	2/46	50/28564	0.0029588	0.00881652	0.00275962	Epha4/Vangl2	2
GO:0006606	BP	GO:0006606	protein import into nucleus	3/46	179/28564	0.00301384	0.00894244	0.00279903	Tgfb1/Notch1/Bmp4	3
GO:0030902	BP	GO:0030902	hindbrain development	3/46	179/28564	0.00301384	0.00894244	0.00279903	Gas1/Bmp7/Mdk	3
GO:0035296	BP	GO:0035296	regulation of tube diameter	3/46	179/28564	0.00301384	0.00894244	0.00279903	Vegfa/Acta2/Mmp2	3
GO:0097746	BP	GO:0097746	blood vessel diameter maintenance	3/46	179/28564	0.00301384	0.00894244	0.00279903	Vegfa/Acta2/Mmp2	3
GO:0002460	BP	GO:0002460	adaptive immune response based on somatic recombination of immune receptors built from immunoglobulin superfamily domains	4/46	373/28564	0.00303003	0.00898096	0.00281109	Tgfb1/Vegfa/Notch1/Il1b	4
GO:0035150	BP	GO:0035150	regulation of tube size	3/46	180/28564	0.00306149	0.0090646	0.00283727	Vegfa/Acta2/Mmp2	3
GO:0042088	BP	GO:0042088	T-helper 1 type immune response	2/46	51/28564	0.00307642	0.00908956	0.00284508	Vegfa/Il1b	2
GO:0061028	BP	GO:0061028	establishment of endothelial barrier	2/46	51/28564	0.00307642	0.00908956	0.00284508	Vegfa/Il1b	2
GO:1902905	BP	GO:1902905	positive regulation of supramolecular fiber organization	3/46	182/28564	0.00315818	0.0093213	0.00291762	Efemp2/Tpm1/Rgcc	3
GO:0010518	BP	GO:0010518	positive regulation of phospholipase activity	2/46	52/28564	0.00319621	0.00939389	0.00294034	Fgfr1/Fgfr2	2
GO:0010934	BP	GO:0010934	macrophage cytokine production	2/46	52/28564	0.00319621	0.00939389	0.00294034	Tgfb1/Il1b	2
GO:0021532	BP	GO:0021532	neural tube patterning	2/46	52/28564	0.00319621	0.00939389	0.00294034	Gas1/Bmp4	2
GO:0032355	BP	GO:0032355	response to estradiol	2/46	52/28564	0.00319621	0.00939389	0.00294034	Tgfb1/Mmp2	2
GO:0051170	BP	GO:0051170	import into nucleus	3/46	184/28564	0.00325673	0.00956174	0.00299288	Tgfb1/Notch1/Bmp4	3
GO:0010639	BP	GO:0010639	negative regulation of organelle organization	4/46	381/28564	0.00326893	0.00958748	0.00300093	Tpm1/Fgfr2/Bmp4/Bmp7	4
GO:0071674	BP	GO:0071674	mononuclear cell migration	3/46	185/28564	0.00330671	0.00968815	0.00303244	Tgfb1/Ecm1/Mdk	3
GO:0045581	BP	GO:0045581	negative regulation of T cell differentiation	2/46	53/28564	0.00331815	0.0097115	0.00303975	Bmp4/Mdk	2
GO:0002042	BP	GO:0002042	cell migration involved in sprouting angiogenesis	2/46	54/28564	0.00344225	0.0100327	0.0031403	Vegfa/Notch1	2
GO:0060251	BP	GO:0060251	regulation of glial cell proliferation	2/46	54/28564	0.00344225	0.0100327	0.0031403	Notch1/Il1b	2
GO:0071384	BP	GO:0071384	cellular response to corticosteroid stimulus	2/46	54/28564	0.00344225	0.0100327	0.0031403	Tgfb1/Bmp4	2
GO:1902622	BP	GO:1902622	regulation of neutrophil migration	2/46	54/28564	0.00344225	0.0100327	0.0031403	Il1b/Mdk	2
GO:0045580	BP	GO:0045580	regulation of T cell differentiation	3/46	188/28564	0.00345947	0.0100515	0.00314618	Tgfb1/Bmp4/Mdk	3
GO:0071229	BP	GO:0071229	cellular response to acid chemical	3/46	188/28564	0.00345947	0.0100515	0.00314618	Vegfa/Mmp2/Mmp3	3
GO:1903531	BP	GO:1903531	negative regulation of secretion by cell	3/46	188/28564	0.00345947	0.0100515	0.00314618	Sfrp1/Notch1/Il1b	3
GO:1903532	BP	GO:1903532	positive regulation of secretion by cell	4/46	389/28564	0.0035204	0.0102179	0.00319826	Tgfb1/Fgfr1/Il1b/Rgcc	4
GO:0032330	BP	GO:0032330	regulation of chondrocyte differentiation	2/46	55/28564	0.0035685	0.0103254	0.00323191	Bmp4/Mdk	2
GO:0045773	BP	GO:0045773	positive regulation of axon extension	2/46	55/28564	0.0035685	0.0103254	0.00323191	Vegfa/Fn1	2
GO:0061900	BP	GO:0061900	glial cell activation	2/46	55/28564	0.0035685	0.0103254	0.00323191	Jun/Il1b	2
GO:0048872	BP	GO:0048872	homeostasis of number of cells	4/46	391/28564	0.00358527	0.0103632	0.00324374	Tgfb1/Vegfa/Notch1/Bmp4	4
GO:0000302	BP	GO:0000302	response to reactive oxygen species	3/46	191/28564	0.00361649	0.0104427	0.00326861	Fbln5/Jun/Mmp2	3
GO:0001659	BP	GO:0001659	temperature homeostasis	3/46	192/28564	0.00366979	0.0105747	0.00330995	Vegfa/Notch1/Il1b	3
GO:0050731	BP	GO:0050731	positive regulation of peptidyl-tyrosine phosphorylation	3/46	192/28564	0.00366979	0.0105747	0.00330995	Tgfb1/Vegfa/Epha4	3
GO:0045604	BP	GO:0045604	regulation of epidermal cell differentiation	2/46	56/28564	0.00369689	0.0106309	0.00332754	Notch1/Bmp4	2
GO:1901861	BP	GO:1901861	regulation of muscle tissue development	2/46	56/28564	0.00369689	0.0106309	0.00332754	Tgfb1/Bmp4	2
GO:0070661	BP	GO:0070661	leukocyte proliferation	4/46	396/28564	0.003751	0.0107755	0.00337278	Tgfb1/Igfbp2/Bmp4/Il1b	4
GO:0050792	BP	GO:0050792	regulation of viral process	3/46	194/28564	0.00377782	0.0108414	0.00339341	Lgals1/Hmga2/Notch1	3
GO:0034113	BP	GO:0034113	heterotypic cell-cell adhesion	2/46	57/28564	0.00382741	0.01095	0.00342741	Bmp7/Il1b	2
GO:0051955	BP	GO:0051955	regulation of amino acid transport	2/46	57/28564	0.00382741	0.01095	0.00342741	Rgs4/Il1b	2
GO:0070169	BP	GO:0070169	positive regulation of biomineral tissue development	2/46	57/28564	0.00382741	0.01095	0.00342741	Bmp4/Bmp7	2
GO:0030514	BP	GO:0030514	negative regulation of BMP signaling pathway	2/46	58/28564	0.00396005	0.0112948	0.00353534	Sfrp1/Notch1	2
GO:0033619	BP	GO:0033619	membrane protein proteolysis	2/46	58/28564	0.00396005	0.0112948	0.00353534	Tgfb1/Il1b	2
GO:0051496	BP	GO:0051496	positive regulation of stress fiber assembly	2/46	58/28564	0.00396005	0.0112948	0.00353534	Tpm1/Rgcc	2
GO:0032535	BP	GO:0032535	regulation of cellular component size	4/46	404/28564	0.0040269	0.0114738	0.00359137	Vegfa/Eln/Fn1/Tpm1	4
GO:0043524	BP	GO:0043524	negative regulation of neuron apoptotic process	3/46	199/28564	0.00405635	0.011546	0.00361395	Vegfa/Jun/Mdk	3
GO:1901214	BP	GO:1901214	regulation of neuron death	4/46	405/28564	0.00406233	0.0115512	0.0036156	Vegfa/Jun/Il1b/Mdk	4
GO:0061001	BP	GO:0061001	regulation of dendritic spine morphogenesis	2/46	59/28564	0.00409482	0.0116318	0.00364081	Epha4/Tiam1	2
GO:0006956	BP	GO:0006956	complement activation	2/46	60/28564	0.00423169	0.0119599	0.00374351	Il1b/Rgcc	2
GO:0035306	BP	GO:0035306	positive regulation of dephosphorylation	2/46	60/28564	0.00423169	0.0119599	0.00374351	Tgfb1/Itga2	2
GO:0035924	BP	GO:0035924	cellular response to vascular endothelial growth factor stimulus	2/46	60/28564	0.00423169	0.0119599	0.00374351	Vegfa/Notch1	2
GO:0043388	BP	GO:0043388	positive regulation of DNA binding	2/46	60/28564	0.00423169	0.0119599	0.00374351	Tgfb1/Itga2	2
GO:0071622	BP	GO:0071622	regulation of granulocyte chemotaxis	2/46	60/28564	0.00423169	0.0119599	0.00374351	Il1b/Mdk	2
GO:0001764	BP	GO:0001764	neuron migration	3/46	204/28564	0.0043471	0.0122613	0.00383785	Vegfa/Matn2/Mdk	3
GO:0031644	BP	GO:0031644	regulation of nervous system process	3/46	204/28564	0.0043471	0.0122613	0.00383785	Rgs4/Itga2/Fgfr1	3
GO:0001974	BP	GO:0001974	blood vessel remodeling	2/46	61/28564	0.00437067	0.0122906	0.00384703	Vegfa/Eln	2
GO:0002066	BP	GO:0002066	columnar/cuboidal epithelial cell development	2/46	61/28564	0.00437067	0.0122906	0.00384703	Tgfb1/Bmp4	2
GO:0043392	BP	GO:0043392	negative regulation of DNA binding	2/46	61/28564	0.00437067	0.0122906	0.00384703	Jun/Hmga2	2
GO:1901654	BP	GO:1901654	response to ketone	3/46	206/28564	0.00446686	0.0125485	0.00392774	Tgfb1/Postn/Bmp4	3
GO:0010665	BP	GO:0010665	regulation of cardiac muscle cell apoptotic process	2/46	62/28564	0.00451175	0.0126239	0.00395135	Trip10/Mdk	2
GO:0045599	BP	GO:0045599	negative regulation of fat cell differentiation	2/46	62/28564	0.00451175	0.0126239	0.00395135	Tgfb1/Vegfa	2
GO:0060711	BP	GO:0060711	labyrinthine layer development	2/46	62/28564	0.00451175	0.0126239	0.00395135	Fgfr2/Bmp7	2
GO:0090311	BP	GO:0090311	regulation of protein deacetylation	2/46	62/28564	0.00451175	0.0126239	0.00395135	Tgfb1/Vegfa	2
GO:0031334	BP	GO:0031334	positive regulation of protein-containing complex assembly	3/46	208/28564	0.0045886	0.0128261	0.00401464	Tgfb1/Vegfa/Mmp3	3
GO:0001754	BP	GO:0001754	eye photoreceptor cell differentiation	2/46	63/28564	0.00465492	0.0129855	0.00406454	Vegfa/Notch1	2
GO:0045682	BP	GO:0045682	regulation of epidermis development	2/46	63/28564	0.00465492	0.0129855	0.00406454	Notch1/Bmp4	2
GO:0001101	BP	GO:0001101	response to acid chemical	3/46	211/28564	0.00477497	0.0132194	0.00413774	Vegfa/Mmp2/Mmp3	3
GO:0097696	BP	GO:0097696	receptor signaling pathway via STAT	3/46	211/28564	0.00477497	0.0132194	0.00413774	Tgfb1/Hmga2/Notch1	3
GO:0098742	BP	GO:0098742	cell-cell adhesion via plasma-membrane adhesion molecules	3/46	211/28564	0.00477497	0.0132194	0.00413774	Lgals1/Cdh11/Epha3	3
GO:1902107	BP	GO:1902107	positive regulation of leukocyte differentiation	3/46	211/28564	0.00477497	0.0132194	0.00413774	Tgfb1/Jun/Mdk	3
GO:1903708	BP	GO:1903708	positive regulation of hemopoiesis	3/46	211/28564	0.00477497	0.0132194	0.00413774	Tgfb1/Jun/Mdk	3
GO:0001736	BP	GO:0001736	establishment of planar polarity	2/46	64/28564	0.00480018	0.0132194	0.00413774	Sfrp1/Vangl2	2
GO:0001947	BP	GO:0001947	heart looping	2/46	64/28564	0.00480018	0.0132194	0.00413774	Notch1/Vangl2	2
GO:0010171	BP	GO:0010171	body morphogenesis	2/46	64/28564	0.00480018	0.0132194	0.00413774	Tgfb1/Mmp2	2
GO:0010517	BP	GO:0010517	regulation of phospholipase activity	2/46	64/28564	0.00480018	0.0132194	0.00413774	Fgfr1/Fgfr2	2
GO:0045778	BP	GO:0045778	positive regulation of ossification	2/46	64/28564	0.00480018	0.0132194	0.00413774	Bmp4/Bmp7	2
GO:0050775	BP	GO:0050775	positive regulation of dendrite morphogenesis	2/46	64/28564	0.00480018	0.0132194	0.00413774	Epha4/Tiam1	2
GO:0060193	BP	GO:0060193	positive regulation of lipase activity	2/46	64/28564	0.00480018	0.0132194	0.00413774	Fgfr1/Fgfr2	2
GO:0060324	BP	GO:0060324	face development	2/46	64/28564	0.00480018	0.0132194	0.00413774	Tgfb1/Mmp2	2
GO:0007264	BP	GO:0007264	small GTPase mediated signal transduction	4/46	428/28564	0.00493668	0.0134923	0.00422318	Notch1/Spry1/Tiam1/Vangl2	4
GO:0007164	BP	GO:0007164	establishment of tissue polarity	2/46	65/28564	0.00494751	0.0134923	0.00422318	Sfrp1/Vangl2	2
GO:0010656	BP	GO:0010656	negative regulation of muscle cell apoptotic process	2/46	65/28564	0.00494751	0.0134923	0.00422318	Trip10/Mdk	2
GO:0010662	BP	GO:0010662	regulation of striated muscle cell apoptotic process	2/46	65/28564	0.00494751	0.0134923	0.00422318	Trip10/Mdk	2
GO:0021872	BP	GO:0021872	forebrain generation of neurons	2/46	65/28564	0.00494751	0.0134923	0.00422318	Fgfr1/Fgfr2	2
GO:0031663	BP	GO:0031663	lipopolysaccharide-mediated signaling pathway	2/46	65/28564	0.00494751	0.0134923	0.00422318	Tgfb1/Il1b	2
GO:0051785	BP	GO:0051785	positive regulation of nuclear division	2/46	65/28564	0.00494751	0.0134923	0.00422318	Il1b/Rgcc	2
GO:0051893	BP	GO:0051893	regulation of focal adhesion assembly	2/46	65/28564	0.00494751	0.0134923	0.00422318	Vegfa/Epha3	2
GO:0060119	BP	GO:0060119	inner ear receptor cell development	2/46	65/28564	0.00494751	0.0134923	0.00422318	Fgfr1/Vangl2	2
GO:0090109	BP	GO:0090109	regulation of cell-substrate junction assembly	2/46	65/28564	0.00494751	0.0134923	0.00422318	Vegfa/Epha3	2
GO:0032102	BP	GO:0032102	negative regulation of response to external stimulus	4/46	429/28564	0.00497734	0.0135473	0.00424037	Tgfb1/Notch1/Epha4/Mdk	4
GO:0042886	BP	GO:0042886	amide transport	4/46	429/28564	0.00497734	0.0135473	0.00424037	Sfrp1/Hmga2/Il1b/Tiam1	4
GO:0010659	BP	GO:0010659	cardiac muscle cell apoptotic process	2/46	66/28564	0.00509692	0.0138458	0.00433381	Trip10/Mdk	2
GO:0070918	BP	GO:0070918	production of small RNA involved in gene silencing by RNA	2/46	66/28564	0.00509692	0.0138458	0.00433381	Tgfb1/Bmp4	2
GO:0051048	BP	GO:0051048	negative regulation of secretion	3/46	218/28564	0.00522751	0.0141868	0.00444054	Sfrp1/Notch1/Il1b	3
GO:0001954	BP	GO:0001954	positive regulation of cell-matrix adhesion	2/46	67/28564	0.00524838	0.0142021	0.00444534	Vegfa/Efemp2	2
GO:0010770	BP	GO:0010770	positive regulation of cell morphogenesis involved in differentiation	2/46	67/28564	0.00524838	0.0142021	0.00444534	Epha4/Tiam1	2
GO:1905517	BP	GO:1905517	macrophage migration	2/46	67/28564	0.00524838	0.0142021	0.00444534	Mmp2/Mdk	2
GO:0031345	BP	GO:0031345	negative regulation of cell projection organization	3/46	219/28564	0.00529419	0.0143122	0.0044798	Lgals1/Epha3/Epha4	3
GO:0009306	BP	GO:0009306	protein secretion	4/46	438/28564	0.00535348	0.0144585	0.0045256	Tgfb1/Sfrp1/Il1b/Tiam1	4
GO:0035592	BP	GO:0035592	establishment of protein localization to extracellular region	4/46	439/28564	0.00539642	0.0145604	0.0045575	Tgfb1/Sfrp1/Il1b/Tiam1	4
GO:0032233	BP	GO:0032233	positive regulation of actin filament bundle assembly	2/46	68/28564	0.00540191	0.0145612	0.00455774	Tpm1/Rgcc	2
GO:0050796	BP	GO:0050796	regulation of insulin secretion	3/46	221/28564	0.0054291	0.0146204	0.00457627	Sfrp1/Il1b/Tiam1	3
GO:0008217	BP	GO:0008217	regulation of blood pressure	3/46	222/28564	0.00549732	0.0147899	0.00462933	Postn/Acta2/Tpm1	3
GO:0006801	BP	GO:0006801	superoxide metabolic process	2/46	69/28564	0.00555749	0.0148802	0.0046576	Tgfb1/Fbln5	2
GO:0010658	BP	GO:0010658	striated muscle cell apoptotic process	2/46	69/28564	0.00555749	0.0148802	0.0046576	Trip10/Mdk	2
GO:0048524	BP	GO:0048524	positive regulation of viral process	2/46	69/28564	0.00555749	0.0148802	0.0046576	Lgals1/Notch1	2
GO:0061082	BP	GO:0061082	myeloid leukocyte cytokine production	2/46	69/28564	0.00555749	0.0148802	0.0046576	Tgfb1/Il1b	2
GO:1901224	BP	GO:1901224	positive regulation of NIK/NF-kappaB signaling	2/46	69/28564	0.00555749	0.0148802	0.0046576	Il1b/Pdcd4	2
GO:0002285	BP	GO:0002285	lymphocyte activation involved in immune response	3/46	223/28564	0.00556606	0.014889	0.00466033	Tgfb1/Lgals1/Mdk	3
GO:0071692	BP	GO:0071692	protein localization to extracellular region	4/46	445/28564	0.00565891	0.0151229	0.00473354	Tgfb1/Sfrp1/Il1b/Tiam1	4
GO:0001885	BP	GO:0001885	endothelial cell development	2/46	70/28564	0.00571511	0.0152004	0.00475782	Vegfa/Il1b	2
GO:0010769	BP	GO:0010769	regulation of cell morphogenesis involved in differentiation	2/46	70/28564	0.00571511	0.0152004	0.00475782	Epha4/Tiam1	2
GO:0045600	BP	GO:0045600	positive regulation of fat cell differentiation	2/46	70/28564	0.00571511	0.0152004	0.00475782	Sfrp1/Bmp7	2
GO:0061371	BP	GO:0061371	determination of heart left/right asymmetry	2/46	70/28564	0.00571511	0.0152004	0.00475782	Notch1/Vangl2	2
GO:0150116	BP	GO:0150116	regulation of cell-substrate junction organization	2/46	70/28564	0.00571511	0.0152004	0.00475782	Vegfa/Epha3	2
GO:1901652	BP	GO:1901652	response to peptide	4/46	447/28564	0.00574828	0.0152742	0.00478089	Mmp2/Notch1/Epha4/Il1b	4
GO:0048469	BP	GO:0048469	cell maturation	3/46	227/28564	0.00584621	0.0155196	0.00485773	Tgfb1/Vegfa/Fgfr1	3
GO:0000271	BP	GO:0000271	polysaccharide biosynthetic process	2/46	71/28564	0.00587477	0.0155512	0.0048676	Tgfb1/Has2	2
GO:0003143	BP	GO:0003143	embryonic heart tube morphogenesis	2/46	71/28564	0.00587477	0.0155512	0.0048676	Notch1/Vangl2	2
GO:0060986	BP	GO:0060986	endocrine hormone secretion	2/46	71/28564	0.00587477	0.0155512	0.0048676	Fgfr1/Il1b	2
GO:0051047	BP	GO:0051047	positive regulation of secretion	4/46	453/28564	0.00602204	0.015926	0.00498491	Tgfb1/Fgfr1/Il1b/Rgcc	4
GO:0035904	BP	GO:0035904	aorta development	2/46	72/28564	0.00603646	0.015949	0.00499213	Efemp2/Notch1	2
GO:1903828	BP	GO:1903828	negative regulation of cellular protein localization	3/46	234/28564	0.00635656	0.0167719	0.00524971	Tgfb1/Sfrp1/Il1b	3
GO:0002763	BP	GO:0002763	positive regulation of myeloid leukocyte differentiation	2/46	74/28564	0.0063659	0.0167719	0.00524971	Tgfb1/Jun	2
GO:0043462	BP	GO:0043462	regulation of ATPase activity	2/46	74/28564	0.0063659	0.0167719	0.00524971	Tpm1/Tpm2	2
GO:0045637	BP	GO:0045637	regulation of myeloid cell differentiation	3/46	236/28564	0.00650711	0.0171278	0.00536111	Tgfb1/Sfrp1/Jun	3
GO:1904894	BP	GO:1904894	positive regulation of receptor signaling pathway via STAT	2/46	75/28564	0.00653364	0.0171654	0.00537286	Tgfb1/Notch1	2
GO:2000036	BP	GO:2000036	regulation of stem cell population maintenance	2/46	75/28564	0.00653364	0.0171654	0.00537286	Hmga2/Bmp7	2
GO:0007566	BP	GO:0007566	embryo implantation	2/46	76/28564	0.00670339	0.0175619	0.00549696	Vegfa/Mmp2	2
GO:0021536	BP	GO:0021536	diencephalon development	2/46	76/28564	0.00670339	0.0175619	0.00549696	Hmga2/Bmp4	2
GO:0060997	BP	GO:0060997	dendritic spine morphogenesis	2/46	76/28564	0.00670339	0.0175619	0.00549696	Epha4/Tiam1	2
GO:0006909	BP	GO:0006909	phagocytosis	3/46	240/28564	0.00681458	0.0178365	0.00558292	Tgfb1/Itga2/Il1b	3
GO:0001756	BP	GO:0001756	somitogenesis	2/46	77/28564	0.00687513	0.0179614	0.005622	Sfrp1/Notch1	2
GO:0014009	BP	GO:0014009	glial cell proliferation	2/46	77/28564	0.00687513	0.0179614	0.005622	Notch1/Il1b	2
GO:0150076	BP	GO:0150076	neuroinflammatory response	2/46	78/28564	0.00704886	0.0183981	0.00575869	Jun/Il1b	2
GO:0033143	BP	GO:0033143	regulation of intracellular steroid hormone receptor signaling pathway	2/46	79/28564	0.00722458	0.0187517	0.0058694	Sfrp1/Hmga2	2
GO:0042306	BP	GO:0042306	regulation of protein import into nucleus	2/46	79/28564	0.00722458	0.0187517	0.0058694	Tgfb1/Bmp4	2
GO:0043627	BP	GO:0043627	response to estrogen	2/46	79/28564	0.00722458	0.0187517	0.0058694	Sfrp1/Mmp2	2
GO:0051851	BP	GO:0051851	modulation by host of symbiont process	2/46	79/28564	0.00722458	0.0187517	0.0058694	Jun/Hmga2	2
GO:0061180	BP	GO:0061180	mammary gland epithelium development	2/46	79/28564	0.00722458	0.0187517	0.0058694	Tgfb1/Fgfr2	2
GO:0071347	BP	GO:0071347	cellular response to interleukin-1	2/46	79/28564	0.00722458	0.0187517	0.0058694	Fn1/Il1b	2
GO:2000573	BP	GO:2000573	positive regulation of DNA biosynthetic process	2/46	80/28564	0.00740228	0.0191952	0.00600819	Vegfa/Rgcc	2
GO:0030100	BP	GO:0030100	regulation of endocytosis	3/46	248/28564	0.0074552	0.0193145	0.00604554	Vegfa/Itga2/Epha3	3
GO:0072593	BP	GO:0072593	reactive oxygen species metabolic process	3/46	249/28564	0.0075377	0.0195102	0.00610679	Tgfb1/Fbln5/Mmp3	3
GO:0014068	BP	GO:0014068	positive regulation of phosphatidylinositol 3-kinase signaling	2/46	81/28564	0.00758195	0.0195704	0.00612564	Vegfa/Fn1	2
GO:0042130	BP	GO:0042130	negative regulation of T cell proliferation	2/46	81/28564	0.00758195	0.0195704	0.00612564	Tgfb1/Bmp4	2
GO:2000242	BP	GO:2000242	negative regulation of reproductive process	2/46	81/28564	0.00758195	0.0195704	0.00612564	Bmp4/Bmp7	2
GO:0032722	BP	GO:0032722	positive regulation of chemokine production	2/46	83/28564	0.00794717	0.0198927	0.00622653	Postn/Il1b	2
GO:0071479	BP	GO:0071479	cellular response to ionizing radiation	2/46	83/28564	0.00794717	0.0198927	0.00622653	Tgfb1/Sfrp1	2
GO:0002085	BP	GO:0002085	inhibition of neuroepithelial cell differentiation	1/46	5/28564	0.00802676	0.0198927	0.00622653	Notch1	1
GO:0003062	BP	GO:0003062	regulation of heart rate by chemical signal	1/46	5/28564	0.00802676	0.0198927	0.00622653	Tpm1	1
GO:0003150	BP	GO:0003150	muscular septum morphogenesis	1/46	5/28564	0.00802676	0.0198927	0.00622653	Vangl2	1
GO:0003162	BP	GO:0003162	atrioventricular node development	1/46	5/28564	0.00802676	0.0198927	0.00622653	Notch1	1
GO:0003192	BP	GO:0003192	mitral valve formation	1/46	5/28564	0.00802676	0.0198927	0.00622653	Notch1	1
GO:0003241	BP	GO:0003241	growth involved in heart morphogenesis	1/46	5/28564	0.00802676	0.0198927	0.00622653	Notch1	1
GO:0003331	BP	GO:0003331	positive regulation of extracellular matrix constituent secretion	1/46	5/28564	0.00802676	0.0198927	0.00622653	Rgcc	1
GO:0007380	BP	GO:0007380	specification of segmental identity, head	1/46	5/28564	0.00802676	0.0198927	0.00622653	Bmp4	1
GO:0009957	BP	GO:0009957	epidermal cell fate specification	1/46	5/28564	0.00802676	0.0198927	0.00622653	Notch1	1
GO:0010694	BP	GO:0010694	positive regulation of alkaline phosphatase activity	1/46	5/28564	0.00802676	0.0198927	0.00622653	Itga2	1
GO:0035287	BP	GO:0035287	head segmentation	1/46	5/28564	0.00802676	0.0198927	0.00622653	Bmp4	1
GO:0035289	BP	GO:0035289	posterior head segmentation	1/46	5/28564	0.00802676	0.0198927	0.00622653	Bmp4	1
GO:0036324	BP	GO:0036324	vascular endothelial growth factor receptor-2 signaling pathway	1/46	5/28564	0.00802676	0.0198927	0.00622653	Vegfa	1
GO:0045608	BP	GO:0045608	negative regulation of inner ear auditory receptor cell differentiation	1/46	5/28564	0.00802676	0.0198927	0.00622653	Notch1	1
GO:0045632	BP	GO:0045632	negative regulation of mechanoreceptor differentiation	1/46	5/28564	0.00802676	0.0198927	0.00622653	Notch1	1
GO:0051387	BP	GO:0051387	negative regulation of neurotrophin TRK receptor signaling pathway	1/46	5/28564	0.00802676	0.0198927	0.00622653	Spry1	1
GO:0060354	BP	GO:0060354	negative regulation of cell adhesion molecule production	1/46	5/28564	0.00802676	0.0198927	0.00622653	Notch1	1
GO:0060665	BP	GO:0060665	regulation of branching involved in salivary gland morphogenesis by mesenchymal-epithelial signaling	1/46	5/28564	0.00802676	0.0198927	0.00622653	Fgfr1	1
GO:0060681	BP	GO:0060681	branch elongation involved in ureteric bud branching	1/46	5/28564	0.00802676	0.0198927	0.00622653	Bmp4	1
GO:0060762	BP	GO:0060762	regulation of branching involved in mammary gland duct morphogenesis	1/46	5/28564	0.00802676	0.0198927	0.00622653	Tgfb1	1
GO:0061325	BP	GO:0061325	cell proliferation involved in outflow tract morphogenesis	1/46	5/28564	0.00802676	0.0198927	0.00622653	Bmp4	1
GO:0061419	BP	GO:0061419	positive regulation of transcription from RNA polymerase II promoter in response to hypoxia	1/46	5/28564	0.00802676	0.0198927	0.00622653	Vegfa	1
GO:0071335	BP	GO:0071335	hair follicle cell proliferation	1/46	5/28564	0.00802676	0.0198927	0.00622653	Lamc1	1
GO:0071344	BP	GO:0071344	diphosphate metabolic process	1/46	5/28564	0.00802676	0.0198927	0.00622653	Fgfr1	1
GO:0072007	BP	GO:0072007	mesangial cell differentiation	1/46	5/28564	0.00802676	0.0198927	0.00622653	Notch1	1
GO:0072143	BP	GO:0072143	mesangial cell development	1/46	5/28564	0.00802676	0.0198927	0.00622653	Notch1	1
GO:0072191	BP	GO:0072191	ureter smooth muscle development	1/46	5/28564	0.00802676	0.0198927	0.00622653	Bmp4	1
GO:0072193	BP	GO:0072193	ureter smooth muscle cell differentiation	1/46	5/28564	0.00802676	0.0198927	0.00622653	Bmp4	1
GO:0090245	BP	GO:0090245	axis elongation involved in somitogenesis	1/46	5/28564	0.00802676	0.0198927	0.00622653	Sfrp1	1
GO:0090402	BP	GO:0090402	oncogene-induced cell senescence	1/46	5/28564	0.00802676	0.0198927	0.00622653	Hmga2	1
GO:0090500	BP	GO:0090500	endocardial cushion to mesenchymal transition	1/46	5/28564	0.00802676	0.0198927	0.00622653	Has2	1
GO:1900127	BP	GO:1900127	positive regulation of hyaluronan biosynthetic process	1/46	5/28564	0.00802676	0.0198927	0.00622653	Has2	1
GO:1902460	BP	GO:1902460	regulation of mesenchymal stem cell proliferation	1/46	5/28564	0.00802676	0.0198927	0.00622653	Bmp4	1
GO:1902462	BP	GO:1902462	positive regulation of mesenchymal stem cell proliferation	1/46	5/28564	0.00802676	0.0198927	0.00622653	Bmp4	1
GO:1902669	BP	GO:1902669	positive regulation of axon guidance	1/46	5/28564	0.00802676	0.0198927	0.00622653	Vegfa	1
GO:1903391	BP	GO:1903391	regulation of adherens junction organization	1/46	5/28564	0.00802676	0.0198927	0.00622653	Vegfa	1
GO:1904760	BP	GO:1904760	regulation of myofibroblast differentiation	1/46	5/28564	0.00802676	0.0198927	0.00622653	Pdcd4	1
GO:1904956	BP	GO:1904956	regulation of midbrain dopaminergic neuron differentiation	1/46	5/28564	0.00802676	0.0198927	0.00622653	Sfrp1	1
GO:1990441	BP	GO:1990441	negative regulation of transcription from RNA polymerase II promoter in response to endoplasmic reticulum stress	1/46	5/28564	0.00802676	0.0198927	0.00622653	Jun	1
GO:2000097	BP	GO:2000097	regulation of smooth muscle cell-matrix adhesion	1/46	5/28564	0.00802676	0.0198927	0.00622653	Efemp2	1
GO:2000121	BP	GO:2000121	regulation of removal of superoxide radicals	1/46	5/28564	0.00802676	0.0198927	0.00622653	Fbln5	1
GO:2000828	BP	GO:2000828	regulation of parathyroid hormone secretion	1/46	5/28564	0.00802676	0.0198927	0.00622653	Fgfr1	1
GO:2000981	BP	GO:2000981	negative regulation of inner ear receptor cell differentiation	1/46	5/28564	0.00802676	0.0198927	0.00622653	Notch1	1
GO:0070373	BP	GO:0070373	negative regulation of ERK1 and ERK2 cascade	2/46	84/28564	0.00813271	0.0201375	0.00630314	Epha4/Spry1	2
GO:0019058	BP	GO:0019058	viral life cycle	3/46	257/28564	0.0082173	0.0203289	0.00636306	Lgals1/Hmga2/Notch1	3
GO:0046530	BP	GO:0046530	photoreceptor cell differentiation	2/46	85/28564	0.0083202	0.020529	0.0064257	Vegfa/Notch1	2
GO:0048663	BP	GO:0048663	neuron fate commitment	2/46	85/28564	0.0083202	0.020529	0.0064257	Notch1/Bmp4	2
GO:0060191	BP	GO:0060191	regulation of lipase activity	2/46	85/28564	0.0083202	0.020529	0.0064257	Fgfr1/Fgfr2	2
GO:0002274	BP	GO:0002274	myeloid leukocyte activation	3/46	264/28564	0.00884071	0.0217941	0.00682167	Tgfb1/Fn1/Jun	3
GO:0043525	BP	GO:0043525	positive regulation of neuron apoptotic process	2/46	88/28564	0.00889427	0.0219068	0.00685696	Jun/Il1b	2
GO:0030073	BP	GO:0030073	insulin secretion	3/46	265/28564	0.00893197	0.0219804	0.00687997	Sfrp1/Il1b/Tiam1	3
GO:0001738	BP	GO:0001738	morphogenesis of a polarized epithelium	2/46	90/28564	0.0092866	0.022554	0.00705952	Sfrp1/Vangl2	2
GO:0033627	BP	GO:0033627	cell adhesion mediated by integrin	2/46	90/28564	0.0092866	0.022554	0.00705952	Itga2/Itgb5	2
GO:0051384	BP	GO:0051384	response to glucocorticoid	2/46	90/28564	0.0092866	0.022554	0.00705952	Tgfb1/Bmp4	2
GO:1900407	BP	GO:1900407	regulation of cellular response to oxidative stress	2/46	90/28564	0.0092866	0.022554	0.00705952	Fbln5/Mmp3	2
GO:1903522	BP	GO:1903522	regulation of blood circulation	3/46	270/28564	0.00939664	0.022554	0.00705952	Rgs4/Mmp2/Tpm1	3
GO:0050766	BP	GO:0050766	positive regulation of phagocytosis	2/46	91/28564	0.00948562	0.022554	0.00705952	Itga2/Il1b	2
GO:0001957	BP	GO:0001957	intramembranous ossification	1/46	6/28564	0.00962453	0.022554	0.00705952	Mmp2	1
GO:0002051	BP	GO:0002051	osteoblast fate commitment	1/46	6/28564	0.00962453	0.022554	0.00705952	Notch1	1
GO:0006931	BP	GO:0006931	substrate-dependent cell migration, cell attachment to substrate	1/46	6/28564	0.00962453	0.022554	0.00705952	Fn1	1
GO:0007221	BP	GO:0007221	positive regulation of transcription of Notch receptor target	1/46	6/28564	0.00962453	0.022554	0.00705952	Notch1	1
GO:0009912	BP	GO:0009912	auditory receptor cell fate commitment	1/46	6/28564	0.00962453	0.022554	0.00705952	Notch1	1
GO:0010571	BP	GO:0010571	positive regulation of nuclear cell cycle DNA replication	1/46	6/28564	0.00962453	0.022554	0.00705952	Fgfr1	1
GO:0031581	BP	GO:0031581	hemidesmosome assembly	1/46	6/28564	0.00962453	0.022554	0.00705952	Lamc1	1
GO:0033088	BP	GO:0033088	negative regulation of immature T cell proliferation in thymus	1/46	6/28564	0.00962453	0.022554	0.00705952	Bmp4	1
GO:0035787	BP	GO:0035787	cell migration involved in kidney development	1/46	6/28564	0.00962453	0.022554	0.00705952	Vangl2	1
GO:0036072	BP	GO:0036072	direct ossification	1/46	6/28564	0.00962453	0.022554	0.00705952	Mmp2	1
GO:0036446	BP	GO:0036446	myofibroblast differentiation	1/46	6/28564	0.00962453	0.022554	0.00705952	Pdcd4	1
GO:0036514	BP	GO:0036514	dopaminergic neuron axon guidance	1/46	6/28564	0.00962453	0.022554	0.00705952	Vangl2	1
GO:0038033	BP	GO:0038033	positive regulation of endothelial cell chemotaxis by VEGF-activated vascular endothelial growth factor receptor signaling pathway	1/46	6/28564	0.00962453	0.022554	0.00705952	Vegfa	1
GO:0042661	BP	GO:0042661	regulation of mesodermal cell fate specification	1/46	6/28564	0.00962453	0.022554	0.00705952	Fgfr1	1
GO:0042695	BP	GO:0042695	thelarche	1/46	6/28564	0.00962453	0.022554	0.00705952	Tgfb1	1
GO:0044340	BP	GO:0044340	canonical Wnt signaling pathway involved in regulation of cell proliferation	1/46	6/28564	0.00962453	0.022554	0.00705952	Sfrp1	1
GO:0045578	BP	GO:0045578	negative regulation of B cell differentiation	1/46	6/28564	0.00962453	0.022554	0.00705952	Sfrp1	1
GO:0045917	BP	GO:0045917	positive regulation of complement activation	1/46	6/28564	0.00962453	0.022554	0.00705952	Il1b	1
GO:0048298	BP	GO:0048298	positive regulation of isotype switching to IgA isotypes	1/46	6/28564	0.00962453	0.022554	0.00705952	Tgfb1	1
GO:0048642	BP	GO:0048642	negative regulation of skeletal muscle tissue development	1/46	6/28564	0.00962453	0.022554	0.00705952	Tgfb1	1
GO:0050434	BP	GO:0050434	positive regulation of viral transcription	1/46	6/28564	0.00962453	0.022554	0.00705952	Notch1	1
GO:0060120	BP	GO:0060120	inner ear receptor cell fate commitment	1/46	6/28564	0.00962453	0.022554	0.00705952	Notch1	1
GO:0060414	BP	GO:0060414	aorta smooth muscle tissue morphogenesis	1/46	6/28564	0.00962453	0.022554	0.00705952	Efemp2	1
GO:0060435	BP	GO:0060435	bronchiole development	1/46	6/28564	0.00962453	0.022554	0.00705952	Tgfb1	1
GO:0060684	BP	GO:0060684	epithelial-mesenchymal cell signaling	1/46	6/28564	0.00962453	0.022554	0.00705952	Bmp4	1
GO:0060744	BP	GO:0060744	mammary gland branching involved in thelarche	1/46	6/28564	0.00962453	0.022554	0.00705952	Tgfb1	1
GO:0060751	BP	GO:0060751	branch elongation involved in mammary gland duct branching	1/46	6/28564	0.00962453	0.022554	0.00705952	Tgfb1	1
GO:0060842	BP	GO:0060842	arterial endothelial cell differentiation	1/46	6/28564	0.00962453	0.022554	0.00705952	Notch1	1
GO:0060916	BP	GO:0060916	mesenchymal cell proliferation involved in lung development	1/46	6/28564	0.00962453	0.022554	0.00705952	Fgfr2	1
GO:0060956	BP	GO:0060956	endocardial cell differentiation	1/46	6/28564	0.00962453	0.022554	0.00705952	Notch1	1
GO:0070640	BP	GO:0070640	vitamin D3 metabolic process	1/46	6/28564	0.00962453	0.022554	0.00705952	Fgfr1	1
GO:0071503	BP	GO:0071503	response to heparin	1/46	6/28564	0.00962453	0.022554	0.00705952	Sfrp1	1
GO:0071529	BP	GO:0071529	cementum mineralization	1/46	6/28564	0.00962453	0.022554	0.00705952	Fgfr1	1
GO:0071865	BP	GO:0071865	regulation of apoptotic process in bone marrow cell	1/46	6/28564	0.00962453	0.022554	0.00705952	Fgfr2	1
GO:0071866	BP	GO:0071866	negative regulation of apoptotic process in bone marrow cell	1/46	6/28564	0.00962453	0.022554	0.00705952	Fgfr2	1
GO:0072049	BP	GO:0072049	comma-shaped body morphogenesis	1/46	6/28564	0.00962453	0.022554	0.00705952	Bmp4	1
GO:0072103	BP	GO:0072103	glomerulus vasculature morphogenesis	1/46	6/28564	0.00962453	0.022554	0.00705952	Bmp4	1
GO:0072104	BP	GO:0072104	glomerular capillary formation	1/46	6/28564	0.00962453	0.022554	0.00705952	Bmp4	1
GO:0090080	BP	GO:0090080	positive regulation of MAPKKK cascade by fibroblast growth factor receptor signaling pathway	1/46	6/28564	0.00962453	0.022554	0.00705952	Fgfr1	1
GO:0090192	BP	GO:0090192	regulation of glomerulus development	1/46	6/28564	0.00962453	0.022554	0.00705952	Bmp4	1
GO:0090259	BP	GO:0090259	regulation of retinal ganglion cell axon guidance	1/46	6/28564	0.00962453	0.022554	0.00705952	Vegfa	1
GO:0097168	BP	GO:0097168	mesenchymal stem cell proliferation	1/46	6/28564	0.00962453	0.022554	0.00705952	Bmp4	1
GO:0106014	BP	GO:0106014	regulation of inflammatory response to wounding	1/46	6/28564	0.00962453	0.022554	0.00705952	Mdk	1
GO:1900086	BP	GO:1900086	positive regulation of peptidyl-tyrosine autophosphorylation	1/46	6/28564	0.00962453	0.022554	0.00705952	Vegfa	1
GO:1900149	BP	GO:1900149	positive regulation of Schwann cell migration	1/46	6/28564	0.00962453	0.022554	0.00705952	Tiam1	1
GO:1901727	BP	GO:1901727	positive regulation of histone deacetylase activity	1/46	6/28564	0.00962453	0.022554	0.00705952	Vegfa	1
GO:1902747	BP	GO:1902747	negative regulation of lens fiber cell differentiation	1/46	6/28564	0.00962453	0.022554	0.00705952	Spry1	1
GO:1904426	BP	GO:1904426	positive regulation of GTP binding	1/46	6/28564	0.00962453	0.022554	0.00705952	Epha4	1
GO:1904938	BP	GO:1904938	planar cell polarity pathway involved in axon guidance	1/46	6/28564	0.00962453	0.022554	0.00705952	Vangl2	1
GO:1905065	BP	GO:1905065	positive regulation of vascular associated smooth muscle cell differentiation	1/46	6/28564	0.00962453	0.022554	0.00705952	Efemp2	1
GO:2001033	BP	GO:2001033	negative regulation of double-strand break repair via nonhomologous end joining	1/46	6/28564	0.00962453	0.022554	0.00705952	Hmga2	1
GO:1901215	BP	GO:1901215	negative regulation of neuron death	3/46	273/28564	0.00968213	0.0226613	0.00709312	Vegfa/Jun/Mdk	3
GO:0050709	BP	GO:0050709	negative regulation of protein secretion	2/46	92/28564	0.00968655	0.0226613	0.00709312	Sfrp1/Il1b	2
GO:0021537	BP	GO:0021537	telencephalon development	3/46	274/28564	0.00977841	0.0228571	0.00715441	Fgfr1/Bmp4/Mdk	3
GO:0016575	BP	GO:0016575	histone deacetylation	2/46	93/28564	0.00988937	0.0230779	0.00722352	Tgfb1/Vegfa	2
GO:0030512	BP	GO:0030512	negative regulation of transforming growth factor beta receptor signaling pathway	2/46	93/28564	0.00988937	0.0230779	0.00722352	Bcl9l/Spry1	2
GO:0070555	BP	GO:0070555	response to interleukin-1	2/46	94/28564	0.0100941	0.0235164	0.00736077	Fn1/Il1b	2
GO:1903035	BP	GO:1903035	negative regulation of response to wounding	2/46	94/28564	0.0100941	0.0235164	0.00736077	Epha4/Mdk	2
GO:0035050	BP	GO:0035050	embryonic heart tube development	2/46	95/28564	0.0103007	0.0239578	0.00749893	Notch1/Vangl2	2
GO:0035914	BP	GO:0035914	skeletal muscle cell differentiation	2/46	95/28564	0.0103007	0.0239578	0.00749893	Notch1/Bcl9l	2
GO:0034644	BP	GO:0034644	cellular response to UV	2/46	96/28564	0.0105091	0.0243819	0.00763166	Mmp2/Mmp3	2
GO:0050672	BP	GO:0050672	negative regulation of lymphocyte proliferation	2/46	96/28564	0.0105091	0.0243819	0.00763166	Tgfb1/Bmp4	2
GO:0061053	BP	GO:0061053	somite development	2/46	96/28564	0.0105091	0.0243819	0.00763166	Sfrp1/Notch1	2
GO:0032945	BP	GO:0032945	negative regulation of mononuclear cell proliferation	2/46	97/28564	0.0107195	0.0247383	0.00774324	Tgfb1/Bmp4	2
GO:1901992	BP	GO:1901992	positive regulation of mitotic cell cycle phase transition	2/46	97/28564	0.0107195	0.0247383	0.00774324	Tgfb1/Rgcc	2
GO:0002312	BP	GO:0002312	B cell activation involved in immune response	2/46	98/28564	0.0109317	0.0247383	0.00774324	Tgfb1/Lgals1	2
GO:1901222	BP	GO:1901222	regulation of NIK/NF-kappaB signaling	2/46	98/28564	0.0109317	0.0247383	0.00774324	Il1b/Pdcd4	2
GO:0046888	BP	GO:0046888	negative regulation of hormone secretion	2/46	99/28564	0.0111457	0.0247383	0.00774324	Sfrp1/Il1b	2
GO:0048814	BP	GO:0048814	regulation of dendrite morphogenesis	2/46	99/28564	0.0111457	0.0247383	0.00774324	Epha4/Tiam1	2
GO:0051492	BP	GO:0051492	regulation of stress fiber assembly	2/46	99/28564	0.0111457	0.0247383	0.00774324	Tpm1/Rgcc	2
GO:0070252	BP	GO:0070252	actin-mediated cell contraction	2/46	99/28564	0.0111457	0.0247383	0.00774324	Acta2/Tpm1	2
GO:1902882	BP	GO:1902882	regulation of response to oxidative stress	2/46	99/28564	0.0111457	0.0247383	0.00774324	Fbln5/Mmp3	2
GO:0001955	BP	GO:0001955	blood vessel maturation	1/46	7/28564	0.0112198	0.0247383	0.00774324	Mmp2	1
GO:0002513	BP	GO:0002513	tolerance induction to self antigen	1/46	7/28564	0.0112198	0.0247383	0.00774324	Tgfb1	1
GO:0003160	BP	GO:0003160	endocardium morphogenesis	1/46	7/28564	0.0112198	0.0247383	0.00774324	Notch1	1
GO:0003321	BP	GO:0003321	positive regulation of blood pressure by epinephrine-norepinephrine	1/46	7/28564	0.0112198	0.0247383	0.00774324	Tpm1	1
GO:0010727	BP	GO:0010727	negative regulation of hydrogen peroxide metabolic process	1/46	7/28564	0.0112198	0.0247383	0.00774324	Mmp3	1
GO:0014807	BP	GO:0014807	regulation of somitogenesis	1/46	7/28564	0.0112198	0.0247383	0.00774324	Notch1	1
GO:0021800	BP	GO:0021800	cerebral cortex tangential migration	1/46	7/28564	0.0112198	0.0247383	0.00774324	Fgfr1	1
GO:0030916	BP	GO:0030916	otic vesicle formation	1/46	7/28564	0.0112198	0.0247383	0.00774324	Fgfr2	1
GO:0032571	BP	GO:0032571	response to vitamin K	1/46	7/28564	0.0112198	0.0247383	0.00774324	Postn	1
GO:0032808	BP	GO:0032808	lacrimal gland development	1/46	7/28564	0.0112198	0.0247383	0.00774324	Fgfr2	1
GO:0032829	BP	GO:0032829	regulation of CD4-positive, CD25-positive, alpha-beta regulatory T cell differentiation	1/46	7/28564	0.0112198	0.0247383	0.00774324	Tgfb1	1
GO:0033087	BP	GO:0033087	negative regulation of immature T cell proliferation	1/46	7/28564	0.0112198	0.0247383	0.00774324	Bmp4	1
GO:0033091	BP	GO:0033091	positive regulation of immature T cell proliferation	1/46	7/28564	0.0112198	0.0247383	0.00774324	Il1b	1
GO:0033092	BP	GO:0033092	positive regulation of immature T cell proliferation in thymus	1/46	7/28564	0.0112198	0.0247383	0.00774324	Il1b	1
GO:0035766	BP	GO:0035766	cell chemotaxis to fibroblast growth factor	1/46	7/28564	0.0112198	0.0247383	0.00774324	Fgfr1	1
GO:0035768	BP	GO:0035768	endothelial cell chemotaxis to fibroblast growth factor	1/46	7/28564	0.0112198	0.0247383	0.00774324	Fgfr1	1
GO:0035898	BP	GO:0035898	parathyroid hormone secretion	1/46	7/28564	0.0112198	0.0247383	0.00774324	Fgfr1	1
GO:0035989	BP	GO:0035989	tendon development	1/46	7/28564	0.0112198	0.0247383	0.00774324	Bmp4	1
GO:0045590	BP	GO:0045590	negative regulation of regulatory T cell differentiation	1/46	7/28564	0.0112198	0.0247383	0.00774324	Mdk	1
GO:0046533	BP	GO:0046533	negative regulation of photoreceptor cell differentiation	1/46	7/28564	0.0112198	0.0247383	0.00774324	Notch1	1
GO:0048296	BP	GO:0048296	regulation of isotype switching to IgA isotypes	1/46	7/28564	0.0112198	0.0247383	0.00774324	Tgfb1	1
GO:0048842	BP	GO:0048842	positive regulation of axon extension involved in axon guidance	1/46	7/28564	0.0112198	0.0247383	0.00774324	Vegfa	1
GO:0060029	BP	GO:0060029	convergent extension involved in organogenesis	1/46	7/28564	0.0112198	0.0247383	0.00774324	Vangl2	1
GO:0060235	BP	GO:0060235	lens induction in camera-type eye	1/46	7/28564	0.0112198	0.0247383	0.00774324	Bmp4	1
GO:0060440	BP	GO:0060440	trachea formation	1/46	7/28564	0.0112198	0.0247383	0.00774324	Bmp4	1
GO:0060558	BP	GO:0060558	regulation of calcidiol 1-monooxygenase activity	1/46	7/28564	0.0112198	0.0247383	0.00774324	Il1b	1
GO:0060664	BP	GO:0060664	epithelial cell proliferation involved in salivary gland morphogenesis	1/46	7/28564	0.0112198	0.0247383	0.00774324	Fgfr2	1
GO:0060754	BP	GO:0060754	positive regulation of mast cell chemotaxis	1/46	7/28564	0.0112198	0.0247383	0.00774324	Vegfa	1
GO:0060978	BP	GO:0060978	angiogenesis involved in coronary vascular morphogenesis	1/46	7/28564	0.0112198	0.0247383	0.00774324	Vegfa	1
GO:0061046	BP	GO:0061046	regulation of branching involved in lung morphogenesis	1/46	7/28564	0.0112198	0.0247383	0.00774324	Bmp4	1
GO:0061156	BP	GO:0061156	pulmonary artery morphogenesis	1/46	7/28564	0.0112198	0.0247383	0.00774324	Bmp4	1
GO:0061302	BP	GO:0061302	smooth muscle cell-matrix adhesion	1/46	7/28564	0.0112198	0.0247383	0.00774324	Efemp2	1
GO:0061438	BP	GO:0061438	renal system vasculature morphogenesis	1/46	7/28564	0.0112198	0.0247383	0.00774324	Bmp4	1
GO:0061439	BP	GO:0061439	kidney vasculature morphogenesis	1/46	7/28564	0.0112198	0.0247383	0.00774324	Bmp4	1
GO:0070162	BP	GO:0070162	adiponectin secretion	1/46	7/28564	0.0112198	0.0247383	0.00774324	Il1b	1
GO:0070163	BP	GO:0070163	regulation of adiponectin secretion	1/46	7/28564	0.0112198	0.0247383	0.00774324	Il1b	1
GO:0071839	BP	GO:0071839	apoptotic process in bone marrow cell	1/46	7/28564	0.0112198	0.0247383	0.00774324	Fgfr2	1
GO:0072038	BP	GO:0072038	mesenchymal stem cell maintenance involved in nephron morphogenesis	1/46	7/28564	0.0112198	0.0247383	0.00774324	Bmp7	1
GO:0072161	BP	GO:0072161	mesenchymal cell differentiation involved in kidney development	1/46	7/28564	0.0112198	0.0247383	0.00774324	Bmp4	1
GO:1900084	BP	GO:1900084	regulation of peptidyl-tyrosine autophosphorylation	1/46	7/28564	0.0112198	0.0247383	0.00774324	Vegfa	1
GO:1900748	BP	GO:1900748	positive regulation of vascular endothelial growth factor signaling pathway	1/46	7/28564	0.0112198	0.0247383	0.00774324	Vegfa	1
GO:1901165	BP	GO:1901165	positive regulation of trophoblast cell migration	1/46	7/28564	0.0112198	0.0247383	0.00774324	Vegfa	1
GO:1901166	BP	GO:1901166	neural crest cell migration involved in autonomic nervous system development	1/46	7/28564	0.0112198	0.0247383	0.00774324	Fn1	1
GO:1901490	BP	GO:1901490	regulation of lymphangiogenesis	1/46	7/28564	0.0112198	0.0247383	0.00774324	Vegfa	1
GO:1902338	BP	GO:1902338	negative regulation of apoptotic process involved in morphogenesis	1/46	7/28564	0.0112198	0.0247383	0.00774324	Bmp7	1
GO:1902339	BP	GO:1902339	positive regulation of apoptotic process involved in morphogenesis	1/46	7/28564	0.0112198	0.0247383	0.00774324	Notch1	1
GO:1903804	BP	GO:1903804	glycine import across plasma membrane	1/46	7/28564	0.0112198	0.0247383	0.00774324	Rgs4	1
GO:1904026	BP	GO:1904026	regulation of collagen fibril organization	1/46	7/28564	0.0112198	0.0247383	0.00774324	Efemp2	1
GO:1904747	BP	GO:1904747	positive regulation of apoptotic process involved in development	1/46	7/28564	0.0112198	0.0247383	0.00774324	Notch1	1
GO:1904847	BP	GO:1904847	regulation of cell chemotaxis to fibroblast growth factor	1/46	7/28564	0.0112198	0.0247383	0.00774324	Fgfr1	1
GO:1905064	BP	GO:1905064	negative regulation of vascular associated smooth muscle cell differentiation	1/46	7/28564	0.0112198	0.0247383	0.00774324	Pdcd4	1
GO:2000138	BP	GO:2000138	positive regulation of cell proliferation involved in heart morphogenesis	1/46	7/28564	0.0112198	0.0247383	0.00774324	Bmp4	1
GO:2000544	BP	GO:2000544	regulation of endothelial cell chemotaxis to fibroblast growth factor	1/46	7/28564	0.0112198	0.0247383	0.00774324	Fgfr1	1
GO:2001012	BP	GO:2001012	mesenchymal cell differentiation involved in renal system development	1/46	7/28564	0.0112198	0.0247383	0.00774324	Bmp4	1
GO:0031058	BP	GO:0031058	positive regulation of histone modification	2/46	100/28564	0.0113616	0.0250116	0.00782878	Tgfb1/Vegfa	2
GO:0031960	BP	GO:0031960	response to corticosteroid	2/46	100/28564	0.0113616	0.0250116	0.00782878	Tgfb1/Bmp4	2
GO:0051924	BP	GO:0051924	regulation of calcium ion transport	3/46	292/28564	0.0116079	0.0255338	0.00799222	Tgfb1/Rgs4/Bmp4	3
GO:1904063	BP	GO:1904063	negative regulation of cation transmembrane transport	2/46	102/28564	0.0117989	0.0259336	0.00811735	Tgfb1/Rgs4	2
GO:0006970	BP	GO:0006970	response to osmotic stress	2/46	103/28564	0.0120203	0.0263788	0.0082567	Itga2/Trip10	2
GO:0045069	BP	GO:0045069	regulation of viral genome replication	2/46	103/28564	0.0120203	0.0263788	0.0082567	Hmga2/Notch1	2
GO:0032092	BP	GO:0032092	positive regulation of protein binding	2/46	104/28564	0.0122436	0.0268266	0.00839687	Bmp4/Tiam1	2
GO:0070664	BP	GO:0070664	negative regulation of leukocyte proliferation	2/46	104/28564	0.0122436	0.0268266	0.00839687	Tgfb1/Bmp4	2
GO:0006959	BP	GO:0006959	humoral immune response	3/46	299/28564	0.0123692	0.0270806	0.00847638	Notch1/Il1b/Rgcc	3
GO:0030593	BP	GO:0030593	neutrophil chemotaxis	2/46	105/28564	0.0124686	0.0272557	0.00853118	Il1b/Mdk	2
GO:0033077	BP	GO:0033077	T cell differentiation in thymus	2/46	105/28564	0.0124686	0.0272557	0.00853118	Bmp4/Il1b	2
GO:0001993	BP	GO:0001993	regulation of systemic arterial blood pressure by norepinephrine-epinephrine	1/46	8/28564	0.0128125	0.0273451	0.00855917	Tpm1	1
GO:0002232	BP	GO:0002232	leukocyte chemotaxis involved in inflammatory response	1/46	8/28564	0.0128125	0.0273451	0.00855917	Mdk	1
GO:0002835	BP	GO:0002835	negative regulation of response to tumor cell	1/46	8/28564	0.0128125	0.0273451	0.00855917	Tgfb1	1
GO:0002838	BP	GO:0002838	negative regulation of immune response to tumor cell	1/46	8/28564	0.0128125	0.0273451	0.00855917	Tgfb1	1
GO:0003190	BP	GO:0003190	atrioventricular valve formation	1/46	8/28564	0.0128125	0.0273451	0.00855917	Notch1	1
GO:0003348	BP	GO:0003348	cardiac endothelial cell differentiation	1/46	8/28564	0.0128125	0.0273451	0.00855917	Notch1	1
GO:0014031	BP	GO:0014031	mesenchymal cell development	1/46	8/28564	0.0128125	0.0273451	0.00855917	Notch1	1
GO:0014050	BP	GO:0014050	negative regulation of glutamate secretion	1/46	8/28564	0.0128125	0.0273451	0.00855917	Il1b	1
GO:0031547	BP	GO:0031547	brain-derived neurotrophic factor receptor signaling pathway	1/46	8/28564	0.0128125	0.0273451	0.00855917	Tiam1	1
GO:0042482	BP	GO:0042482	positive regulation of odontogenesis	1/46	8/28564	0.0128125	0.0273451	0.00855917	Tgfb1	1
GO:0048290	BP	GO:0048290	isotype switching to IgA isotypes	1/46	8/28564	0.0128125	0.0273451	0.00855917	Tgfb1	1
GO:0048865	BP	GO:0048865	stem cell fate commitment	1/46	8/28564	0.0128125	0.0273451	0.00855917	Sfrp1	1
GO:0060319	BP	GO:0060319	primitive erythrocyte differentiation	1/46	8/28564	0.0128125	0.0273451	0.00855917	Vegfa	1
GO:0060353	BP	GO:0060353	regulation of cell adhesion molecule production	1/46	8/28564	0.0128125	0.0273451	0.00855917	Notch1	1
GO:0060613	BP	GO:0060613	fat pad development	1/46	8/28564	0.0128125	0.0273451	0.00855917	Hmga2	1
GO:0061312	BP	GO:0061312	BMP signaling pathway involved in heart development	1/46	8/28564	0.0128125	0.0273451	0.00855917	Bmp4	1
GO:0061314	BP	GO:0061314	Notch signaling involved in heart development	1/46	8/28564	0.0128125	0.0273451	0.00855917	Notch1	1
GO:0071671	BP	GO:0071671	regulation of smooth muscle cell chemotaxis	1/46	8/28564	0.0128125	0.0273451	0.00855917	Mdk	1
GO:0072050	BP	GO:0072050	S-shaped body morphogenesis	1/46	8/28564	0.0128125	0.0273451	0.00855917	Bmp4	1
GO:0072179	BP	GO:0072179	nephric duct formation	1/46	8/28564	0.0128125	0.0273451	0.00855917	Bmp4	1
GO:0072201	BP	GO:0072201	negative regulation of mesenchymal cell proliferation	1/46	8/28564	0.0128125	0.0273451	0.00855917	Bmp4	1
GO:0072205	BP	GO:0072205	metanephric collecting duct development	1/46	8/28564	0.0128125	0.0273451	0.00855917	Bmp4	1
GO:1901341	BP	GO:1901341	positive regulation of store-operated calcium channel activity	1/46	8/28564	0.0128125	0.0273451	0.00855917	Bmp4	1
GO:1902961	BP	GO:1902961	positive regulation of aspartic-type endopeptidase activity involved in amyloid precursor protein catabolic process	1/46	8/28564	0.0128125	0.0273451	0.00855917	Epha4	1
GO:1904746	BP	GO:1904746	negative regulation of apoptotic process involved in development	1/46	8/28564	0.0128125	0.0273451	0.00855917	Bmp7	1
GO:1905461	BP	GO:1905461	positive regulation of vascular associated smooth muscle cell apoptotic process	1/46	8/28564	0.0128125	0.0273451	0.00855917	Pdcd4	1
GO:1905603	BP	GO:1905603	regulation of blood-brain barrier permeability	1/46	8/28564	0.0128125	0.0273451	0.00855917	Vegfa	1
GO:1905806	BP	GO:1905806	regulation of synapse pruning	1/46	8/28564	0.0128125	0.0273451	0.00855917	Epha4	1
GO:2000554	BP	GO:2000554	regulation of T-helper 1 cell cytokine production	1/46	8/28564	0.0128125	0.0273451	0.00855917	Il1b	1
GO:2000556	BP	GO:2000556	positive regulation of T-helper 1 cell cytokine production	1/46	8/28564	0.0128125	0.0273451	0.00855917	Il1b	1
GO:2000973	BP	GO:2000973	regulation of pro-B cell differentiation	1/46	8/28564	0.0128125	0.0273451	0.00855917	Notch1	1
GO:0050807	BP	GO:0050807	regulation of synapse organization	3/46	305/28564	0.0130441	0.0278182	0.00870725	Thbs2/Epha4/Tiam1	3
GO:0014066	BP	GO:0014066	regulation of phosphatidylinositol 3-kinase signaling	2/46	108/28564	0.0131547	0.0280112	0.00876767	Vegfa/Fn1	2
GO:0097061	BP	GO:0097061	dendritic spine organization	2/46	108/28564	0.0131547	0.0280112	0.00876767	Epha4/Tiam1	2
GO:0032890	BP	GO:0032890	regulation of organic acid transport	2/46	109/28564	0.0133869	0.0284677	0.00891055	Rgs4/Il1b	2
GO:0071222	BP	GO:0071222	cellular response to lipopolysaccharide	3/46	308/28564	0.0133894	0.0284677	0.00891055	Tgfb1/Il1b/Pdcd4	3
GO:0030518	BP	GO:0030518	intracellular steroid hormone receptor signaling pathway	2/46	110/28564	0.013621	0.0289162	0.00905093	Sfrp1/Hmga2	2
GO:0042310	BP	GO:0042310	vasoconstriction	2/46	110/28564	0.013621	0.0289162	0.00905093	Acta2/Mmp2	2
GO:1905477	BP	GO:1905477	positive regulation of protein localization to membrane	2/46	111/28564	0.0138568	0.0293946	0.00920066	Tgfb1/Epha3	2
GO:0050803	BP	GO:0050803	regulation of synapse structure or activity	3/46	313/28564	0.0139764	0.0296257	0.00927301	Thbs2/Epha4/Tiam1	3
GO:0005976	BP	GO:0005976	polysaccharide metabolic process	2/46	112/28564	0.0140945	0.0296316	0.00927484	Tgfb1/Has2	2
GO:0021549	BP	GO:0021549	cerebellum development	2/46	112/28564	0.0140945	0.0296316	0.00927484	Gas1/Mdk	2
GO:0032642	BP	GO:0032642	regulation of chemokine production	2/46	112/28564	0.0140945	0.0296316	0.00927484	Postn/Il1b	2
GO:0110020	BP	GO:0110020	regulation of actomyosin structure organization	2/46	112/28564	0.0140945	0.0296316	0.00927484	Tpm1/Rgcc	2
GO:0002027	BP	GO:0002027	regulation of heart rate	2/46	113/28564	0.0143338	0.0296316	0.00927484	Rgs4/Tpm1	2
GO:0001839	BP	GO:0001839	neural plate morphogenesis	1/46	9/28564	0.0144028	0.0296316	0.00927484	Vangl2	1
GO:0001842	BP	GO:0001842	neural fold formation	1/46	9/28564	0.0144028	0.0296316	0.00927484	Bmp7	1
GO:0010966	BP	GO:0010966	regulation of phosphate transport	1/46	9/28564	0.0144028	0.0296316	0.00927484	Fgfr1	1
GO:0017185	BP	GO:0017185	peptidyl-lysine hydroxylation	1/46	9/28564	0.0144028	0.0296316	0.00927484	Plod1	1
GO:0021891	BP	GO:0021891	olfactory bulb interneuron development	1/46	9/28564	0.0144028	0.0296316	0.00927484	Fgfr1	1
GO:0022028	BP	GO:0022028	tangential migration from the subventricular zone to the olfactory bulb	1/46	9/28564	0.0144028	0.0296316	0.00927484	Fgfr1	1
GO:0031394	BP	GO:0031394	positive regulation of prostaglandin biosynthetic process	1/46	9/28564	0.0144028	0.0296316	0.00927484	Il1b	1
GO:0031536	BP	GO:0031536	positive regulation of exit from mitosis	1/46	9/28564	0.0144028	0.0296316	0.00927484	Tgfb1	1
GO:0031622	BP	GO:0031622	positive regulation of fever generation	1/46	9/28564	0.0144028	0.0296316	0.00927484	Il1b	1
GO:0032627	BP	GO:0032627	interleukin-23 production	1/46	9/28564	0.0144028	0.0296316	0.00927484	Tgfb1	1
GO:0032667	BP	GO:0032667	regulation of interleukin-23 production	1/46	9/28564	0.0144028	0.0296316	0.00927484	Tgfb1	1
GO:0038089	BP	GO:0038089	positive regulation of cell migration by vascular endothelial growth factor signaling pathway	1/46	9/28564	0.0144028	0.0296316	0.00927484	Vegfa	1
GO:0044849	BP	GO:0044849	estrous cycle	1/46	9/28564	0.0144028	0.0296316	0.00927484	Mdk	1
GO:0045657	BP	GO:0045657	positive regulation of monocyte differentiation	1/46	9/28564	0.0144028	0.0296316	0.00927484	Jun	1
GO:0046532	BP	GO:0046532	regulation of photoreceptor cell differentiation	1/46	9/28564	0.0144028	0.0296316	0.00927484	Notch1	1
GO:0060426	BP	GO:0060426	lung vasculature development	1/46	9/28564	0.0144028	0.0296316	0.00927484	Vegfa	1
GO:0060462	BP	GO:0060462	lung lobe development	1/46	9/28564	0.0144028	0.0296316	0.00927484	Fgfr2	1
GO:0060463	BP	GO:0060463	lung lobe morphogenesis	1/46	9/28564	0.0144028	0.0296316	0.00927484	Fgfr2	1
GO:0060677	BP	GO:0060677	ureteric bud elongation	1/46	9/28564	0.0144028	0.0296316	0.00927484	Bmp4	1
GO:0060753	BP	GO:0060753	regulation of mast cell chemotaxis	1/46	9/28564	0.0144028	0.0296316	0.00927484	Vegfa	1
GO:0061004	BP	GO:0061004	pattern specification involved in kidney development	1/46	9/28564	0.0144028	0.0296316	0.00927484	Bmp4	1
GO:0061343	BP	GO:0061343	cell adhesion involved in heart morphogenesis	1/46	9/28564	0.0144028	0.0296316	0.00927484	Notch1	1
GO:0062043	BP	GO:0062043	positive regulation of cardiac epithelial to mesenchymal transition	1/46	9/28564	0.0144028	0.0296316	0.00927484	Notch1	1
GO:0072015	BP	GO:0072015	glomerular visceral epithelial cell development	1/46	9/28564	0.0144028	0.0296316	0.00927484	Bmp4	1
GO:0072048	BP	GO:0072048	renal system pattern specification	1/46	9/28564	0.0144028	0.0296316	0.00927484	Bmp4	1
GO:0072197	BP	GO:0072197	ureter morphogenesis	1/46	9/28564	0.0144028	0.0296316	0.00927484	Bmp4	1
GO:0072310	BP	GO:0072310	glomerular epithelial cell development	1/46	9/28564	0.0144028	0.0296316	0.00927484	Bmp4	1
GO:0090045	BP	GO:0090045	positive regulation of deacetylase activity	1/46	9/28564	0.0144028	0.0296316	0.00927484	Vegfa	1
GO:1905247	BP	GO:1905247	positive regulation of aspartic-type peptidase activity	1/46	9/28564	0.0144028	0.0296316	0.00927484	Epha4	1
GO:1905276	BP	GO:1905276	regulation of epithelial tube formation	1/46	9/28564	0.0144028	0.0296316	0.00927484	Vegfa	1
GO:1905278	BP	GO:1905278	positive regulation of epithelial tube formation	1/46	9/28564	0.0144028	0.0296316	0.00927484	Vegfa	1
GO:2000051	BP	GO:2000051	negative regulation of non-canonical Wnt signaling pathway	1/46	9/28564	0.0144028	0.0296316	0.00927484	Sfrp1	1
GO:2000172	BP	GO:2000172	regulation of branching morphogenesis of a nerve	1/46	9/28564	0.0144028	0.0296316	0.00927484	Il1b	1
GO:2000270	BP	GO:2000270	negative regulation of fibroblast apoptotic process	1/46	9/28564	0.0144028	0.0296316	0.00927484	Sfrp1	1
GO:2000391	BP	GO:2000391	positive regulation of neutrophil extravasation	1/46	9/28564	0.0144028	0.0296316	0.00927484	Mdk	1
GO:0002366	BP	GO:0002366	leukocyte activation involved in immune response	3/46	317/28564	0.0144565	0.0297202	0.00930258	Tgfb1/Lgals1/Mdk	3
GO:0030516	BP	GO:0030516	regulation of axon extension	2/46	114/28564	0.014575	0.0298602	0.00934641	Vegfa/Fn1	2
GO:0042102	BP	GO:0042102	positive regulation of T cell proliferation	2/46	114/28564	0.014575	0.0298602	0.00934641	Igfbp2/Il1b	2
GO:0050886	BP	GO:0050886	endocrine process	2/46	114/28564	0.014575	0.0298602	0.00934641	Fgfr1/Il1b	2
GO:0042113	BP	GO:0042113	B cell activation	3/46	318/28564	0.0145779	0.0298602	0.00934641	Tgfb1/Sfrp1/Lgals1	3
GO:0071219	BP	GO:0071219	cellular response to molecule of bacterial origin	3/46	318/28564	0.0145779	0.0298602	0.00934641	Tgfb1/Il1b/Pdcd4	3
GO:0018107	BP	GO:0018107	peptidyl-threonine phosphorylation	2/46	115/28564	0.0148179	0.0302853	0.00947945	Tgfb1/Bmp7	2
GO:0032231	BP	GO:0032231	regulation of actin filament bundle assembly	2/46	115/28564	0.0148179	0.0302853	0.00947945	Tpm1/Rgcc	2
GO:0034766	BP	GO:0034766	negative regulation of ion transmembrane transport	2/46	115/28564	0.0148179	0.0302853	0.00947945	Tgfb1/Rgs4	2
GO:0002263	BP	GO:0002263	cell activation involved in immune response	3/46	321/28564	0.0149458	0.0305244	0.00955431	Tgfb1/Lgals1/Mdk	3
GO:0002526	BP	GO:0002526	acute inflammatory response	2/46	116/28564	0.0150626	0.0306956	0.0096079	Fn1/Il1b	2
GO:0043255	BP	GO:0043255	regulation of carbohydrate biosynthetic process	2/46	116/28564	0.0150626	0.0306956	0.0096079	Tgfb1/Has2	2
GO:0045639	BP	GO:0045639	positive regulation of myeloid cell differentiation	2/46	116/28564	0.0150626	0.0306956	0.0096079	Tgfb1/Jun	2
GO:0001708	BP	GO:0001708	cell fate specification	2/46	117/28564	0.015309	0.031062	0.00972258	Fgfr1/Notch1	2
GO:0006476	BP	GO:0006476	protein deacetylation	2/46	117/28564	0.015309	0.031062	0.00972258	Tgfb1/Vegfa	2
GO:0031532	BP	GO:0031532	actin cytoskeleton reorganization	2/46	117/28564	0.015309	0.031062	0.00972258	Tgfb1/Mdk	2
GO:0071482	BP	GO:0071482	cellular response to light stimulus	2/46	117/28564	0.015309	0.031062	0.00972258	Mmp2/Mmp3	2
GO:0106027	BP	GO:0106027	neuron projection organization	2/46	117/28564	0.015309	0.031062	0.00972258	Epha4/Tiam1	2
GO:1903076	BP	GO:1903076	regulation of protein localization to plasma membrane	2/46	117/28564	0.015309	0.031062	0.00972258	Tgfb1/Epha3	2
GO:0001892	BP	GO:0001892	embryonic placenta development	2/46	118/28564	0.0155571	0.0315198	0.00986587	Fgfr2/Bmp7	2
GO:0021987	BP	GO:0021987	cerebral cortex development	2/46	118/28564	0.0155571	0.0315198	0.00986587	Fgfr1/Mdk	2
GO:0007611	BP	GO:0007611	learning or memory	3/46	326/28564	0.0155707	0.0315244	0.00986732	Jun/Il1b/Mdk	3
GO:0006939	BP	GO:0006939	smooth muscle contraction	2/46	119/28564	0.015807	0.0316865	0.00991806	Acta2/Itga2	2
GO:0038061	BP	GO:0038061	NIK/NF-kappaB signaling	2/46	119/28564	0.015807	0.0316865	0.00991806	Il1b/Pdcd4	2
GO:1901989	BP	GO:1901989	positive regulation of cell cycle phase transition	2/46	119/28564	0.015807	0.0316865	0.00991806	Tgfb1/Rgcc	2
GO:0003211	BP	GO:0003211	cardiac ventricle formation	1/46	10/28564	0.0159905	0.0316865	0.00991806	Notch1	1
GO:0006971	BP	GO:0006971	hypotonic response	1/46	10/28564	0.0159905	0.0316865	0.00991806	Itga2	1
GO:0010692	BP	GO:0010692	regulation of alkaline phosphatase activity	1/46	10/28564	0.0159905	0.0316865	0.00991806	Itga2	1
GO:0030049	BP	GO:0030049	muscle filament sliding	1/46	10/28564	0.0159905	0.0316865	0.00991806	Tpm1	1
GO:0042117	BP	GO:0042117	monocyte activation	1/46	10/28564	0.0159905	0.0316865	0.00991806	Fn1	1
GO:0045955	BP	GO:0045955	negative regulation of calcium ion-dependent exocytosis	1/46	10/28564	0.0159905	0.0316865	0.00991806	Notch1	1
GO:0046543	BP	GO:0046543	development of secondary female sexual characteristics	1/46	10/28564	0.0159905	0.0316865	0.00991806	Tgfb1	1
GO:0060638	BP	GO:0060638	mesenchymal-epithelial cell signaling	1/46	10/28564	0.0159905	0.0316865	0.00991806	Fgfr1	1
GO:0060710	BP	GO:0060710	chorio-allantoic fusion	1/46	10/28564	0.0159905	0.0316865	0.00991806	Bmp7	1
GO:0060837	BP	GO:0060837	blood vessel endothelial cell differentiation	1/46	10/28564	0.0159905	0.0316865	0.00991806	Notch1	1
GO:0061418	BP	GO:0061418	regulation of transcription from RNA polymerase II promoter in response to hypoxia	1/46	10/28564	0.0159905	0.0316865	0.00991806	Vegfa	1
GO:0062042	BP	GO:0062042	regulation of cardiac epithelial to mesenchymal transition	1/46	10/28564	0.0159905	0.0316865	0.00991806	Notch1	1
GO:0071481	BP	GO:0071481	cellular response to X-ray	1/46	10/28564	0.0159905	0.0316865	0.00991806	Sfrp1	1
GO:0071600	BP	GO:0071600	otic vesicle morphogenesis	1/46	10/28564	0.0159905	0.0316865	0.00991806	Fgfr2	1
GO:0071670	BP	GO:0071670	smooth muscle cell chemotaxis	1/46	10/28564	0.0159905	0.0316865	0.00991806	Mdk	1
GO:0072017	BP	GO:0072017	distal tubule development	1/46	10/28564	0.0159905	0.0316865	0.00991806	Notch1	1
GO:0072203	BP	GO:0072203	cell proliferation involved in metanephros development	1/46	10/28564	0.0159905	0.0316865	0.00991806	Bmp7	1
GO:1901203	BP	GO:1901203	positive regulation of extracellular matrix assembly	1/46	10/28564	0.0159905	0.0316865	0.00991806	Rgcc	1
GO:1901725	BP	GO:1901725	regulation of histone deacetylase activity	1/46	10/28564	0.0159905	0.0316865	0.00991806	Vegfa	1
GO:1902746	BP	GO:1902746	regulation of lens fiber cell differentiation	1/46	10/28564	0.0159905	0.0316865	0.00991806	Spry1	1
GO:1902965	BP	GO:1902965	regulation of protein localization to early endosome	1/46	10/28564	0.0159905	0.0316865	0.00991806	Vegfa	1
GO:1902966	BP	GO:1902966	positive regulation of protein localization to early endosome	1/46	10/28564	0.0159905	0.0316865	0.00991806	Vegfa	1
GO:1903054	BP	GO:1903054	negative regulation of extracellular matrix organization	1/46	10/28564	0.0159905	0.0316865	0.00991806	Notch1	1
GO:1903589	BP	GO:1903589	positive regulation of blood vessel endothelial cell proliferation involved in sprouting angiogenesis	1/46	10/28564	0.0159905	0.0316865	0.00991806	Vegfa	1
GO:1903596	BP	GO:1903596	regulation of gap junction assembly	1/46	10/28564	0.0159905	0.0316865	0.00991806	Il1b	1
GO:1905274	BP	GO:1905274	regulation of modification of postsynaptic actin cytoskeleton	1/46	10/28564	0.0159905	0.0316865	0.00991806	Tiam1	1
GO:2000389	BP	GO:2000389	regulation of neutrophil extravasation	1/46	10/28564	0.0159905	0.0316865	0.00991806	Mdk	1
GO:0032602	BP	GO:0032602	chemokine production	2/46	121/28564	0.0163119	0.0323006	0.0101103	Postn/Il1b	2
GO:0051952	BP	GO:0051952	regulation of amine transport	2/46	123/28564	0.0168237	0.0332906	0.0104201	Rgs4/Il1b	2
GO:0018210	BP	GO:0018210	peptidyl-threonine modification	2/46	124/28564	0.0170822	0.0337542	0.0105653	Tgfb1/Bmp7	2
GO:0045582	BP	GO:0045582	positive regulation of T cell differentiation	2/46	124/28564	0.0170822	0.0337542	0.0105653	Tgfb1/Mdk	2
GO:0032386	BP	GO:0032386	regulation of intracellular transport	3/46	338/28564	0.0171301	0.033825	0.0105874	Tgfb1/Gas1/Bmp4	3
GO:1902074	BP	GO:1902074	response to salt	3/46	340/28564	0.0173982	0.0340324	0.0106523	Jun/Fgfr1/Il1b	3
GO:0002317	BP	GO:0002317	plasma cell differentiation	1/46	11/28564	0.0175757	0.0340324	0.0106523	Lgals1	1
GO:0002361	BP	GO:0002361	CD4-positive, CD25-positive, alpha-beta regulatory T cell differentiation	1/46	11/28564	0.0175757	0.0340324	0.0106523	Tgfb1	1
GO:0002858	BP	GO:0002858	regulation of natural killer cell mediated cytotoxicity directed against tumor cell target	1/46	11/28564	0.0175757	0.0340324	0.0106523	Tgfb1	1
GO:0003129	BP	GO:0003129	heart induction	1/46	11/28564	0.0175757	0.0340324	0.0106523	Bmp4	1
GO:0003139	BP	GO:0003139	secondary heart field specification	1/46	11/28564	0.0175757	0.0340324	0.0106523	Bmp4	1
GO:0003266	BP	GO:0003266	regulation of secondary heart field cardioblast proliferation	1/46	11/28564	0.0175757	0.0340324	0.0106523	Notch1	1
GO:0008354	BP	GO:0008354	germ cell migration	1/46	11/28564	0.0175757	0.0340324	0.0106523	Tgfb1	1
GO:0031077	BP	GO:0031077	post-embryonic camera-type eye development	1/46	11/28564	0.0175757	0.0340324	0.0106523	Vegfa	1
GO:0031620	BP	GO:0031620	regulation of fever generation	1/46	11/28564	0.0175757	0.0340324	0.0106523	Il1b	1
GO:0035744	BP	GO:0035744	T-helper 1 cell cytokine production	1/46	11/28564	0.0175757	0.0340324	0.0106523	Il1b	1
GO:0045602	BP	GO:0045602	negative regulation of endothelial cell differentiation	1/46	11/28564	0.0175757	0.0340324	0.0106523	Vegfa	1
GO:0060159	BP	GO:0060159	regulation of dopamine receptor signaling pathway	1/46	11/28564	0.0175757	0.0340324	0.0106523	Rgs4	1
GO:0060174	BP	GO:0060174	limb bud formation	1/46	11/28564	0.0175757	0.0340324	0.0106523	Fgfr2	1
GO:0060352	BP	GO:0060352	cell adhesion molecule production	1/46	11/28564	0.0175757	0.0340324	0.0106523	Notch1	1
GO:0060600	BP	GO:0060600	dichotomous subdivision of an epithelial terminal unit	1/46	11/28564	0.0175757	0.0340324	0.0106523	Vangl2	1
GO:0060693	BP	GO:0060693	regulation of branching involved in salivary gland morphogenesis	1/46	11/28564	0.0175757	0.0340324	0.0106523	Fgfr1	1
GO:0060768	BP	GO:0060768	regulation of epithelial cell proliferation involved in prostate gland development	1/46	11/28564	0.0175757	0.0340324	0.0106523	Notch1	1
GO:0072075	BP	GO:0072075	metanephric mesenchyme development	1/46	11/28564	0.0175757	0.0340324	0.0106523	Bmp7	1
GO:0072102	BP	GO:0072102	glomerulus morphogenesis	1/46	11/28564	0.0175757	0.0340324	0.0106523	Bmp4	1
GO:0090037	BP	GO:0090037	positive regulation of protein kinase C signaling	1/46	11/28564	0.0175757	0.0340324	0.0106523	Vegfa	1
GO:0097201	BP	GO:0097201	negative regulation of transcription from RNA polymerase II promoter in response to stress	1/46	11/28564	0.0175757	0.0340324	0.0106523	Jun	1
GO:0110011	BP	GO:0110011	regulation of basement membrane organization	1/46	11/28564	0.0175757	0.0340324	0.0106523	Lamc1	1
GO:1900147	BP	GO:1900147	regulation of Schwann cell migration	1/46	11/28564	0.0175757	0.0340324	0.0106523	Tiam1	1
GO:1901339	BP	GO:1901339	regulation of store-operated calcium channel activity	1/46	11/28564	0.0175757	0.0340324	0.0106523	Bmp4	1
GO:1902959	BP	GO:1902959	regulation of aspartic-type endopeptidase activity involved in amyloid precursor protein catabolic process	1/46	11/28564	0.0175757	0.0340324	0.0106523	Epha4	1
GO:1904383	BP	GO:1904383	response to sodium phosphate	1/46	11/28564	0.0175757	0.0340324	0.0106523	Fgfr1	1
GO:2001280	BP	GO:2001280	positive regulation of unsaturated fatty acid biosynthetic process	1/46	11/28564	0.0175757	0.0340324	0.0106523	Il1b	1
GO:0022037	BP	GO:0022037	metencephalon development	2/46	126/28564	0.0176042	0.034064	0.0106622	Gas1/Mdk	2
GO:0002286	BP	GO:0002286	T cell activation involved in immune response	2/46	127/28564	0.0178678	0.0345024	0.0107994	Tgfb1/Mdk	2
GO:0002718	BP	GO:0002718	regulation of cytokine production involved in immune response	2/46	127/28564	0.0178678	0.0345024	0.0107994	Tgfb1/Il1b	2
GO:1901890	BP	GO:1901890	positive regulation of cell junction assembly	2/46	127/28564	0.0178678	0.0345024	0.0107994	Vegfa/Thbs2	2
GO:0030048	BP	GO:0030048	actin filament-based movement	2/46	128/28564	0.018133	0.0349663	0.0109446	Acta2/Tpm1	2
GO:0035303	BP	GO:0035303	regulation of dephosphorylation	2/46	128/28564	0.018133	0.0349663	0.0109446	Tgfb1/Itga2	2
GO:0003073	BP	GO:0003073	regulation of systemic arterial blood pressure	2/46	129/28564	0.0183999	0.0353106	0.0110524	Postn/Tpm1	2
GO:0015837	BP	GO:0015837	amine transport	2/46	129/28564	0.0183999	0.0353106	0.0110524	Rgs4/Il1b	2
GO:0035195	BP	GO:0035195	gene silencing by miRNA	2/46	129/28564	0.0183999	0.0353106	0.0110524	Tgfb1/Bmp4	2
GO:0035601	BP	GO:0035601	protein deacylation	2/46	129/28564	0.0183999	0.0353106	0.0110524	Tgfb1/Vegfa	2
GO:0048640	BP	GO:0048640	negative regulation of developmental growth	2/46	129/28564	0.0183999	0.0353106	0.0110524	Rgs4/Bmp4	2
GO:0061387	BP	GO:0061387	regulation of extent of cell growth	2/46	129/28564	0.0183999	0.0353106	0.0110524	Vegfa/Fn1	2
GO:0098732	BP	GO:0098732	macromolecule deacylation	2/46	129/28564	0.0183999	0.0353106	0.0110524	Tgfb1/Vegfa	2
GO:0033138	BP	GO:0033138	positive regulation of peptidyl-serine phosphorylation	2/46	130/28564	0.0186684	0.0356655	0.0111635	Tgfb1/Vegfa	2
GO:2000278	BP	GO:2000278	regulation of DNA biosynthetic process	2/46	130/28564	0.0186684	0.0356655	0.0111635	Vegfa/Rgcc	2
GO:0006913	BP	GO:0006913	nucleocytoplasmic transport	3/46	352/28564	0.0190566	0.0356655	0.0111635	Tgfb1/Notch1/Bmp4	3
GO:0051169	BP	GO:0051169	nuclear transport	3/46	352/28564	0.0190566	0.0356655	0.0111635	Tgfb1/Notch1/Bmp4	3
GO:0002420	BP	GO:0002420	natural killer cell mediated cytotoxicity directed against tumor cell target	1/46	12/28564	0.0191584	0.0356655	0.0111635	Tgfb1	1
GO:0002855	BP	GO:0002855	regulation of natural killer cell mediated immune response to tumor cell	1/46	12/28564	0.0191584	0.0356655	0.0111635	Tgfb1	1
GO:0003263	BP	GO:0003263	cardioblast proliferation	1/46	12/28564	0.0191584	0.0356655	0.0111635	Notch1	1
GO:0003264	BP	GO:0003264	regulation of cardioblast proliferation	1/46	12/28564	0.0191584	0.0356655	0.0111635	Notch1	1
GO:0003306	BP	GO:0003306	Wnt signaling pathway involved in heart development	1/46	12/28564	0.0191584	0.0356655	0.0111635	Vangl2	1
GO:0003337	BP	GO:0003337	mesenchymal to epithelial transition involved in metanephros morphogenesis	1/46	12/28564	0.0191584	0.0356655	0.0111635	Bmp4	1
GO:0007183	BP	GO:0007183	SMAD protein complex assembly	1/46	12/28564	0.0191584	0.0356655	0.0111635	Tgfb1	1
GO:0007440	BP	GO:0007440	foregut morphogenesis	1/46	12/28564	0.0191584	0.0356655	0.0111635	Notch1	1
GO:0031293	BP	GO:0031293	membrane protein intracellular domain proteolysis	1/46	12/28564	0.0191584	0.0356655	0.0111635	Tgfb1	1
GO:0031392	BP	GO:0031392	regulation of prostaglandin biosynthetic process	1/46	12/28564	0.0191584	0.0356655	0.0111635	Il1b	1
GO:0033262	BP	GO:0033262	regulation of nuclear cell cycle DNA replication	1/46	12/28564	0.0191584	0.0356655	0.0111635	Fgfr1	1
GO:0033275	BP	GO:0033275	actin-myosin filament sliding	1/46	12/28564	0.0191584	0.0356655	0.0111635	Tpm1	1
GO:0036135	BP	GO:0036135	Schwann cell migration	1/46	12/28564	0.0191584	0.0356655	0.0111635	Tiam1	1
GO:0036302	BP	GO:0036302	atrioventricular canal development	1/46	12/28564	0.0191584	0.0356655	0.0111635	Has2	1
GO:0045607	BP	GO:0045607	regulation of inner ear auditory receptor cell differentiation	1/46	12/28564	0.0191584	0.0356655	0.0111635	Notch1	1
GO:0045631	BP	GO:0045631	regulation of mechanoreceptor differentiation	1/46	12/28564	0.0191584	0.0356655	0.0111635	Notch1	1
GO:0045843	BP	GO:0045843	negative regulation of striated muscle tissue development	1/46	12/28564	0.0191584	0.0356655	0.0111635	Bmp4	1
GO:0045869	BP	GO:0045869	negative regulation of single stranded viral RNA replication via double stranded DNA intermediate	1/46	12/28564	0.0191584	0.0356655	0.0111635	Hmga2	1
GO:0046689	BP	GO:0046689	response to mercury ion	1/46	12/28564	0.0191584	0.0356655	0.0111635	Fn1	1
GO:0051971	BP	GO:0051971	positive regulation of transmission of nerve impulse	1/46	12/28564	0.0191584	0.0356655	0.0111635	Itga2	1
GO:0060215	BP	GO:0060215	primitive hemopoiesis	1/46	12/28564	0.0191584	0.0356655	0.0111635	Vegfa	1
GO:0060379	BP	GO:0060379	cardiac muscle cell myoblast differentiation	1/46	12/28564	0.0191584	0.0356655	0.0111635	Notch1	1
GO:0060433	BP	GO:0060433	bronchus development	1/46	12/28564	0.0191584	0.0356655	0.0111635	Bmp4	1
GO:0060439	BP	GO:0060439	trachea morphogenesis	1/46	12/28564	0.0191584	0.0356655	0.0111635	Bmp4	1
GO:0060628	BP	GO:0060628	regulation of ER to Golgi vesicle-mediated transport	1/46	12/28564	0.0191584	0.0356655	0.0111635	Gas1	1
GO:0060767	BP	GO:0060767	epithelial cell proliferation involved in prostate gland development	1/46	12/28564	0.0191584	0.0356655	0.0111635	Notch1	1
GO:0061626	BP	GO:0061626	pharyngeal arch artery morphogenesis	1/46	12/28564	0.0191584	0.0356655	0.0111635	Bmp4	1
GO:0070244	BP	GO:0070244	negative regulation of thymocyte apoptotic process	1/46	12/28564	0.0191584	0.0356655	0.0111635	Bmp4	1
GO:0071635	BP	GO:0071635	negative regulation of transforming growth factor beta production	1/46	12/28564	0.0191584	0.0356655	0.0111635	Fn1	1
GO:0071679	BP	GO:0071679	commissural neuron axon guidance	1/46	12/28564	0.0191584	0.0356655	0.0111635	Vegfa	1
GO:0090184	BP	GO:0090184	positive regulation of kidney development	1/46	12/28564	0.0191584	0.0356655	0.0111635	Bmp4	1
GO:0097400	BP	GO:0097400	interleukin-17-mediated signaling pathway	1/46	12/28564	0.0191584	0.0356655	0.0111635	Notch1	1
GO:1900272	BP	GO:1900272	negative regulation of long-term synaptic potentiation	1/46	12/28564	0.0191584	0.0356655	0.0111635	Epha4	1
GO:1903911	BP	GO:1903911	positive regulation of receptor clustering	1/46	12/28564	0.0191584	0.0356655	0.0111635	Tgfb1	1
GO:1904672	BP	GO:1904672	regulation of somatic stem cell population maintenance	1/46	12/28564	0.0191584	0.0356655	0.0111635	Bmp7	1
GO:1905097	BP	GO:1905097	regulation of guanyl-nucleotide exchange factor activity	1/46	12/28564	0.0191584	0.0356655	0.0111635	Epha4	1
GO:1905245	BP	GO:1905245	regulation of aspartic-type peptidase activity	1/46	12/28564	0.0191584	0.0356655	0.0111635	Epha4	1
GO:1905456	BP	GO:1905456	regulation of lymphoid progenitor cell differentiation	1/46	12/28564	0.0191584	0.0356655	0.0111635	Notch1	1
GO:2000826	BP	GO:2000826	regulation of heart morphogenesis	1/46	12/28564	0.0191584	0.0356655	0.0111635	Bmp4	1
GO:2000980	BP	GO:2000980	regulation of inner ear receptor cell differentiation	1/46	12/28564	0.0191584	0.0356655	0.0111635	Notch1	1
GO:2001054	BP	GO:2001054	negative regulation of mesenchymal cell apoptotic process	1/46	12/28564	0.0191584	0.0356655	0.0111635	Bmp7	1
GO:1990266	BP	GO:1990266	neutrophil migration	2/46	132/28564	0.0192105	0.0357387	0.0111864	Il1b/Mdk	2
GO:0019079	BP	GO:0019079	viral genome replication	2/46	133/28564	0.0194841	0.0361515	0.0113156	Hmga2/Notch1	2
GO:0045807	BP	GO:0045807	positive regulation of endocytosis	2/46	133/28564	0.0194841	0.0361515	0.0113156	Vegfa/Itga2	2
GO:0046822	BP	GO:0046822	regulation of nucleocytoplasmic transport	2/46	133/28564	0.0194841	0.0361515	0.0113156	Tgfb1/Bmp4	2
GO:1901216	BP	GO:1901216	positive regulation of neuron death	2/46	133/28564	0.0194841	0.0361515	0.0113156	Jun/Il1b	2
GO:0007368	BP	GO:0007368	determination of left/right symmetry	2/46	134/28564	0.0197592	0.0365893	0.0114526	Notch1/Vangl2	2
GO:0030316	BP	GO:0030316	osteoclast differentiation	2/46	134/28564	0.0197592	0.0365893	0.0114526	Tgfb1/Sfrp1	2
GO:0060996	BP	GO:0060996	dendritic spine development	2/46	134/28564	0.0197592	0.0365893	0.0114526	Epha4/Tiam1	2
GO:0035194	BP	GO:0035194	post-transcriptional gene silencing by RNA	2/46	135/28564	0.0200361	0.0370773	0.0116054	Tgfb1/Bmp4	2
GO:0046425	BP	GO:0046425	regulation of receptor signaling pathway via JAK-STAT	2/46	137/28564	0.0205946	0.0376797	0.011794	Hmga2/Notch1	2
GO:0002328	BP	GO:0002328	pro-B cell differentiation	1/46	13/28564	0.0207387	0.0376797	0.011794	Notch1	1
GO:0002423	BP	GO:0002423	natural killer cell mediated immune response to tumor cell	1/46	13/28564	0.0207387	0.0376797	0.011794	Tgfb1	1
GO:0003157	BP	GO:0003157	endocardium development	1/46	13/28564	0.0207387	0.0376797	0.011794	Notch1	1
GO:0007501	BP	GO:0007501	mesodermal cell fate specification	1/46	13/28564	0.0207387	0.0376797	0.011794	Fgfr1	1
GO:0009950	BP	GO:0009950	dorsal/ventral axis specification	1/46	13/28564	0.0207387	0.0376797	0.011794	Sfrp1	1
GO:0010749	BP	GO:0010749	regulation of nitric oxide mediated signal transduction	1/46	13/28564	0.0207387	0.0376797	0.011794	Vegfa	1
GO:0014029	BP	GO:0014029	neural crest formation	1/46	13/28564	0.0207387	0.0376797	0.011794	Sfrp1	1
GO:0021860	BP	GO:0021860	pyramidal neuron development	1/46	13/28564	0.0207387	0.0376797	0.011794	Fgfr2	1
GO:0030949	BP	GO:0030949	positive regulation of vascular endothelial growth factor receptor signaling pathway	1/46	13/28564	0.0207387	0.0376797	0.011794	Bmp4	1
GO:0031652	BP	GO:0031652	positive regulation of heat generation	1/46	13/28564	0.0207387	0.0376797	0.011794	Il1b	1
GO:0031953	BP	GO:0031953	negative regulation of protein autophosphorylation	1/46	13/28564	0.0207387	0.0376797	0.011794	Jun	1
GO:0032725	BP	GO:0032725	positive regulation of granulocyte macrophage colony-stimulating factor production	1/46	13/28564	0.0207387	0.0376797	0.011794	Il1b	1
GO:0033085	BP	GO:0033085	negative regulation of T cell differentiation in thymus	1/46	13/28564	0.0207387	0.0376797	0.011794	Bmp4	1
GO:0033689	BP	GO:0033689	negative regulation of osteoblast proliferation	1/46	13/28564	0.0207387	0.0376797	0.011794	Sfrp1	1
GO:0043589	BP	GO:0043589	skin morphogenesis	1/46	13/28564	0.0207387	0.0376797	0.011794	Itga2	1
GO:0045136	BP	GO:0045136	development of secondary sexual characteristics	1/46	13/28564	0.0207387	0.0376797	0.011794	Tgfb1	1
GO:0045618	BP	GO:0045618	positive regulation of keratinocyte differentiation	1/46	13/28564	0.0207387	0.0376797	0.011794	Notch1	1
GO:0051549	BP	GO:0051549	positive regulation of keratinocyte migration	1/46	13/28564	0.0207387	0.0376797	0.011794	Has2	1
GO:0060965	BP	GO:0060965	negative regulation of gene silencing by miRNA	1/46	13/28564	0.0207387	0.0376797	0.011794	Tgfb1	1
GO:0070986	BP	GO:0070986	left/right axis specification	1/46	13/28564	0.0207387	0.0376797	0.011794	Notch1	1
GO:0072540	BP	GO:0072540	T-helper 17 cell lineage commitment	1/46	13/28564	0.0207387	0.0376797	0.011794	Tgfb1	1
GO:0150065	BP	GO:0150065	regulation of deacetylase activity	1/46	13/28564	0.0207387	0.0376797	0.011794	Vegfa	1
GO:1902667	BP	GO:1902667	regulation of axon guidance	1/46	13/28564	0.0207387	0.0376797	0.011794	Vegfa	1
GO:1902946	BP	GO:1902946	protein localization to early endosome	1/46	13/28564	0.0207387	0.0376797	0.011794	Vegfa	1
GO:1903867	BP	GO:1903867	extraembryonic membrane development	1/46	13/28564	0.0207387	0.0376797	0.011794	Bmp7	1
GO:2000105	BP	GO:2000105	positive regulation of DNA-dependent DNA replication	1/46	13/28564	0.0207387	0.0376797	0.011794	Fgfr1	1
GO:2000271	BP	GO:2000271	positive regulation of fibroblast apoptotic process	1/46	13/28564	0.0207387	0.0376797	0.011794	Sfrp1	1
GO:0050890	BP	GO:0050890	cognition	3/46	364/28564	0.0208001	0.0377668	0.0118212	Jun/Il1b/Mdk	3
GO:0006275	BP	GO:0006275	regulation of DNA replication	2/46	138/28564	0.0208763	0.0378806	0.0118568	Jun/Fgfr1	2
GO:0099175	BP	GO:0099175	regulation of postsynapse organization	2/46	139/28564	0.0211596	0.0383698	0.01201	Epha4/Tiam1	2
GO:0046942	BP	GO:0046942	carboxylic acid transport	3/46	367/28564	0.0212493	0.0385075	0.0120531	Rgs4/Slc6a8/Il1b	3
GO:0014065	BP	GO:0014065	phosphatidylinositol 3-kinase signaling	2/46	140/28564	0.0214446	0.0387859	0.0121402	Vegfa/Fn1	2
GO:0045621	BP	GO:0045621	positive regulation of lymphocyte differentiation	2/46	140/28564	0.0214446	0.0387859	0.0121402	Tgfb1/Mdk	2
GO:0060972	BP	GO:0060972	left/right pattern formation	2/46	140/28564	0.0214446	0.0387859	0.0121402	Notch1/Vangl2	2
GO:0015849	BP	GO:0015849	organic acid transport	3/46	369/28564	0.0215518	0.0389547	0.012193	Rgs4/Slc6a8/Il1b	3
GO:0051346	BP	GO:0051346	negative regulation of hydrolase activity	3/46	370/28564	0.0217039	0.0392043	0.0122712	Ecm1/Vegfa/Spry1	3
GO:1904062	BP	GO:1904062	regulation of cation transmembrane transport	3/46	371/28564	0.0218566	0.0392219	0.0122767	Tgfb1/Rgs4/Bmp4	3
GO:0002702	BP	GO:0002702	positive regulation of production of molecular mediator of immune response	2/46	143/28564	0.022309	0.0392219	0.0122767	Tgfb1/Il1b	2
GO:0008584	BP	GO:0008584	male gonad development	2/46	143/28564	0.022309	0.0392219	0.0122767	Sfrp1/Hmga2	2
GO:0009855	BP	GO:0009855	determination of bilateral symmetry	2/46	143/28564	0.022309	0.0392219	0.0122767	Notch1/Vangl2	2
GO:0010212	BP	GO:0010212	response to ionizing radiation	2/46	143/28564	0.022309	0.0392219	0.0122767	Tgfb1/Sfrp1	2
GO:0016441	BP	GO:0016441	posttranscriptional gene silencing	2/46	143/28564	0.022309	0.0392219	0.0122767	Tgfb1/Bmp4	2
GO:1905039	BP	GO:1905039	carboxylic acid transmembrane transport	2/46	143/28564	0.022309	0.0392219	0.0122767	Rgs4/Slc6a8	2
GO:0001660	BP	GO:0001660	fever generation	1/46	14/28564	0.0223164	0.0392219	0.0122767	Il1b	1
GO:0001840	BP	GO:0001840	neural plate development	1/46	14/28564	0.0223164	0.0392219	0.0122767	Vangl2	1
GO:0002069	BP	GO:0002069	columnar/cuboidal epithelial cell maturation	1/46	14/28564	0.0223164	0.0392219	0.0122767	Tgfb1	1
GO:0002551	BP	GO:0002551	mast cell chemotaxis	1/46	14/28564	0.0223164	0.0392219	0.0122767	Vegfa	1
GO:0003183	BP	GO:0003183	mitral valve morphogenesis	1/46	14/28564	0.0223164	0.0392219	0.0122767	Notch1	1
GO:0003207	BP	GO:0003207	cardiac chamber formation	1/46	14/28564	0.0223164	0.0392219	0.0122767	Notch1	1
GO:0010936	BP	GO:0010936	negative regulation of macrophage cytokine production	1/46	14/28564	0.0223164	0.0392219	0.0122767	Tgfb1	1
GO:0034393	BP	GO:0034393	positive regulation of smooth muscle cell apoptotic process	1/46	14/28564	0.0223164	0.0392219	0.0122767	Pdcd4	1
GO:0042487	BP	GO:0042487	regulation of odontogenesis of dentin-containing tooth	1/46	14/28564	0.0223164	0.0392219	0.0122767	Bmp4	1
GO:0045091	BP	GO:0045091	regulation of single stranded viral RNA replication via double stranded DNA intermediate	1/46	14/28564	0.0223164	0.0392219	0.0122767	Hmga2	1
GO:0045176	BP	GO:0045176	apical protein localization	1/46	14/28564	0.0223164	0.0392219	0.0122767	Vangl2	1
GO:0045906	BP	GO:0045906	negative regulation of vasoconstriction	1/46	14/28564	0.0223164	0.0392219	0.0122767	Mmp2	1
GO:0046598	BP	GO:0046598	positive regulation of viral entry into host cell	1/46	14/28564	0.0223164	0.0392219	0.0122767	Lgals1	1
GO:0048505	BP	GO:0048505	regulation of timing of cell differentiation	1/46	14/28564	0.0223164	0.0392219	0.0122767	Notch1	1
GO:0048635	BP	GO:0048635	negative regulation of muscle organ development	1/46	14/28564	0.0223164	0.0392219	0.0122767	Bmp4	1
GO:0051280	BP	GO:0051280	negative regulation of release of sequestered calcium ion into cytosol	1/46	14/28564	0.0223164	0.0392219	0.0122767	Tgfb1	1
GO:0060149	BP	GO:0060149	negative regulation of posttranscriptional gene silencing	1/46	14/28564	0.0223164	0.0392219	0.0122767	Tgfb1	1
GO:0060670	BP	GO:0060670	branching involved in labyrinthine layer morphogenesis	1/46	14/28564	0.0223164	0.0392219	0.0122767	Fgfr2	1
GO:0060736	BP	GO:0060736	prostate gland growth	1/46	14/28564	0.0223164	0.0392219	0.0122767	Fgfr2	1
GO:0060967	BP	GO:0060967	negative regulation of gene silencing by RNA	1/46	14/28564	0.0223164	0.0392219	0.0122767	Tgfb1	1
GO:0075294	BP	GO:0075294	positive regulation by symbiont of entry into host	1/46	14/28564	0.0223164	0.0392219	0.0122767	Lgals1	1
GO:0098883	BP	GO:0098883	synapse pruning	1/46	14/28564	0.0223164	0.0392219	0.0122767	Epha4	1
GO:1900025	BP	GO:1900025	negative regulation of substrate adhesion-dependent cell spreading	1/46	14/28564	0.0223164	0.0392219	0.0122767	Postn	1
GO:1900369	BP	GO:1900369	negative regulation of RNA interference	1/46	14/28564	0.0223164	0.0392219	0.0122767	Tgfb1	1
GO:1901533	BP	GO:1901533	negative regulation of hematopoietic progenitor cell differentiation	1/46	14/28564	0.0223164	0.0392219	0.0122767	Notch1	1
GO:1902969	BP	GO:1902969	mitotic DNA replication	1/46	14/28564	0.0223164	0.0392219	0.0122767	Fgfr1	1
GO:1903977	BP	GO:1903977	positive regulation of glial cell migration	1/46	14/28564	0.0223164	0.0392219	0.0122767	Tiam1	1
GO:1904753	BP	GO:1904753	negative regulation of vascular associated smooth muscle cell migration	1/46	14/28564	0.0223164	0.0392219	0.0122767	Tpm1	1
GO:1904948	BP	GO:1904948	midbrain dopaminergic neuron differentiation	1/46	14/28564	0.0223164	0.0392219	0.0122767	Sfrp1	1
GO:1905288	BP	GO:1905288	vascular associated smooth muscle cell apoptotic process	1/46	14/28564	0.0223164	0.0392219	0.0122767	Pdcd4	1
GO:1905459	BP	GO:1905459	regulation of vascular associated smooth muscle cell apoptotic process	1/46	14/28564	0.0223164	0.0392219	0.0122767	Pdcd4	1
GO:1905668	BP	GO:1905668	positive regulation of protein localization to endosome	1/46	14/28564	0.0223164	0.0392219	0.0122767	Vegfa	1
GO:2000052	BP	GO:2000052	positive regulation of non-canonical Wnt signaling pathway	1/46	14/28564	0.0223164	0.0392219	0.0122767	Sfrp1	1
GO:2000343	BP	GO:2000343	positive regulation of chemokine (C-X-C motif) ligand 2 production	1/46	14/28564	0.0223164	0.0392219	0.0122767	Postn	1
GO:2000347	BP	GO:2000347	positive regulation of hepatocyte proliferation	1/46	14/28564	0.0223164	0.0392219	0.0122767	Mdk	1
GO:2001279	BP	GO:2001279	regulation of unsaturated fatty acid biosynthetic process	1/46	14/28564	0.0223164	0.0392219	0.0122767	Il1b	1
GO:0030833	BP	GO:0030833	regulation of actin filament polymerization	2/46	144/28564	0.0226003	0.0396213	0.0124017	Eln/Tpm1	2
GO:0046546	BP	GO:0046546	development of primary male sexual characteristics	2/46	144/28564	0.0226003	0.0396213	0.0124017	Sfrp1/Hmga2	2
GO:0048675	BP	GO:0048675	axon extension	2/46	144/28564	0.0226003	0.0396213	0.0124017	Vegfa/Fn1	2
GO:1903825	BP	GO:1903825	organic acid transmembrane transport	2/46	144/28564	0.0226003	0.0396213	0.0124017	Rgs4/Slc6a8	2
GO:0050864	BP	GO:0050864	regulation of B cell activation	2/46	148/28564	0.0237813	0.0412138	0.0129002	Tgfb1/Sfrp1	2
GO:0003174	BP	GO:0003174	mitral valve development	1/46	15/28564	0.0238916	0.0412138	0.0129002	Notch1	1
GO:0003188	BP	GO:0003188	heart valve formation	1/46	15/28564	0.0238916	0.0412138	0.0129002	Notch1	1
GO:0014004	BP	GO:0014004	microglia differentiation	1/46	15/28564	0.0238916	0.0412138	0.0129002	Tgfb1	1
GO:0015816	BP	GO:0015816	glycine transport	1/46	15/28564	0.0238916	0.0412138	0.0129002	Rgs4	1
GO:0032308	BP	GO:0032308	positive regulation of prostaglandin secretion	1/46	15/28564	0.0238916	0.0412138	0.0129002	Il1b	1
GO:0033690	BP	GO:0033690	positive regulation of osteoblast proliferation	1/46	15/28564	0.0238916	0.0412138	0.0129002	Fbln5	1
GO:0039692	BP	GO:0039692	single stranded viral RNA replication via double stranded DNA intermediate	1/46	15/28564	0.0238916	0.0412138	0.0129002	Hmga2	1
GO:0043508	BP	GO:0043508	negative regulation of JUN kinase activity	1/46	15/28564	0.0238916	0.0412138	0.0129002	Sfrp1	1
GO:0045651	BP	GO:0045651	positive regulation of macrophage differentiation	1/46	15/28564	0.0238916	0.0412138	0.0129002	Tgfb1	1
GO:0048681	BP	GO:0048681	negative regulation of axon regeneration	1/46	15/28564	0.0238916	0.0412138	0.0129002	Epha4	1
GO:0050930	BP	GO:0050930	induction of positive chemotaxis	1/46	15/28564	0.0238916	0.0412138	0.0129002	Vegfa	1
GO:0051547	BP	GO:0051547	regulation of keratinocyte migration	1/46	15/28564	0.0238916	0.0412138	0.0129002	Has2	1
GO:0061052	BP	GO:0061052	negative regulation of cell growth involved in cardiac muscle cell development	1/46	15/28564	0.0238916	0.0412138	0.0129002	Rgs4	1
GO:0070307	BP	GO:0070307	lens fiber cell development	1/46	15/28564	0.0238916	0.0412138	0.0129002	Fgfr2	1
GO:0070365	BP	GO:0070365	hepatocyte differentiation	1/46	15/28564	0.0238916	0.0412138	0.0129002	Bmp4	1
GO:0071599	BP	GO:0071599	otic vesicle development	1/46	15/28564	0.0238916	0.0412138	0.0129002	Fgfr2	1
GO:0072283	BP	GO:0072283	metanephric renal vesicle morphogenesis	1/46	15/28564	0.0238916	0.0412138	0.0129002	Bmp4	1
GO:0097475	BP	GO:0097475	motor neuron migration	1/46	15/28564	0.0238916	0.0412138	0.0129002	Vegfa	1
GO:1900038	BP	GO:1900038	negative regulation of cellular response to hypoxia	1/46	15/28564	0.0238916	0.0412138	0.0129002	Epha4	1
GO:1905666	BP	GO:1905666	regulation of protein localization to endosome	1/46	15/28564	0.0238916	0.0412138	0.0129002	Vegfa	1
GO:2000035	BP	GO:2000035	regulation of stem cell division	1/46	15/28564	0.0238916	0.0412138	0.0129002	Fgfr2	1
GO:2000095	BP	GO:2000095	regulation of Wnt signaling pathway, planar cell polarity pathway	1/46	15/28564	0.0238916	0.0412138	0.0129002	Sfrp1	1
GO:2000811	BP	GO:2000811	negative regulation of anoikis	1/46	15/28564	0.0238916	0.0412138	0.0129002	Notch1	1
GO:2001046	BP	GO:2001046	positive regulation of integrin-mediated signaling pathway	1/46	15/28564	0.0238916	0.0412138	0.0129002	Lamc1	1
GO:2001053	BP	GO:2001053	regulation of mesenchymal cell apoptotic process	1/46	15/28564	0.0238916	0.0412138	0.0129002	Bmp7	1
GO:0002367	BP	GO:0002367	cytokine production involved in immune response	2/46	149/28564	0.0240805	0.041463	0.0129781	Tgfb1/Il1b	2
GO:0120161	BP	GO:0120161	regulation of cold-induced thermogenesis	2/46	149/28564	0.0240805	0.041463	0.0129781	Vegfa/Notch1	2
GO:1904375	BP	GO:1904375	regulation of protein localization to cell periphery	2/46	149/28564	0.0240805	0.041463	0.0129781	Tgfb1/Epha3	2
GO:0051224	BP	GO:0051224	negative regulation of protein transport	2/46	151/28564	0.0246835	0.0424751	0.0132949	Sfrp1/Il1b	2
GO:0019233	BP	GO:0019233	sensory perception of pain	2/46	152/28564	0.0249874	0.0429188	0.0134338	Itga2/Fgfr1	2
GO:0046328	BP	GO:0046328	regulation of JNK cascade	2/46	152/28564	0.0249874	0.0429188	0.0134338	Sfrp1/Il1b	2
GO:0106106	BP	GO:0106106	cold-induced thermogenesis	2/46	152/28564	0.0249874	0.0429188	0.0134338	Vegfa/Notch1	2
GO:0007406	BP	GO:0007406	negative regulation of neuroblast proliferation	1/46	16/28564	0.0254644	0.0431553	0.0135079	Tgfb1	1
GO:0010832	BP	GO:0010832	negative regulation of myotube differentiation	1/46	16/28564	0.0254644	0.0431553	0.0135079	Notch1	1
GO:0021681	BP	GO:0021681	cerebellar granular layer development	1/46	16/28564	0.0254644	0.0431553	0.0135079	Mdk	1
GO:0021859	BP	GO:0021859	pyramidal neuron differentiation	1/46	16/28564	0.0254644	0.0431553	0.0135079	Fgfr2	1
GO:0021978	BP	GO:0021978	telencephalon regionalization	1/46	16/28564	0.0254644	0.0431553	0.0135079	Bmp4	1
GO:0031650	BP	GO:0031650	regulation of heat generation	1/46	16/28564	0.0254644	0.0431553	0.0135079	Il1b	1
GO:0032645	BP	GO:0032645	regulation of granulocyte macrophage colony-stimulating factor production	1/46	16/28564	0.0254644	0.0431553	0.0135079	Il1b	1
GO:0034112	BP	GO:0034112	positive regulation of homotypic cell-cell adhesion	1/46	16/28564	0.0254644	0.0431553	0.0135079	Lgals1	1
GO:0040034	BP	GO:0040034	regulation of development, heterochronic	1/46	16/28564	0.0254644	0.0431553	0.0135079	Notch1	1
GO:0042359	BP	GO:0042359	vitamin D metabolic process	1/46	16/28564	0.0254644	0.0431553	0.0135079	Fgfr1	1
GO:0042640	BP	GO:0042640	anagen	1/46	16/28564	0.0254644	0.0431553	0.0135079	Notch1	1
GO:0045605	BP	GO:0045605	negative regulation of epidermal cell differentiation	1/46	16/28564	0.0254644	0.0431553	0.0135079	Notch1	1
GO:0045683	BP	GO:0045683	negative regulation of epidermis development	1/46	16/28564	0.0254644	0.0431553	0.0135079	Notch1	1
GO:0051044	BP	GO:0051044	positive regulation of membrane protein ectodomain proteolysis	1/46	16/28564	0.0254644	0.0431553	0.0135079	Il1b	1
GO:0051151	BP	GO:0051151	negative regulation of smooth muscle cell differentiation	1/46	16/28564	0.0254644	0.0431553	0.0135079	Pdcd4	1
GO:0051284	BP	GO:0051284	positive regulation of sequestering of calcium ion	1/46	16/28564	0.0254644	0.0431553	0.0135079	Tgfb1	1
GO:0061029	BP	GO:0061029	eyelid development in camera-type eye	1/46	16/28564	0.0254644	0.0431553	0.0135079	Jun	1
GO:0061101	BP	GO:0061101	neuroendocrine cell differentiation	1/46	16/28564	0.0254644	0.0431553	0.0135079	Notch1	1
GO:0072672	BP	GO:0072672	neutrophil extravasation	1/46	16/28564	0.0254644	0.0431553	0.0135079	Mdk	1
GO:0090051	BP	GO:0090051	negative regulation of cell migration involved in sprouting angiogenesis	1/46	16/28564	0.0254644	0.0431553	0.0135079	Notch1	1
GO:1901163	BP	GO:1901163	regulation of trophoblast cell migration	1/46	16/28564	0.0254644	0.0431553	0.0135079	Vegfa	1
GO:1902043	BP	GO:1902043	positive regulation of extrinsic apoptotic signaling pathway via death domain receptors	1/46	16/28564	0.0254644	0.0431553	0.0135079	Sfrp1	1
GO:0032496	BP	GO:0032496	response to lipopolysaccharide	3/46	394/28564	0.0255326	0.0432447	0.0135358	Tgfb1/Il1b/Pdcd4	3
GO:0030218	BP	GO:0030218	erythrocyte differentiation	2/46	155/28564	0.0259081	0.0438275	0.0137183	Vegfa/Bmp4	2
GO:1904950	BP	GO:1904950	negative regulation of establishment of protein localization	2/46	155/28564	0.0259081	0.0438275	0.0137183	Sfrp1/Il1b	2
GO:1900180	BP	GO:1900180	regulation of protein localization to nucleus	2/46	156/28564	0.026218	0.0443251	0.013874	Tgfb1/Bmp4	2
GO:0009411	BP	GO:0009411	response to UV	2/46	157/28564	0.0265295	0.0447705	0.0140134	Mmp2/Mmp3	2
GO:0043271	BP	GO:0043271	negative regulation of ion transport	2/46	157/28564	0.0265295	0.0447705	0.0140134	Tgfb1/Rgs4	2
GO:0050671	BP	GO:0050671	positive regulation of lymphocyte proliferation	2/46	157/28564	0.0265295	0.0447705	0.0140134	Igfbp2/Il1b	2
GO:0051092	BP	GO:0051092	positive regulation of NF-kappaB transcription factor activity	2/46	158/28564	0.0268425	0.0450525	0.0141017	Tgfb1/Il1b	2
GO:0002295	BP	GO:0002295	T-helper cell lineage commitment	1/46	17/28564	0.0270347	0.0450525	0.0141017	Tgfb1	1
GO:0003198	BP	GO:0003198	epithelial to mesenchymal transition involved in endocardial cushion formation	1/46	17/28564	0.0270347	0.0450525	0.0141017	Notch1	1
GO:0003222	BP	GO:0003222	ventricular trabecula myocardium morphogenesis	1/46	17/28564	0.0270347	0.0450525	0.0141017	Notch1	1
GO:0010524	BP	GO:0010524	positive regulation of calcium ion transport into cytosol	1/46	17/28564	0.0270347	0.0450525	0.0141017	Bmp4	1
GO:0016264	BP	GO:0016264	gap junction assembly	1/46	17/28564	0.0270347	0.0450525	0.0141017	Il1b	1
GO:0032306	BP	GO:0032306	regulation of prostaglandin secretion	1/46	17/28564	0.0270347	0.0450525	0.0141017	Il1b	1
GO:0032604	BP	GO:0032604	granulocyte macrophage colony-stimulating factor production	1/46	17/28564	0.0270347	0.0450525	0.0141017	Il1b	1
GO:0038065	BP	GO:0038065	collagen-activated signaling pathway	1/46	17/28564	0.0270347	0.0450525	0.0141017	Itga2	1
GO:0043923	BP	GO:0043923	positive regulation by host of viral transcription	1/46	17/28564	0.0270347	0.0450525	0.0141017	Jun	1
GO:0051386	BP	GO:0051386	regulation of neurotrophin TRK receptor signaling pathway	1/46	17/28564	0.0270347	0.0450525	0.0141017	Spry1	1
GO:0055091	BP	GO:0055091	phospholipid homeostasis	1/46	17/28564	0.0270347	0.0450525	0.0141017	Tgfb1	1
GO:0060100	BP	GO:0060100	positive regulation of phagocytosis, engulfment	1/46	17/28564	0.0270347	0.0450525	0.0141017	Itga2	1
GO:0060766	BP	GO:0060766	negative regulation of androgen receptor signaling pathway	1/46	17/28564	0.0270347	0.0450525	0.0141017	Sfrp1	1
GO:0061450	BP	GO:0061450	trophoblast cell migration	1/46	17/28564	0.0270347	0.0450525	0.0141017	Vegfa	1
GO:0090136	BP	GO:0090136	epithelial cell-cell adhesion	1/46	17/28564	0.0270347	0.0450525	0.0141017	Itgb5	1
GO:0090336	BP	GO:0090336	positive regulation of brown fat cell differentiation	1/46	17/28564	0.0270347	0.0450525	0.0141017	Bmp7	1
GO:0097152	BP	GO:0097152	mesenchymal cell apoptotic process	1/46	17/28564	0.0270347	0.0450525	0.0141017	Bmp7	1
GO:0097531	BP	GO:0097531	mast cell migration	1/46	17/28564	0.0270347	0.0450525	0.0141017	Vegfa	1
GO:1903587	BP	GO:1903587	regulation of blood vessel endothelial cell proliferation involved in sprouting angiogenesis	1/46	17/28564	0.0270347	0.0450525	0.0141017	Vegfa	1
GO:1905155	BP	GO:1905155	positive regulation of membrane invagination	1/46	17/28564	0.0270347	0.0450525	0.0141017	Itga2	1
GO:0031056	BP	GO:0031056	regulation of histone modification	2/46	160/28564	0.0274729	0.0457283	0.0143132	Tgfb1/Vegfa	2
GO:0032946	BP	GO:0032946	positive regulation of mononuclear cell proliferation	2/46	160/28564	0.0274729	0.0457283	0.0143132	Igfbp2/Il1b	2
GO:0007613	BP	GO:0007613	memory	2/46	162/28564	0.0281094	0.0467598	0.0146361	Il1b/Mdk	2
GO:0030010	BP	GO:0030010	establishment of cell polarity	2/46	163/28564	0.0284298	0.0471041	0.0147438	Spry1/Vangl2	2
GO:0003128	BP	GO:0003128	heart field specification	1/46	18/28564	0.0286025	0.0471041	0.0147438	Bmp4	1
GO:0007614	BP	GO:0007614	short-term memory	1/46	18/28564	0.0286025	0.0471041	0.0147438	Mdk	1
GO:0010002	BP	GO:0010002	cardioblast differentiation	1/46	18/28564	0.0286025	0.0471041	0.0147438	Notch1	1
GO:0019430	BP	GO:0019430	removal of superoxide radicals	1/46	18/28564	0.0286025	0.0471041	0.0147438	Fbln5	1
GO:0030730	BP	GO:0030730	sequestering of triglyceride	1/46	18/28564	0.0286025	0.0471041	0.0147438	Il1b	1
GO:0032793	BP	GO:0032793	positive regulation of CREB transcription factor activity	1/46	18/28564	0.0286025	0.0471041	0.0147438	Vegfa	1
GO:0045655	BP	GO:0045655	regulation of monocyte differentiation	1/46	18/28564	0.0286025	0.0471041	0.0147438	Jun	1
GO:0045779	BP	GO:0045779	negative regulation of bone resorption	1/46	18/28564	0.0286025	0.0471041	0.0147438	Vegfa	1
GO:0048368	BP	GO:0048368	lateral mesoderm development	1/46	18/28564	0.0286025	0.0471041	0.0147438	Fgfr1	1
GO:0061042	BP	GO:0061042	vascular wound healing	1/46	18/28564	0.0286025	0.0471041	0.0147438	Vegfa	1
GO:0061051	BP	GO:0061051	positive regulation of cell growth involved in cardiac muscle cell development	1/46	18/28564	0.0286025	0.0471041	0.0147438	Trip10	1
GO:0070571	BP	GO:0070571	negative regulation of neuron projection regeneration	1/46	18/28564	0.0286025	0.0471041	0.0147438	Epha4	1
GO:0071295	BP	GO:0071295	cellular response to vitamin	1/46	18/28564	0.0286025	0.0471041	0.0147438	Postn	1
GO:0072077	BP	GO:0072077	renal vesicle morphogenesis	1/46	18/28564	0.0286025	0.0471041	0.0147438	Bmp4	1
GO:0072148	BP	GO:0072148	epithelial cell fate commitment	1/46	18/28564	0.0286025	0.0471041	0.0147438	Notch1	1
GO:0099159	BP	GO:0099159	regulation of modification of postsynaptic structure	1/46	18/28564	0.0286025	0.0471041	0.0147438	Tiam1	1
GO:0002824	BP	GO:0002824	positive regulation of adaptive immune response based on somatic recombination of immune receptors built from immunoglobulin superfamily domains	2/46	164/28564	0.0287517	0.0472664	0.0147946	Tgfb1/Il1b	2
GO:0008064	BP	GO:0008064	regulation of actin polymerization or depolymerization	2/46	164/28564	0.0287517	0.0472664	0.0147946	Eln/Tpm1	2
GO:0033135	BP	GO:0033135	regulation of peptidyl-serine phosphorylation	2/46	164/28564	0.0287517	0.0472664	0.0147946	Tgfb1/Vegfa	2
GO:0002237	BP	GO:0002237	response to molecule of bacterial origin	3/46	414/28564	0.0289844	0.0476208	0.0149056	Tgfb1/Il1b/Pdcd4	3
GO:0006865	BP	GO:0006865	amino acid transport	2/46	167/28564	0.0297264	0.0486969	0.0152424	Rgs4/Il1b	2
GO:0008037	BP	GO:0008037	cell recognition	2/46	167/28564	0.0297264	0.0486969	0.0152424	Epha3/Epha4	2
GO:0030041	BP	GO:0030041	actin filament polymerization	2/46	167/28564	0.0297264	0.0486969	0.0152424	Eln/Tpm1	2
GO:0030832	BP	GO:0030832	regulation of actin filament length	2/46	167/28564	0.0297264	0.0486969	0.0152424	Eln/Tpm1	2
GO:0034101	BP	GO:0034101	erythrocyte homeostasis	2/46	167/28564	0.0297264	0.0486969	0.0152424	Vegfa/Bmp4	2
GO:0002708	BP	GO:0002708	positive regulation of lymphocyte mediated immunity	2/46	168/28564	0.0300541	0.0490184	0.015343	Tgfb1/Il1b	2
GO:0007043	BP	GO:0007043	cell-cell junction assembly	2/46	168/28564	0.0300541	0.0490184	0.015343	Cdh11/Il1b	2
GO:1990845	BP	GO:1990845	adaptive thermogenesis	2/46	168/28564	0.0300541	0.0490184	0.015343	Vegfa/Notch1	2
GO:0002827	BP	GO:0002827	positive regulation of T-helper 1 type immune response	1/46	19/28564	0.0301679	0.0490184	0.015343	Il1b	1
GO:0030214	BP	GO:0030214	hyaluronan catabolic process	1/46	19/28564	0.0301679	0.0490184	0.015343	Tgfb1	1
GO:0030502	BP	GO:0030502	negative regulation of bone mineralization	1/46	19/28564	0.0301679	0.0490184	0.015343	Ecm1	1
GO:0032570	BP	GO:0032570	response to progesterone	1/46	19/28564	0.0301679	0.0490184	0.015343	Tgfb1	1
GO:0032700	BP	GO:0032700	negative regulation of interleukin-17 production	1/46	19/28564	0.0301679	0.0490184	0.015343	Tgfb1	1
GO:0035235	BP	GO:0035235	ionotropic glutamate receptor signaling pathway	1/46	19/28564	0.0301679	0.0490184	0.015343	Tiam1	1
GO:0035633	BP	GO:0035633	maintenance of blood-brain barrier	1/46	19/28564	0.0301679	0.0490184	0.015343	Vegfa	1
GO:0060123	BP	GO:0060123	regulation of growth hormone secretion	1/46	19/28564	0.0301679	0.0490184	0.015343	Hmga2	1
GO:0060231	BP	GO:0060231	mesenchymal to epithelial transition	1/46	19/28564	0.0301679	0.0490184	0.015343	Bmp4	1
GO:0070243	BP	GO:0070243	regulation of thymocyte apoptotic process	1/46	19/28564	0.0301679	0.0490184	0.015343	Bmp4	1
GO:0071639	BP	GO:0071639	positive regulation of monocyte chemotactic protein-1 production	1/46	19/28564	0.0301679	0.0490184	0.015343	Il1b	1
GO:0034250	BP	GO:0034250	positive regulation of cellular amide metabolic process	2/46	169/28564	0.0303834	0.0493399	0.0154437	Itga2/Epha4	2
GO:0062023	CC	GO:0062023	collagen-containing extracellular matrix	17/46	390/28585	1.69391e-20	2.21903e-18	1.21249e-18	Tgfb1/Ecm1/Vegfa/Matn2/Fbln5/Efemp2/Postn/Acta2/Sfrp1/Eln/Fn1/Lgals1/Thbs2/Plod1/Lamc1/Fgfr2/Bmp7	17
GO:0005604	CC	GO:0005604	basement membrane	7/46	115/28585	6.66607e-10	4.36628e-08	2.38575e-08	Vegfa/Matn2/Efemp2/Acta2/Fn1/Thbs2/Lamc1	7
GO:0071953	CC	GO:0071953	elastic fiber	3/46	5/28585	3.89111e-08	1.69912e-06	9.28405e-07	Fbln5/Efemp2/Eln	3
GO:0098636	CC	GO:0098636	protein complex involved in cell adhesion	4/46	57/28585	2.17759e-06	7.13162e-05	3.89674e-05	Itga2/Itgb5/Lgals1/Lamc1	4
GO:0043235	CC	GO:0043235	receptor complex	6/46	419/28585	5.45949e-05	0.00143039	0.000781568	Tgfb1/Itga2/Itgb5/Fgfr1/Fgfr2/Notch1	6
GO:0001725	CC	GO:0001725	stress fiber	3/46	88/28585	0.000388876	0.00677572	0.00370228	Acta2/Tpm1/Vangl2	3
GO:0097517	CC	GO:0097517	contractile actin filament bundle	3/46	88/28585	0.000388876	0.00677572	0.00370228	Acta2/Tpm1/Vangl2	3
GO:0016324	CC	GO:0016324	apical plasma membrane	5/46	406/28585	0.000478893	0.00677572	0.00370228	Slc6a8/Fn1/Igfbp2/Notch1/Vangl2	5
GO:0032432	CC	GO:0032432	actin filament bundle	3/46	97/28585	0.00051723	0.00677572	0.00370228	Acta2/Tpm1/Vangl2	3
GO:0042641	CC	GO:0042641	actomyosin	3/46	97/28585	0.00051723	0.00677572	0.00370228	Acta2/Tpm1/Vangl2	3
GO:0043292	CC	GO:0043292	contractile fiber	4/46	238/28585	0.000581138	0.00684802	0.00374179	Acta2/Mmp2/Tpm1/Tpm2	4
GO:0005865	CC	GO:0005865	striated muscle thin filament	2/46	23/28585	0.000627299	0.00684802	0.00374179	Tpm1/Tpm2	2
GO:0031594	CC	GO:0031594	neuromuscular junction	3/46	108/28585	0.000707397	0.00712839	0.00389498	Postn/Lamc1/Epha4	3
GO:0036379	CC	GO:0036379	myofilament	2/46	27/28585	0.000866726	0.00811008	0.00443138	Tpm1/Tpm2	2
GO:0030141	CC	GO:0030141	secretory granule	5/46	485/28585	0.00106453	0.00929686	0.00507984	Tgfb1/Vegfa/Thbs2/Notch1/Il1b	5
GO:0015629	CC	GO:0015629	actin cytoskeleton	5/46	500/28585	0.00121844	0.00997595	0.0054509	Acta2/Tpm1/Tpm2/Epha3/Vangl2	5
GO:0008305	CC	GO:0008305	integrin complex	2/46	33/28585	0.00129581	0.00998535	0.00545603	Itga2/Itgb5	2
GO:0005912	CC	GO:0005912	adherens junction	3/46	153/28585	0.00192813	0.0140325	0.00766741	Vegfa/Cdh11/Notch1	3
GO:0044295	CC	GO:0044295	axonal growth cone	2/46	48/28585	0.00272617	0.0187962	0.0102703	Epha4/Tiam1	2
GO:0030017	CC	GO:0030017	sarcomere	3/46	200/28585	0.00410513	0.0259671	0.0141885	Mmp2/Tpm1/Tpm2	3
GO:0098802	CC	GO:0098802	plasma membrane signaling receptor complex	3/46	201/28585	0.00416267	0.0259671	0.0141885	Tgfb1/Itga2/Itgb5	3
GO:0030016	CC	GO:0030016	myofibril	3/46	225/28585	0.00569357	0.0339026	0.0185245	Mmp2/Tpm1/Tpm2	3
GO:0032587	CC	GO:0032587	ruffle membrane	2/46	75/28585	0.0065244	0.0371607	0.0203048	Tpm1/Tiam1	2
GO:0030485	CC	GO:0030485	smooth muscle contractile fiber	1/46	5/28585	0.00802088	0.0404129	0.0220818	Acta2	1
GO:0035976	CC	GO:0035976	transcription factor AP-1 complex	1/46	5/28585	0.00802088	0.0404129	0.0220818	Jun	1
GO:0035985	CC	GO:0035985	senescence-associated heterochromatin focus	1/46	5/28585	0.00802088	0.0404129	0.0220818	Hmga2	1
GO:0005577	CC	GO:0005577	fibrinogen complex	1/46	6/28585	0.00961749	0.0419964	0.022947	Fn1	1
GO:0032059	CC	GO:0032059	bleb	1/46	6/28585	0.00961749	0.0419964	0.022947	Tpm1	1
GO:0070021	CC	GO:0070021	transforming growth factor beta ligand-receptor complex	1/46	6/28585	0.00961749	0.0419964	0.022947	Tgfb1	1
GO:0098635	CC	GO:0098635	protein complex involved in cell-cell adhesion	1/46	6/28585	0.00961749	0.0419964	0.022947	Lgals1	1
GO:0099147	CC	GO:0099147	extrinsic component of postsynaptic density membrane	1/46	7/28585	0.0112116	0.047378	0.0258875	Tiam1	1
GO:0008201	MF	GO:0008201	heparin binding	11/46	174/28171	4.01108e-15	6.3375e-13	2.95553e-13	Vegfa/Efemp2/Postn/Sfrp1/Fn1/Thbs2/Fgfr1/Fgfr2/Bmp4/Bmp7/Mdk	11
GO:0005539	MF	GO:0005539	glycosaminoglycan binding	11/46	235/28171	1.11059e-13	8.77366e-12	4.09165e-12	Vegfa/Efemp2/Postn/Sfrp1/Fn1/Thbs2/Fgfr1/Fgfr2/Bmp4/Bmp7/Mdk	11
GO:1901681	MF	GO:1901681	sulfur compound binding	11/46	293/28171	1.23349e-12	6.49636e-11	3.02962e-11	Vegfa/Efemp2/Postn/Sfrp1/Fn1/Thbs2/Fgfr1/Fgfr2/Bmp4/Bmp7/Mdk	11
GO:0005201	MF	GO:0005201	extracellular matrix structural constituent	8/46	148/28171	1.05681e-10	4.17439e-09	1.94675e-09	Ecm1/Matn2/Fbln5/Efemp2/Postn/Eln/Fn1/Lamc1	8
GO:0050839	MF	GO:0050839	cell adhesion molecule binding	8/46	305/28171	3.14461e-08	9.93696e-07	4.63416e-07	Fbln5/Postn/Fn1/Itga2/Itgb5/Cdh11/Fgfr1/Il1b	8
GO:0030023	MF	GO:0030023	extracellular matrix constituent conferring elasticity	3/46	7/28171	1.41952e-07	3.73806e-06	1.74327e-06	Fbln5/Efemp2/Eln	3
GO:0097493	MF	GO:0097493	structural molecule activity conferring elasticity	3/46	9/28171	3.39905e-07	7.67213e-06	3.57794e-06	Fbln5/Efemp2/Eln	3
GO:0050840	MF	GO:0050840	extracellular matrix binding	4/46	58/28171	2.47423e-06	4.654e-05	2.17042e-05	Ecm1/Eln/Itga2/Lgals1	4
GO:0004714	MF	GO:0004714	transmembrane receptor protein tyrosine kinase activity	4/46	59/28171	2.65101e-06	4.654e-05	2.17042e-05	Fgfr1/Fgfr2/Epha3/Epha4	4
GO:0019838	MF	GO:0019838	growth factor binding	5/46	146/28171	4.03189e-06	6.37039e-05	2.97087e-05	Vegfa/Igfbp2/Fgfr1/Fgfr2/Epha3	5
GO:0008083	MF	GO:0008083	growth factor activity	5/46	149/28171	4.45356e-06	6.39693e-05	2.98324e-05	Tgfb1/Vegfa/Bmp4/Bmp7/Mdk	5
GO:0005178	MF	GO:0005178	integrin binding	5/46	154/28171	5.23252e-06	6.88949e-05	3.21295e-05	Fbln5/Fn1/Itga2/Itgb5/Il1b	5
GO:0019199	MF	GO:0019199	transmembrane receptor protein kinase activity	4/46	75/28171	6.94599e-06	8.44205e-05	3.937e-05	Fgfr1/Fgfr2/Epha3/Epha4	4
GO:0043236	MF	GO:0043236	laminin binding	3/46	31/28171	1.77366e-05	0.00020017	9.33506e-05	Ecm1/Itga2/Lgals1	3
GO:0005007	MF	GO:0005007	fibroblast growth factor-activated receptor activity	2/46	5/28171	2.6003e-05	0.000273899	0.000127734	Fgfr1/Fgfr2	2
GO:0005125	MF	GO:0005125	cytokine activity	5/46	231/28171	3.69977e-05	0.000365352	0.000170384	Tgfb1/Vegfa/Bmp4/Bmp7/Il1b	5
GO:0005004	MF	GO:0005004	GPI-linked ephrin receptor activity	2/46	7/28171	5.44927e-05	0.000506462	0.000236191	Epha3/Epha4	2
GO:0004713	MF	GO:0004713	protein tyrosine kinase activity	4/46	132/28171	6.45177e-05	0.000566322	0.000264107	Fgfr1/Fgfr2/Epha3/Epha4	4
GO:0005005	MF	GO:0005005	transmembrane-ephrin receptor activity	2/46	11/28171	0.000142126	0.00118189	0.000551181	Epha3/Epha4	2
GO:0070700	MF	GO:0070700	BMP receptor binding	2/46	12/28171	0.000170374	0.00134595	0.000627692	Bmp4/Bmp7	2
GO:0005003	MF	GO:0005003	ephrin receptor activity	2/46	16/28171	0.000308484	0.00232097	0.0010824	Epha3/Epha4	2
GO:0035497	MF	GO:0035497	cAMP response element binding	2/46	17/28171	0.000349251	0.00250826	0.00116974	Jun/Hmga2	2
GO:0046332	MF	GO:0046332	SMAD binding	3/46	85/28171	0.000366414	0.0025171	0.00117387	Jun/Hmga2/Rgcc	3
GO:0070696	MF	GO:0070696	transmembrane receptor protein serine/threonine kinase binding	2/46	19/28171	0.000438219	0.00288494	0.00134541	Bmp4/Bmp7	2
GO:0070412	MF	GO:0070412	R-SMAD binding	2/46	25/28171	0.000764025	0.00482864	0.00225186	Jun/Rgcc	2
GO:0017134	MF	GO:0017134	fibroblast growth factor binding	2/46	26/28171	0.000826833	0.0050246	0.00234325	Fgfr1/Fgfr2	2
GO:0033612	MF	GO:0033612	receptor serine/threonine kinase binding	2/46	27/28171	0.000892053	0.00522016	0.00243445	Bmp4/Bmp7	2
GO:0046875	MF	GO:0046875	ephrin receptor binding	2/46	32/28171	0.00125403	0.00707633	0.00330009	Epha4/Tiam1	2
GO:0001968	MF	GO:0001968	fibronectin binding	2/46	36/28171	0.00158622	0.00864217	0.00403033	Vegfa/Mmp2	2
GO:0097718	MF	GO:0097718	disordered domain specific binding	2/46	37/28171	0.00167512	0.00882231	0.00411434	Fn1/Tpm1	2
GO:0005126	MF	GO:0005126	cytokine receptor binding	4/46	316/28171	0.00174928	0.00891571	0.00415789	Tgfb1/Ecm1/Vegfa/Il1b	4
GO:0070851	MF	GO:0070851	growth factor receptor binding	3/46	153/28171	0.00200942	0.00992152	0.00462696	Ecm1/Vegfa/Il1b	3
GO:0042056	MF	GO:0042056	chemoattractant activity	2/46	42/28171	0.00215438	0.0103149	0.00481041	Vegfa/Bmp4	2
GO:0005200	MF	GO:0005200	structural constituent of cytoskeleton	2/46	72/28171	0.00619987	0.0288112	0.0134363	Tpm1/Tpm2	2
GO:0005134	MF	GO:0005134	interleukin-2 receptor binding	1/46	5/28171	0.00813838	0.0325133	0.0151628	Ecm1	1
GO:0005534	MF	GO:0005534	galactose binding	1/46	5/28171	0.00813838	0.0325133	0.0151628	Lgals1	1
GO:0038191	MF	GO:0038191	neuropilin binding	1/46	5/28171	0.00813838	0.0325133	0.0151628	Vegfa	1
GO:0090722	MF	GO:0090722	receptor-receptor interaction	1/46	5/28171	0.00813838	0.0325133	0.0151628	Fgfr1	1
GO:0098639	MF	GO:0098639	collagen binding involved in cell-matrix adhesion	1/46	5/28171	0.00813838	0.0325133	0.0151628	Itga2	1
GO:0003712	MF	GO:0003712	transcription coregulator activity	4/46	489/28171	0.00823122	0.0325133	0.0151628	Basp1/Hmga2/Notch1/Bcl9l	4
GO:0015220	MF	GO:0015220	choline transmembrane transporter activity	1/46	6/28171	0.00975826	0.0349214	0.0162858	Slc6a8	1
GO:0038064	MF	GO:0038064	collagen receptor activity	1/46	6/28171	0.00975826	0.0349214	0.0162858	Itga2	1
GO:0140537	MF	GO:0140537	transcription regulator activator activity	1/46	6/28171	0.00975826	0.0349214	0.0162858	Notch1	1
GO:1904399	MF	GO:1904399	heparan sulfate binding	1/46	6/28171	0.00975826	0.0349214	0.0162858	Mdk	1
GO:0048029	MF	GO:0048029	monosaccharide binding	2/46	92/28171	0.00994598	0.0349214	0.0162858	Lgals1/Plod1	2
GO:0045340	MF	GO:0045340	mercury ion binding	1/46	7/28171	0.0113756	0.0374445	0.0174625	Fn1	1
GO:0051575	MF	GO:0051575	5'-deoxyribose-5-phosphate lyase activity	1/46	7/28171	0.0113756	0.0374445	0.0174625	Hmga2	1
GO:0098634	MF	GO:0098634	cell-matrix adhesion mediator activity	1/46	7/28171	0.0113756	0.0374445	0.0174625	Itga2	1
GO:0031995	MF	GO:0031995	insulin-like growth factor II binding	1/46	8/28171	0.0129903	0.0410493	0.0191436	Igfbp2	1
GO:0043184	MF	GO:0043184	vascular endothelial growth factor receptor 2 binding	1/46	8/28171	0.0129903	0.0410493	0.0191436	Vegfa	1
GO:0005114	MF	GO:0005114	type II transforming growth factor beta receptor binding	1/46	9/28171	0.0146024	0.0443688	0.0206917	Tgfb1	1
GO:0042731	MF	GO:0042731	PH domain binding	1/46	9/28171	0.0146024	0.0443688	0.0206917	Epha4	1
GO:0031490	MF	GO:0031490	chromatin DNA binding	2/46	115/28171	0.0152099	0.0453426	0.0211458	Hmga2/Notch1	2
GO:0003680	MF	GO:0003680	minor groove of adenine-thymine-rich DNA binding	1/46	10/28171	0.016212	0.0465725	0.0217194	Hmga2	1
GO:0035374	MF	GO:0035374	chondroitin sulfate binding	1/46	10/28171	0.016212	0.0465725	0.0217194	Mdk	1
GO:0004222	MF	GO:0004222	metalloendopeptidase activity	2/46	122/28171	0.0170035	0.0479743	0.0223731	Mmp2/Mmp3	2
GO:0030295	MF	GO:0030295	protein kinase activator activity	2/46	124/28171	0.0175318	0.0485412	0.0226375	Tgfb1/Rgcc	2
GO:0043208	MF	GO:0043208	glycosphingolipid binding	1/46	11/28171	0.0178189	0.0485412	0.0226375	Lamc1	1
GO:1990782	MF	GO:1990782	protein tyrosine kinase binding	2/46	127/28171	0.0183373	0.0491066	0.0229012	Epha4/Tiam1	2
