# Supplementary material for: Comprehensive analysis of skin growth-related hub genes and microenvironment characterization in a mouse expanded skin model
Source: Front Immunol. 2024 Dec 5;15:1306353. doi: 10.3389/fimmu.2024.1306353 (PMC11655345; doi:10.3389/fimmu.2024.1306353)
Supplement: Supplementary file 6 [file Table5.xlsx]

## Sheet: blue module
	x
1	Xpo7
2	Wars
3	Psma1
4	Gps1
5	Ctbp1
6	Cox18
7	Ddx24
8	Tmem129
9	Rnf220
10	Rfk
11	Txndc12
12	Aup1
13	Pfdn6
14	Dscr3
15	Rragc
16	Ube2v1
17	Lamtor5
18	Tmem234
19	Hnrnpul2
20	Ythdf1
21	Ube2r2
22	Vps35
23	Ganab
24	Rnf34
25	Spin1
26	Cx3cl1
27	Plat
28	Aldh18a1
29	Klk1
30	Mlst8
31	Prl3d1
32	Tyrp1
33	Unc45a
34	Trim28
35	Spry1
36	Ghitm
37	Tspyl1
38	Impact
39	Npdc1
40	Smoc2
41	Pdcd6ip
42	Spink1
43	Rpl10
44	Creg1
45	Try5
46	Itm2c
47	Hnrnph2
48	Atp5g2
49	Sf3b3
50	Clcn4
51	Mdk
52	Fuca2
53	Prps1
54	Lrrn1
55	Smad1
56	Pdhb
57	Syngr3
58	Kti12
59	Slc35a4
60	Txn1
61	Ccnd2
62	Fkbp5
63	Mmp2
64	Dhx30
65	Srp54a
66	Fbln5
67	Prdx4
68	Tpbpb
69	Kansl2
70	Pes1
71	Rbbp9
72	Apba3
73	Cyp4b1
74	Inpp5k
75	Phb2
76	Imp3
77	Vac14
78	Cnbp
79	Aurkaip1
80	Dctn3
81	Cdkn2d
82	Vps16
83	Scoc
84	Ap1b1
85	Mrpl28
86	Slc25a3
87	Sh3bp4
88	Abhd4
89	Slc27a2
90	Cirbp
91	Mif
92	Man2b1
93	Polr2c
94	Nr1h2
95	Gmpr2
96	Mcam
97	Snx18
98	Hsp90ab1
99	Nfs1
100	Pcx
101	M6pr
102	Pycrl
103	Bgn
104	Ctsj
105	Thap11
106	Uqcc1
107	Mapk8ip3
108	Cd164
109	Fam98a
110	Dctn6
111	Med28
112	Lamb2
113	Pnpla6
114	Rab32
115	Egln2
116	Man2b2
117	Xrcc1
118	Sparc
119	Hdgfrp2
120	BC004004
121	Eid1
122	Ppox
123	Wbscr16
124	Id3
125	Ap4b1
126	Dync1h1
127	Stxbp3
128	Frzb
129	Coq7
130	Ebp
131	Abcd3
132	Plxnb2
133	Fbl
134	Snap91
135	Kansl1l
136	Gramd1a
137	Casc3
138	Ddx20
139	Mical1
140	Pam16
141	Smim14
142	Wee1
143	Ppm1g
144	Nme4
145	Tia1
146	Cdc37
147	Keg1
148	1110059E24Rik
149	St13
150	Ncdn
151	Oser1
152	Stam
153	Fgd1
154	Mcl1
155	Rgs10
156	Clptm1
157	Wdr74
158	Parp9
159	Nucb1
160	Nphp1
161	Por
162	Mtm1
163	Aatk
164	Rcc1
165	Hsd3b7
166	Fcgrt
167	Mrps18a
168	Sirpa
169	Msh2
170	Rxrb
171	Mfng
172	Rrs1
173	Abtb1
174	0610012G03Rik
175	Commd4
176	Fabp4
177	Pfdn1
178	Sac3d1
179	Rhd
180	C1qb
181	Qk
182	Syngr2
183	Sec61b
184	Akr1c6
185	Glg1
186	Rcn1
187	Hspa14
188	Ftsj1
189	Trappc2l
190	Gmcl1
191	Map3k12
192	Slc6a8
193	Cstf1
194	Pmp22
195	Ptpn2
196	Pdgfrb
197	Ntsr2
198	Slc25a14
199	Tmbim1
200	Itk
201	Atf6b
202	Csnk1e
203	Gipc2
204	Tspan5
205	Dnajb9
206	Wwc2
207	Rbm6
208	Calhm2
209	Cd2bp2
210	Arl6ip5
211	Capn1
212	Amz2
213	Gpr180
214	U2af2
215	Fkbp11
216	Wdr12
217	Tulp2
218	Cyp4f16
219	Nkd1
220	Mapkap1
221	Smpdl3b
222	Speg
223	Mast2
224	Sytl4
225	Fxyd6
226	2310039H08Rik
227	Rhcg
228	Tff3
229	Slc9a1
230	Gas6
231	Nap1l5
232	Sphk2
233	Lypla2
234	Acot11
235	Lamtor1
236	Atp13a1
237	Fbxw5
238	Bmi1
239	Fbxo6
240	Il11ra1
241	Cyb561
242	Efna2
243	Cnih2
244	Slc35a1
245	Flot2
246	Gsg1
247	Hsd3b4
248	Mpg
249	Timeless
250	Meox1
251	Per2
252	St6galnac2
253	Gadd45gip1
254	Atp6v0a1
255	Spa17
256	Galntl5
257	Srrt
258	Cpsf1
259	Timm44
260	Slc4a10
261	Gfi1
262	Prss2
263	Drg2
264	Soat1
265	Naglu
266	Anxa8
267	Mptx1
268	Unc13b
269	Polr1a
270	Zfp35
271	Ntpcr
272	Chl1
273	Pla2g5
274	Serinc3
275	Tor1b
276	Cldn5
277	Rasal1
278	Spon2
279	Tnfaip1
280	Ddx50
281	Eepd1
282	E2f1
283	Pdxp
284	Sirt3
285	Sfxn3
286	Gzma
287	Dfna5
288	Abhd3
289	Pltp
290	Mms19
291	Nrm
292	Resp18
293	Tssk1
294	Ppp1r14d
295	Itm2b
296	Cpd
297	Mrps9
298	C4bp
299	Dusp19
300	Hmgxb3
301	Neurod6
302	Ltbp3
303	Tiam1
304	Kera
305	Tfpt
306	Ndufa10
307	B4galt2
308	Dnajc30
309	Nrp1
310	Tcea2
311	Mrpl10
312	Unc119
313	Aifm1
314	Slc25a46
315	Vps45
316	Itln1
317	Tfap4
318	Pon1
319	Tm9sf1
320	Krt23
321	Csn1s2b
322	Crcp
323	Arl4d
324	Tulp3
325	Arhgdia
326	Entpd2
327	Apoc3
328	Efnb1
329	Mknk2
330	Ppt2
331	Gar1
332	Zfp276
333	Fem1b
334	Sephs2
335	Slc7a5
336	Sdhaf4
337	Rpia
338	Gtf2ird2
339	Cd5
340	Foxg1
341	Gas8
342	Bpifb2
343	Terf1
344	Apcdd1
345	Apool
346	Dusp16
347	Cav3
348	Psg23
349	Myod1
350	Mlx
351	Exosc9
352	Pik3r2
353	Rnf141
354	Yes1
355	Matn1
356	Lmo1
357	Pkmyt1
358	Tekt2
359	Foxa1
360	Nudt4
361	Fbxo8
362	Fzd2
363	Isoc2b
364	Cenpo
365	Tssk3
366	Ncstn
367	Hint3
368	Taf6
369	Klf1
370	Aldh1a7
371	Kcnj1
372	Mafk
373	Phox2a
374	Ube2h
375	Notch1
376	Sirt1
377	Stk11
378	Spata6
379	Ptx3
380	Trappc13
381	Snai2
382	Gzmf
383	Alg13
384	Hnrnpc
385	Kcmf1
386	Fech
387	Comt
388	S100a13
389	Ngp
390	Cfi
391	Plxnb3
392	Sit1
393	Adcy8
394	Opa1
395	Myoz2
396	AI837181
397	Trpm5
398	Mbl2
399	Zkscan1
400	Rdh5
401	Cyp2a12
402	Phlda1
403	Pdcd4
404	Epc1
405	Trim39
406	Fanca
407	Gata4
408	Acrv1
409	Rhoj
410	Pbx2
411	Gfpt1
412	Pam
413	Bmp7
414	Acsl4
415	Bhmt2
416	Mmachc
417	Reg4
418	Dio2
419	Nek3
420	Drd2
421	Fam188a
422	Pla2g2d
423	Ms4a4d
424	Crybb3
425	Peli2
426	Cryba2
427	Gpatch1
428	Wisp2
429	Corin
430	Rhox6
431	Gif
432	Sag
433	Daxx
434	Hgh1
435	Apcs
436	Pcp2
437	Timp3
438	Tdo2
439	Stom
440	Ap1g2
441	Tpmt
442	Mfsd6
443	Npy
444	Itgax
445	Crygd
446	Fam174a
447	Cd3g
448	Txnl4a
449	Bcl9l
450	Cst7
451	Dll1
452	Cxcl1
453	Sergef
454	Tbxa2r
455	Cecr6
456	Abca7
457	Tex14
458	Acad8
459	Dut
460	Myd88
461	Ccdc96
462	Rfxank
463	Trim10
464	Ccnt1
465	Gnb1l
466	Nmu
467	Epha8
468	l7Rn6
469	Hexim1
470	Wbp4
471	Terf2ip
472	Dhrs4
473	S100b
474	Mttp
475	Asb13
476	Siah1b
477	Six6
478	Batf
479	Vegfc
480	Stab2
481	Csf3
482	Gaa
483	Slc2a10
484	Matn2
485	Tpd52
486	Immp2l
487	Ggps1
488	Nagk
489	Msh4
490	Tph1
491	Il23a
492	Nhlh1
493	Flt3
494	Cd47
495	Abcd4
496	Zfp292
497	Mia
498	Pttg1
499	Prss21
500	Trim11
501	Zfr
502	Tle3
503	Slc25a36
504	Cep41
505	2610002M06Rik
506	St8sia1
507	Taf1a
508	Car5b
509	4921530L21Rik
510	Opn1mw
511	Csn3
512	1700037H04Rik
513	Nfx1
514	Mfi2
515	Dgkg
516	Ankzf1
517	Prpf19
518	Ankhd1
519	Rnf20
520	Slc25a26
521	Arhgef17
522	Tmem38b
523	Tnpo3
524	C77370
525	Fam73b
526	Slc35c2
527	Cd160
528	Morc3
529	Bbs4
530	Zfp334
531	Pigb
532	Slc6a6
533	Abcf1
534	Tbc1d14
535	Prss29
536	Pitpnb
537	Rsad1
538	Gbx2
539	Bpifa1
540	Hnrnpa2b1
541	H3f3b
542	Seh1l
543	Kif9
544	Rgs18
545	Peg12
546	Syt2
547	Hao1
548	Odf3
549	Sult1e1
550	Crygs
551	Dvl3
552	Sult1c1
553	Cnnm3
554	Klk1b16
555	Gpatch2
556	Dpf1
557	Crybb2
558	Chrdl2
559	Th
560	Murc
561	Selp
562	Stra8
563	Tex43
564	Aicda
565	Cd209e
566	Tsga13
567	Eppin
568	Tead3
569	Rbm18
570	Prkacb
571	Ash2l
572	App
573	Prps2
574	Lrrc6
575	Zbtb7b
576	Itgb3bp
577	Doc2b
578	Yipf2
579	Kcne1
580	Cts8
581	Chrnb1
582	Dach1
583	Gpx5
584	Pparg
585	Vnn3
586	Tcstv1
587	Rwdd3
588	Ppp1r3f
589	Cntn3
590	Il25
591	Pou6f1
592	Klk4
593	Tsc22d3
594	Ascl3
595	Trpd52l3
596	Rbmy
597	4933436I01Rik
598	Klra5
599	Mup4
600	Chp1
601	Ctnnb1
602	Hdac7
603	Plekha3
604	Crnkl1
605	Eln
606	Dctn4
607	Zbtb14
608	Tmed2
609	Sez6
610	Tgfbr1
611	Aff4
612	Sgk3
613	Mapk8
614	Srrm1
615	Add1
616	Vsnl1
617	Apc
618	Sys1
619	Adcy7
620	Pak1
621	Rbm39
622	Srprb
623	Aaed1
624	Gna12
625	Hilpda
626	Mip
627	Smad5
628	Sms
629	Dnase1l3
630	Irx5
631	Ptger4
632	Tcf23
633	Epb41l1
634	Bhlhe41
635	Dab1
636	Rybp
637	Zrsr2
638	Cnot8
639	Pkib
640	Tial1
641	Atn1
642	B3galt6
643	Btc
644	Myt1l
645	Ttyh2
646	Mettl7a1
647	Tro
648	Nudt16
649	Ikbkg
650	Ttll3
651	Ptprt
652	Slc39a9
653	Btnl10
654	Nfkbib
655	Gabra1
656	Tnfrsf10b
657	G3bp2
658	Lrat
659	4930549C01Rik
660	Cox4i2
661	Ccdc82
662	Kremen1
663	Grin2d
664	Pidd1
665	Insm1
666	Mta3
667	Entpd7
668	Psg19
669	Slc5a7
670	Wnt8b
671	Pgr
672	Onecut1
673	Zfp108
674	Kcnj3
675	Stat5a
676	Ptpn14
677	Sts
678	Usp26
679	Pcdh15
680	Mixl1
681	Sorcs1
682	Nr6a1
683	St6galnac1
684	B4galnt2
685	Tll2
686	Grm8
687	Rxfp2
688	Cdx4
689	Lmx1a
690	Serpina3c
691	Pet2
692	Il9r
693	Hif3a
694	Ncam2
695	Ceacam2
696	Klf3
697	Trpm8
698	Slc5a4a
699	Psg17
700	Slc6a2
701	Ikzf2
702	Mepe
703	Htr3b
704	Sox17
705	Psg18
706	Stx1b
707	Samt4
708	Strc
709	Sele
710	Tmprss3
711	Dtx2
712	Olig3
713	Glrp1
714	Tubd1
715	Vbp1
716	Gpr19
717	Uchl4
718	Homer1
719	Olfr73
720	Kcnip2
721	Klrc3
722	Uts2
723	Dgcr2
724	Tapbp
725	Nf2
726	Bace1
727	Stag2
728	Map1b
729	Adam17
730	Dbil5
731	Mapk9
732	Med29
733	Sh3bp5
734	Slc2a3
735	Tbl2
736	Crp
737	Lhx1
738	Crkl
739	Rbpjl
740	L1cam
741	Cdc25b
742	Notch3
743	Hcfc1
744	Dnaaf1
745	Hnf4a
746	Stc1
747	Hs1bp3
748	Xlr
749	Abcb8
750	Bsn
751	Ndst1
752	Akr1c20
753	Pex5
754	Wnt3a
755	Acvr1b
756	Htr2b
757	Nudt13
758	Spn
759	Hmx1
760	Rps2
761	Clec2i
762	Pdx1
763	Rab17
764	Gucy2e
765	Avpr1b
766	Sox1
767	Foxh1
768	Npffr2
769	Abat
770	Wnt8a
771	Cyp2a5
772	Hoxd13
773	Fgf7
774	Mrvi1
775	Uty
776	Irs4
777	Col10a1
778	Bdkrb2
779	Mycs
780	Insm2
781	Ctsq
782	Sppl3
783	Cyp21a1
784	Hoxa13
785	Gja3
786	Actg2
787	Pla2g15
788	Olfr155
789	Mageb1
790	Npy6r
791	Olfr480
792	Olfr70
793	Vmn1r50
794	Olfr16
795	Ifna9
796	Hes3
797	Tnp2
798	Svs2
799	Acsbg1
800	Magee1
801	Col5a2
802	Prpf8
803	Atad3a
804	Ppt1
805	Acss2
806	Ruvbl2
807	Cycs
808	Smad4
809	Dctn1
810	Abcb6
811	Zfp36l1
812	Prph
813	Tnni3
814	Extl2
815	Dhdds
816	Arl2
817	Gna13
818	Mxd4
819	Rab3b
820	Cdk5
821	Tceb3
822	Mmp15
823	Wdr54
824	Rad50
825	Ache
826	Dok5
827	Hfe
828	Ring1
829	Adipoq
830	Cryga
831	Prss1
832	Jarid2
833	Wdr46
834	Tnk1
835	1700001K19Rik
836	Speer4a
837	Limd1
838	Ly6g6c
839	Polr3k
840	Btk
841	Stau1
842	Bysl
843	Rad51d
844	C1galt1
845	Tlr3
846	Prrc2a
847	G3bp1
848	Rims2
849	Mutyh
850	Cartpt
851	Drd4
852	Kcnu1
853	Wdr77
854	Col13a1
855	Gzmg
856	Pcdh18
857	Slc22a12
858	Abcg2
859	Smc6
860	Bmp4
861	Prm3
862	Recql4
863	Tnfsf9
864	Fosl2
865	Mas1
866	Fzd5
867	Galr2
868	Dnmt1
869	Kat2a
870	Fzd1
871	Met
872	Acot2
873	Gypa
874	Ifna2
875	Bzw1
876	Prosc
877	Lman2
878	Rab33b
879	Paqr4
880	Rfx5
881	Irs1
882	St6galnac6
883	Dclk1
884	Lipa
885	Sri
886	Mob4
887	Gpr88
888	Pard6b
889	Pspc1
890	Arhgap5
891	Phc1
892	Cops7a
893	Id4
894	Fam213b
895	Rpa1
896	Zdhhc6
897	Rad18
898	Zfp830
899	Fzd8
900	Snap29
901	Lipt2
902	Cacna1g
903	Wnt7a
904	Laptm4a
905	Pole4
906	Tex261
907	Taf12
908	Kl
909	Sv2a
910	Ror2
911	Gigyf1
912	Frrs1
913	Top1
914	Nol11
915	Mmd
916	Fbxo3
917	Neo1
918	Aass
919	G6pc2
920	Rnf44
921	Gap43
922	Cdh13
923	Paics
924	Abcg1
925	Bcl2l2
926	Srd5a3
927	Fhl4
928	Rock2
929	Mina
930	Atp8a1
931	Pdcl
932	Zfpm1
933	Fancl
934	Galnt4
935	Tmem68
936	Tbc1d17
937	Ctdsp2
938	Atp6ap2
939	Qdpr
940	Tmem246
941	Cmtr1
942	Gpsm1
943	Psmd6
944	Ndufaf1
945	Vat1
946	Clptm1l
947	Oxa1l
948	Arcn1
949	Pdk1
950	Adck1
951	Slc25a5
952	Usp20
953	Nae1
954	Mob1a
955	Egln1
956	Hmces
957	Eif1
958	Ints4
959	Wrap53
960	Tcf19
961	Ddx56
962	Cxx1a
963	Mier2
964	Gga1
965	Tuba1b
966	Gstt3
967	Rnf187
968	Ndufs8
969	Aspscr1
970	Olfml2b
971	Mlf2
972	Rhbdd1
973	Dhx16
974	Slc35b2
975	Celf1
976	Pdlim2
977	Bag2
978	Tm2d3
979	Lpcat3
980	Cpsf3l
981	Nup37
982	Sbk1
983	Sez6l2
984	Gng5
985	Nop14
986	Pdcl3
987	Pomk
988	B230219D22Rik
989	Reg3d
990	Nop2
991	Tspyl4
992	Emc10
993	Tmem242
994	Fgfr1
995	Thap4
996	Neil3
997	Ice1
998	Babam1
999	Gdpd1
1000	Tbc1d13
1001	Ndufa4
1002	Rtca
1003	Gpx8
1004	Ikbkap
1005	Cdt1
1006	Prr3
1007	Isca2
1008	Fam134c
1009	Sharpin
1010	Plekhj1
1011	Med24
1012	Acadvl
1013	Ccdc80
1014	Pwp2
1015	Fance
1016	Atg101
1017	Tbc1d10b
1018	Zfp639
1019	Sirt7
1020	Arfip2
1021	Slc30a6
1022	Bphl
1023	Supt5
1024	Slc12a1
1025	Jchain
1026	Arhgap1
1027	Adipor1
1028	1110004E09Rik
1029	Slc25a19
1030	Rfc4
1031	Lemd2
1032	Senp1
1033	Rab40c
1034	Ppcdc
1035	Mcmbp
1036	Wfdc2
1037	Tmem45b
1038	Ldlrap1
1039	Rcn3
1040	Tmem51
1041	Nupl1
1042	Aldh1l1
1043	Ccpg1
1044	1700030K09Rik
1045	Acaa1b
1046	Gprasp1
1047	Ergic2
1048	Ipo9
1049	Arhgef7
1050	Idnk
1051	Txndc9
1052	Apol9a
1053	Zfand2b
1054	Heatr1
1055	Cgref1
1056	Oas1e
1057	Tmem70
1058	Nrbp2
1059	Car10
1060	Ppp1r8
1061	Pycr1
1062	Pstpip1
1063	Ift22
1064	Msto1
1065	Gemin8
1066	Ecd
1067	Ddx6
1068	Sumf1
1069	Cplx3
1070	Pgap2
1071	Ifi35
1072	Dennd1a
1073	Eef1a1
1074	Tbcc
1075	Uckl1
1076	Acp2
1077	Taok1
1078	Slit2
1079	Cux1
1080	Clec2h
1081	Rab5c
1082	Heatr6
1083	Erlec1
1084	Calml4
1085	Aldoc
1086	Tmem150a
1087	Adig
1088	Tmem192
1089	Eef2
1090	Ap5m1
1091	Wdfy1
1092	Serpina10
1093	Dcaf4
1094	Bcam
1095	Ccsap
1096	Mios
1097	BC017158
1098	Gys2
1099	Cecr5
1100	Ndfip1
1101	Glycam1
1102	Tor4a
1103	Cpne2
1104	Nsun4
1105	Arhgap24
1106	Cep68
1107	Pyy
1108	Usp43
1109	Glyat
1110	Fbxw2
1111	Nmnat3
1112	Slc39a11
1113	Mtfmt
1114	Zfp764
1115	Ugt2b1
1116	Myc
1117	Sox9
1118	Ociad1
1119	Pip5k1c
1120	Purg
1121	Ppp1r42
1122	Odf4
1123	Aph1a
1124	Orai1
1125	Znrd1as
1126	Mocs1
1127	Stx18
1128	Slc25a2
1129	E430018J23Rik
1130	Slc17a2
1131	Pelp1
1132	Cnbd2
1133	Fcrl1
1134	Skp2
1135	Zfp286
1136	Pds5a
1137	Otor
1138	Pde6g
1139	Sorcs3
1140	Rbbp6
1141	Aspdh
1142	Hsd3b2
1143	B3gnt8
1144	Ptpn5
1145	Noxo1
1146	Serpini2
1147	Gngt1
1148	Rho
1149	Klk1b9
1150	Clcc1
1151	Zfp84
1152	Nags
1153	Arr3
1154	Rgs11
1155	Slc14a2
1156	Ptger3
1157	Hnrnpll
1158	Cebpg
1159	Eri3
1160	Fbrs
1161	Pdik1l
1162	Mtl5
1163	Zfp825
1164	Trmt112
1165	Trim31
1166	Catsper2
1167	Stk31
1168	Clmn
1169	Gm13290
1170	Acly
1171	Ptpra
1172	Hdhd3
1173	Mllt6
1174	Slc3a2
1175	Wnt1
1176	Tfr2
1177	Adar
1178	Klra8
1179	Il12a
1180	Vps39
1181	Prpf4b
1182	P2rx4
1183	Stx3
1184	Znhit1
1185	Plekha5
1186	Epha3
1187	Ahcyl1
1188	Lamc3
1189	Lmbr1
1190	Hlcs
1191	Tgfbr3
1192	Trim35
1193	Epm2aip1
1194	Nhej1
1195	Tom1l2
1196	Srp54c
1197	Snrk
1198	Mapk8ip1
1199	Prnd
1200	Dpys
1201	Crebzf
1202	Abhd14a
1203	Rnf17
1204	Lrba
1205	Nmi
1206	Ptprn2
1207	Cldn19
1208	Jak3
1209	Slc22a26
1210	Impg1
1211	Bcat2
1212	Zfp820
1213	Txk
1214	Pola2
1215	Hmx2
1216	Dtx1
1217	Amigo1
1218	Catsperg1
1219	Fbxw9
1220	Psen2
1221	Cabp4
1222	Klra17
1223	Grtp1
1224	Xkr6
1225	Slc17a9
1226	Trim25
1227	Wt1
1228	Hltf
1229	Ccar2
1230	Apeh
1231	Cenpb
1232	Mlh3
1233	Xpr1
1234	Gckr
1235	Slc7a4
1236	Klb
1237	Gpr108
1238	Prmt7
1239	Cd72
1240	Asb18
1241	Mrgpra1
1242	Gipc3
1243	Mup3
1244	Mup5
1245	Cd8b1
1246	Cd209a
1247	Cd209d
1248	Fgf5
1249	Dusp15
1250	Aym1
1251	Ikbkb
1252	Plagl1
1253	Strn4
1254	Tmem161a
1255	Imp4
1256	Ddc
1257	Scp2
1258	Vwa5a
1259	Vps37c
1260	Msantd2
1261	Ap1ar
1262	Mau2
1263	Cpz
1264	Pank3
1265	Tmem203
1266	Wdpcp
1267	Lama2
1268	Noc3l
1269	Alcam
1270	Upk1a
1271	Serpinb1b
1272	Cacng5
1273	Cacng7
1274	Ak5
1275	Bap1
1276	Coa5
1277	H2afy2
1278	Eif4b
1279	Cry2
1280	Rpl7l1
1281	Vwa1
1282	Ppp3ca
1283	Pdk3
1284	Thap7
1285	Tmem43
1286	Trmt10b
1287	Katnbl1
1288	Rnf121
1289	Rbm28
1290	Tor1a
1291	Btg4
1292	Arid2
1293	Ovgp1
1294	Tesk2
1295	Slc2a9
1296	Sgms1
1297	Atf2
1298	Fbxo22
1299	Araf
1300	Dis3
1301	Pomgnt1
1302	Zfp623
1303	Pus7
1304	Kctd14
1305	Six3
1306	Trib2
1307	Pan2
1308	Fam131a
1309	Appl2
1310	1810026J23Rik
1311	Prmt3
1312	Wasl
1313	Mgll
1314	Ssrp1
1315	Ptprs
1316	Nabp1
1317	Lgals3
1318	Sec16a
1319	Ythdc1
1320	Atg2a
1321	Pdcd2l
1322	Cenpt
1323	Sirt4
1324	Nov
1325	Ube3c
1326	Slc25a45
1327	Ehmt2
1328	Tab1
1329	Tbc1d23
1330	Jmjd1c
1331	Coq6
1332	Celf4
1333	Nhsl1
1334	Sidt2
1335	Axin1
1336	Uba7
1337	Fnbp1
1338	Arsg
1339	Myh4
1340	Spice1
1341	Penk
1342	Epn1
1343	Mdfic
1344	Smo
1345	Abi3bp
1346	Them4
1347	5330417C22Rik
1348	Scrib
1349	Tti1
1350	Rsbn1l
1351	Lrrc58
1352	Ces2e
1353	Mms22l
1354	Psma8
1355	Ldlrad4
1356	Appl1
1357	Ercc8
1358	Cep112
1359	Zfp451
1360	Dock6
1361	Ddx4
1362	Rell1
1363	Crygb
1364	Rnf214
1365	Scn2a1
1366	Rps6ka3
1367	Slc30a2
1368	Hoxa4
1369	Klk1b3
1370	Arhgef16
1371	Dscaml1
1372	Chrna5
1373	Thrap3
1374	Tcp10c
1375	Cyb5rl
1376	Slc25a51
1377	Clec4g
1378	Prmt5
1379	Afm
1380	Adprhl2
1381	Pigu
1382	Rpgr
1383	Leap2
1384	Eml5
1385	Erich3
1386	Gnai1
1387	Epha7
1388	Zfp369
1389	Wfikkn1
1390	Shh
1391	Fbxw14
1392	Fgf6
1393	Pip
1394	Cul9
1395	Kcnh7
1396	Zyg11a
1397	Ctbs
1398	Tpte
1399	Galr1
1400	Nt5c1b
1401	Rrp1
1402	Slc15a5
1403	Prpmp5
1404	Art5
1405	Rabac1
1406	Cnppd1
1407	Rprd1b
1408	Sptan1
1409	Vasn
1410	Rnf6
1411	Tmem173
1412	St7l
1413	Vps33b
1414	Vma21
1415	Dpyd
1416	BC048403
1417	Abhd10
1418	Ccdc102a
1419	Cdk5rap2
1420	Zfp654
1421	Zfp689
1422	Syne2
1423	Senp6
1424	Col16a1
1425	Usp45
1426	Saal1
1427	Acvr1c
1428	Zfp937
1429	Wdr20
1430	Zmym1
1431	Ankrd46
1432	Slc44a2
1433	Rasl12
1434	Samm50
1435	Nup88
1436	Tmem163
1437	Srsf1
1438	Tmcc2
1439	Vps11
1440	Tmtc4
1441	Slc14a1
1442	Sfrp1
1443	Chmp3
1444	Trappc6b
1445	Kctd6
1446	Strada
1447	Rmdn3
1448	Tspan9
1449	Fam3a
1450	Gabrb2
1451	1600012H06Rik
1452	Mfsd2a
1453	Larp1
1454	G6pc3
1455	Pygo2
1456	Gper1
1457	Txndc15
1458	Dhx40
1459	Glt8d1
1460	Atxn7l1
1461	Nol4l
1462	2900097C17Rik
1463	Mipep
1464	Exosc8
1465	Bod1
1466	Btbd17
1467	Ostm1
1468	Trafd1
1469	Foxk2
1470	Scnm1
1471	Smarcc2
1472	Lurap1l
1473	Nrn1
1474	Zcchc3
1475	Rnf113a2
1476	Tgfbrap1
1477	Rgmb
1478	Rap1gap
1479	Bcas3
1480	Ttpal
1481	Pramef12
1482	Pigk
1483	Adgrl1
1484	Phkg2
1485	Ints7
1486	Ppat
1487	Pak4
1488	Glrx5
1489	Osgepl1
1490	Xpo5
1491	Ddx10
1492	Unkl
1493	Tbc1d9b
1494	Tbc1d7
1495	Ccdc124
1496	Deptor
1497	Dyrk2
1498	Tonsl
1499	Pfn4
1500	Wdr73
1501	Pdcd11
1502	Sdr39u1
1503	Zfp661
1504	Gramd3
1505	Pigt
1506	Bri3bp
1507	Tmem86a
1508	Pan3
1509	Dip2a
1510	Slc35e3
1511	Csnk1g1
1512	Wfikkn2
1513	Dennd1b
1514	2300009A05Rik
1515	Best1
1516	Them6
1517	Srp72
1518	Tmem57
1519	Mon1a
1520	Exo5
1521	Ammecr1l
1522	Dnlz
1523	Tmem29
1524	Parp6
1525	Ttc21a
1526	Zmym2
1527	Tmem177
1528	Rwdd2a
1529	Tctex1d2
1530	Susd3
1531	Chst8
1532	Scx
1533	Abcc3
1534	Pdp2
1535	Ufl1
1536	C1qtnf7
1537	Gcc1
1538	Eme2
1539	Rtf1
1540	Kif16b
1541	A430035B10Rik
1542	Naif1
1543	Borcs8
1544	Mphosph10
1545	Gcc2
1546	2900026A02Rik
1547	Dlgap1
1548	Prrt2
1549	Slc17a5
1550	Pradc1
1551	Rexo1
1552	Lrrcc1
1553	Mettl18
1554	Ccdc112
1555	Rbm3
1556	Ankib1
1557	Mllt3
1558	Stx16
1559	Nipal3
1560	Tmem238
1561	Rnf130
1562	Nubpl
1563	2610008E11Rik
1564	Lzic
1565	Ube2q1
1566	Ror1
1567	Cdkn2aip
1568	Exosc6
1569	Tmbim7
1570	Pmch
1571	Pex11g
1572	Tbc1d21
1573	D7Ertd443e
1574	Rasl11a
1575	Ints2
1576	Fam69a
1577	4933402E13Rik
1578	Rbsn
1579	Fpgt
1580	Rae1
1581	Fam209
1582	4930578I06Rik
1583	Entpd8
1584	Ube2f
1585	Nsun7
1586	Gucy1a2
1587	Acad9
1588	Tacc1
1589	Dppa4
1590	Zfp511
1591	Ccdc89
1592	Phactr3
1593	Dppa2
1594	Rhobtb3
1595	Cep97
1596	Izumo2
1597	Oxsm
1598	Iqcf5
1599	Crls1
1600	Patz1
1601	1700009N14Rik
1602	1700017B05Rik
1603	Fam175a
1604	Btbd19
1605	Myo1a
1606	Tmem225
1607	Vps51
1608	Dcaf17
1609	Alkbh4
1610	Spatc1
1611	Fancd2os
1612	Supt7l
1613	Sun5
1614	9530068E07Rik
1615	Clec12b
1616	Mei1
1617	4930502E18Rik
1618	Pih1d2
1619	Ssbp2
1620	Mospd4
1621	Lrrc63
1622	Speer4b
1623	5430419D17Rik
1624	Otud3
1625	Hyal6
1626	Fam184a
1627	Chrna9
1628	Zfp619
1629	Bcat1
1630	2700046A07Rik
1631	Nisch
1632	Odam
1633	9130008F23Rik
1634	Xlr4c
1635	Gpr137c
1636	4921517D22Rik
1637	1810062G17Rik
1638	Tsc22d4
1639	Stxbp5
1640	Cnrip1
1641	Cep83
1642	Sat2
1643	Arl13b
1644	Zkscan8
1645	Scyl1
1646	N6amt1
1647	Ceacam20
1648	Egfem1
1649	Olfr701
1650	Tmem45a2
1651	Mtch2
1652	Evi5l
1653	Cpne8
1654	Rnf167
1655	Trmt12
1656	Dnajb14
1657	Zc3h13
1658	Ttc9c
1659	Armc6
1660	Tmem106b
1661	Jakmip1
1662	Crem
1663	4930579K19Rik
1664	Mrpl38
1665	Mcemp1
1666	Tex26
1667	Pak2
1668	Mlana
1669	Stpg1
1670	Fam131b
1671	Patl2
1672	Napsa
1673	Ncapd3
1674	Lyrm7
1675	4933428G20Rik
1676	Cgrrf1
1677	Ttll9
1678	Nudt7
1679	Fancd2
1680	5530401A14Rik
1681	Ceacam18
1682	6030498E09Rik
1683	2810403A07Rik
1684	Cyb561d1
1685	Sphkap
1686	Mtx3
1687	Galntl6
1688	Stk35
1689	2410131K14Rik
1690	Tgif2
1691	Tmem170
1692	Tsr3
1693	Chmp4c
1694	Fahd2a
1695	Ccdc173
1696	Dido1
1697	Prr15
1698	Tmem183a
1699	3110002H16Rik
1700	Grm2
1701	Taf1b
1702	4930404N11Rik
1703	Spem1
1704	Mbtps1
1705	Slco6d1
1706	4930444P10Rik
1707	Pmm2
1708	4930513O06Rik
1709	Poteg
1710	Ptchd3
1711	Lypla1
1712	Catsperg2
1713	Kif27
1714	Ceacam13
1715	Meiob
1716	9230112D13Rik
1717	Timm8b
1718	4930557A04Rik
1719	Il17b
1720	Proz
1721	Afmid
1722	Tmem80
1723	Bnip2
1724	Slc7a13
1725	Mpped2
1726	Itsn2
1727	Tob2
1728	Hmgn3
1729	Mllt4
1730	Tmco4
1731	Fbxo34
1732	Odf2l
1733	Fbxo24
1734	Foxa3
1735	Rttn
1736	Arl13a
1737	Necab3
1738	4930453H23Rik
1739	Dock8
1740	Ppp1r9a
1741	Sash1
1742	5031425E22Rik
1743	Kat8
1744	Ribc2
1745	Veph1
1746	Catsper3
1747	Poc1a
1748	Nol9
1749	Mast1
1750	Gsdmcl1
1751	4930519F16Rik
1752	Tlcd2
1753	1190003K10Rik
1754	Ost4
1755	Cldn34b2
1756	Nudt19
1757	Spr
1758	3830403N18Rik
1759	Cep85
1760	1700084J12Rik
1761	Kansl1
1762	Med27
1763	Ift43
1764	Agbl4
1765	4930449E01Rik
1766	1700069L16Rik
1767	Tnks
1768	Mdn1
1769	Psmd7
1770	Panx3
1771	Tmem236
1772	Ttll13
1773	Cdc23
1774	Klhl9
1775	Slc25a44
1776	Abtb2
1777	Sh2b3
1778	E330021D16Rik
1779	Sf3b2
1780	Parl
1781	Nucks1
1782	Pskh1
1783	Garnl3
1784	Slc45a4
1785	Gmps
1786	Fam120a
1787	A730017C20Rik
1788	Nup54
1789	Slc35d1
1790	Tmem117
1791	C330006A16Rik
1792	Wdr41
1793	Tmem199
1794	Irf2bp2
1795	Ube2q2
1796	Fubp3
1797	Nat10
1798	Tmem64
1799	Slc31a1
1800	Cog1
1801	Pomc
1802	Lix1l
1803	Tspyl3
1804	8430408G22Rik
1805	Tmem164
1806	Lgr4
1807	Sema4c
1808	Spag7
1809	Hectd2
1810	Cntrob
1811	Zmat4
1812	Rrnad1
1813	Cdkl4
1814	Sephs1
1815	Dhps
1816	Mpv17l2
1817	Fam168b
1818	Emc1
1819	Atp8b2
1820	Zfp692
1821	Fam214b
1822	Orai3
1823	BC030336
1824	Dis3l2
1825	Slc35e1
1826	Lgi4
1827	Utp15
1828	Zfp574
1829	Tmem229a
1830	Kctd13
1831	Clic6
1832	9330151L19Rik
1833	Prss35
1834	Rnf169
1835	Nup98
1836	Pdp1
1837	Taf2
1838	Cnot1
1839	Tmcc3
1840	Gna11
1841	Mfsd12
1842	Slc43a2
1843	Ccdc126
1844	Tfe3
1845	Gtf3c4
1846	Adipor2
1847	Prkd2
1848	Zfp954
1849	Paxip1
1850	Fam234a
1851	Usp34
1852	Cers6
1853	Islr2
1854	Fam221a
1855	Cox17
1856	Stbd1
1857	Rundc3b
1858	Cep44
1859	Syt13
1860	Ppig
1861	Heca
1862	Pdpr
1863	Zar1
1864	Npepl1
1865	Csrnp2
1866	Lrrn3
1867	Tmem170b
1868	Pramef8
1869	Med13l
1870	Rph3a
1871	Pogz
1872	Foxk1
1873	Alkbh1
1874	Ddrgk1
1875	Mief1
1876	Orai2
1877	Tpp1
1878	Iqcb1
1879	Dnajc16
1880	Usp42
1881	Tmem106c
1882	Arhgap28
1883	Vps33a
1884	Brd1
1885	Cbl
1886	Nfatc2ip
1887	Tspyl2
1888	Etv6
1889	Il1rl2
1890	Lrrc19
1891	Nr2e1
1892	Hirip3
1893	Lpcat2
1894	R3hcc1l
1895	Celf5
1896	Car7
1897	Ccdc108
1898	Ppm1e
1899	Zfr2
1900	Zfp507
1901	Slc25a47
1902	Asb7
1903	Rab39b
1904	Zfp787
1905	Alx1
1906	Pgap3
1907	Ebf4
1908	Arfgef3
1909	Pip4k2b
1910	Zfyve1
1911	Sypl
1912	Zfp362
1913	Ric8b
1914	Mmab
1915	Derl2
1916	Tmem175
1917	Wdhd1
1918	Fam155a
1919	Tapt1
1920	Btbd6
1921	Ahsa2
1922	Podn
1923	Ccdc61
1924	P2rx2
1925	Nhlrc1
1926	Erlin2
1927	Gramd1b
1928	Coq4
1929	Tceanc
1930	Zfp746
1931	Klhl17
1932	Tmem141
1933	Gnaz
1934	Cox6b2
1935	Cpt1c
1936	Tti2
1937	Urb2
1938	Vwf
1939	Wdr17
1940	Disp2
1941	Pisd
1942	Sox8
1943	Helz2
1944	Fibcd1
1945	Rtel1
1946	Kctd17
1947	0610030E20Rik
1948	Neurl1b
1949	Far2
1950	Gsk3a
1951	Lrrn4
1952	Dpp7
1953	Lars2
1954	Mettl2
1955	Kcnq4
1956	Nde1
1957	Ctps2
1958	Kif21b
1959	Ankrd11
1960	Gm7694
1961	Nudt18
1962	Ociad2
1963	Tigar
1964	Slc13a5
1965	Hepacam2
1966	Adamts2
1967	Exog
1968	Pced1a
1969	Zfp703
1970	Hes6
1971	Gpatch2l
1972	AW011738
1973	Epha10
1974	Sec22c
1975	A830010M20Rik
1976	Crhbp
1977	Ccdc127
1978	Mdga2
1979	Sde2
1980	Man1c1
1981	Lrrc75a
1982	Lgi3
1983	Otud5
1984	Apol7b
1985	Mrap2
1986	Dnaic2
1987	Gemin5
1988	Synj1
1989	Gpr137
1990	Fam171a2
1991	Rprml
1992	Atp13a5
1993	Fam206a
1994	Kdelc1
1995	Sertm1
1996	Pcdh11x
1997	Zdhhc8
1998	Arl4c
1999	Lhfpl4
[truncated: 725 more rows]

## Sheet: yellow module
	x
1	Ppm1a
2	Gbf1
3	Zranb1
4	Naa60
5	Rrn3
6	Riok3
7	Tbl3
8	Sec22b
9	Rbbp7
10	Pnpo
11	Srsf2
12	Api5
13	Anxa6
14	Prl3b1
15	Npm1
16	Stmn1
17	Impdh2
18	Def8
19	Tgfbi
20	Hnrnph1
21	Papss1
22	Snrpn
23	Slc38a1
24	Tpi1
25	Ndn
26	Cdk16
27	Slc2a4
28	Mpo
29	Eif3h
30	Kap
31	Map2k2
32	Rpl7
33	Vdac1
34	Ywhah
35	Psmc1
36	Pld3
37	Abce1
38	Fabp3
39	Cct3
40	Fgg
41	Rpl12
42	Tmem109
43	Flii
44	Ankrd10
45	Ddx18
46	Cd34
47	Sav1
48	Hist1h1c
49	Fuca1
50	Cox8a
51	Vdac3
52	Plekhb1
53	Rdx
54	Adh5
55	Pnrc2
56	Rpsa
57	Sipa1
58	Magoh
59	Eif3i
60	Mpzl2
61	Klhl13
62	Btg2
63	Mcm6
64	Gja4
65	Pex12
66	Tmem19
67	Abcb9
68	Capn10
69	Ets2
70	Perp
71	Slc26a6
72	Plod1
73	Prdx3
74	Il2rg
75	Ebf1
76	Litaf
77	Ugdh
78	Tuba3a
79	Stambp
80	Crip1
81	Lamp2
82	Ndufc2
83	Hmox2
84	Abcb10
85	Gstm2
86	Nsmaf
87	H2afz
88	Rpl9
89	Pex19
90	Pfkfb3
91	Bcl2l10
92	Dctpp1
93	Ier2
94	Cryab
95	Chia1
96	Timm23
97	Tmed6
98	Preb
99	Ulk1
100	Creld1
101	Rpl6
102	Pdlim1
103	Sox7
104	Cdc45
105	Wdr5
106	Clpp
107	Slc1a5
108	Smpdl3a
109	Sema3b
110	Ndufa9
111	Tppp3
112	Srsf6
113	Rcl1
114	Gys1
115	H2afx
116	Htra1
117	Cdc123
118	Fis1
119	Cpt2
120	Pgk2
121	Ehbp1l1
122	Med20
123	Slc39a8
124	Slc34a2
125	Abhd8
126	Tnni2
127	Numb
128	Dlg3
129	Aldoa
130	Ly6d
131	Ppif
132	Ctgf
133	Kcnab2
134	Pou2af1
135	Eefsec
136	Cog4
137	Smpd2
138	Crat
139	Zbtb18
140	Mapkapk5
141	Cyp17a1
142	Efemp2
143	Spata4
144	Trappc6a
145	Nprl2
146	Prom2
147	Psmb3
148	Jagn1
149	Fabp9
150	Rrp15
151	Mecr
152	Gabra6
153	Vav3
154	Angptl4
155	Igtp
156	Nfxl1
157	Mycn
158	Krt19
159	Tmem218
160	Galk1
161	Nt5c2
162	Tmem123
163	Fbxw4
164	Chchd4
165	Zyx
166	Irf7
167	Palmd
168	Mbtd1
169	Ccl6
170	Pdk4
171	Mal
172	Lynx1
173	Akr7a5
174	Ebpl
175	Psrc1
176	Btrc
177	Arl6
178	Rasa4
179	Glrx3
180	Peli1
181	Fam132a
182	Klf4
183	Podxl
184	Jun
185	Prkci
186	Ccnd1
187	Ier3ip1
188	Srgn
189	Cdr2
190	Gpd2
191	Ppia
192	Fau
193	Cul4b
194	Fnta
195	D1Ertd622e
196	Ramp1
197	Ibsp
198	Ssx2ip
199	Lsm10
200	Cyp2j5
201	Itgb5
202	Fyn
203	Otub2
204	Camk1
205	Cox6a2
206	Rpl13a
207	Ckm
208	Hmg20b
209	Cd79b
210	Rsph1
211	Grb14
212	Mmp24
213	Kcna5
214	Nudt21
215	Diablo
216	Pdzk1ip1
217	Gab1
218	Rab38
219	Ppp1r14c
220	Eif3g
221	Rab25
222	Pygl
223	Topors
224	Amy1
225	Pnpla8
226	Dkkl1
227	Kdf1
228	Gcat
229	Rab15
230	Mug1
231	Pxmp2
232	Cldn6
233	Cxcl13
234	Fam181b
235	Spata19
236	Gstt2
237	Mapt
238	Apobec2
239	Spsb3
240	Tmem54
241	Tjp3
242	Vldlr
243	Pbdc1
244	Pak3
245	Ccl22
246	Ddx19a
247	Ccl9
248	Dact1
249	Pcna
250	Trim30a
251	Itih1
252	Nrarp
253	Svs3a
254	Ngb
255	Higd2a
256	Naa15
257	Slco3a1
258	Gpld1
259	Ephb6
260	Mvk
261	Sncb
262	Trim21
263	Psme3
264	Prkcz
265	Ppp1r14a
266	Ufd1l
267	Trip10
268	Egf
269	Tnfrsf1b
270	Hes1
271	Stmn4
272	Tmed11
273	Tor1aip2
274	Myh11
275	Emc4
276	Mrpl57
277	Tfap2c
278	Mtmr4
279	Myot
280	Kcne4
281	Jph3
282	Stx2
283	Krt25
284	Vdr
285	Gstt1
286	Usp18
287	Aif1
288	Omg
289	Ggt5
290	Gbp2
291	Fcna
292	Naa20
293	Rpl30
294	Epb41l4b
295	Fxyd5
296	Dpysl4
297	Prss8
298	Ogfod3
299	Agtpbp1
300	Wdr33
301	Rab4a
302	Tmem8
303	Wbscr27
304	Lalba
305	Retnlb
306	Adgre5
307	Gpsm3
308	Zfp275
309	Tpd52l1
310	Kcnh1
311	Gtf2a1l
312	Stx7
313	Col8a1
314	Cxcl14
315	Anapc7
316	Ccdc91
317	Aspa
318	Vps54
319	Pus3
320	Prdx2
321	Cbr2
322	Dpt
323	Tgoln1
324	Kcnip3
325	Spic
326	Rtp4
327	Cbfa2t3
328	Mlf1
329	Dnaja4
330	Nr2c1
331	Hoxd10
332	Calml3
333	Slc17a6
334	Slfn1
335	Lcp2
336	Mpdz
337	Acsm1
338	Cts6
339	Slc38a3
340	Cox7a1
341	Cdc42ep5
342	Scn1b
343	Krt34
344	Spi1
345	Casp14
346	Aldh3a1
347	Ptpn20
348	Nit2
349	Timd2
350	Cd2
351	Cpb2
352	Gbp8
353	Ccl25
354	Tek
355	Ms4a8a
356	Bhlha15
357	Crhr1
358	Barhl1
359	Aqp5
360	Eno2
361	Glmn
362	Hcls1
363	Slc30a4
364	Chrna1
365	Aox3
366	Rfxap
367	En2
368	Abcb1b
369	Psmd4
370	Pabpc1
371	Msrb1
372	Chid1
373	Plxdc2
374	Igfbp1
375	Sgol1
376	Celsr1
377	Zeb1
378	Habp4
379	Cxcl10
380	Mab21l2
381	St3gal1
382	Camkk1
383	Zfp93
384	Phf20l1
385	Nosip
386	Cideb
387	Cnp
388	Cebpa
389	Pex7
390	Bak1
391	F10
392	Cpxm2
393	Bves
394	Gltp
395	Cyp2d22
396	Slc5a1
397	Polr1e
398	Gzmb
399	Nepn
400	Sf3a1
401	Apom
402	Serpina3n
403	Nr1h4
404	Ptpn18
405	Akr1c18
406	Acvr2b
407	Ctsr
408	Gck
409	2810417H13Rik
410	Tmprss2
411	Zfp260
412	Svep1
413	Mlxipl
414	Ccl27a
415	Fxyd7
416	Klk11
417	Icosl
418	Cep131
419	Vangl2
420	Apoa1
421	Helb
422	Usp29
423	Cdk14
424	Pip4k2a
425	Tmem208
426	Mettl6
427	Fbxo36
428	Tinag
429	Padi1
430	Ctla4
431	Lcn5
432	Tcte1
433	Bpifa2
434	Hook2
435	Zmat5
436	Pde10a
437	Reep5
438	Gng13
439	Rarg
440	Fam50b
441	Ank1
442	Sim2
443	Ormdl3
444	Magt1
445	Clca3a2
446	Nkd2
447	Ehf
448	Sell
449	Mybph
450	Tnip2
451	Slco1a6
452	Mogat1
453	Ces1e
454	Fam50a
455	Tuba8
456	Cyp3a13
457	Tfec
458	Irx4
459	Rabggtb
460	Tmem9
461	Lipc
462	Cyp2b9
463	Greb1
464	Ctsg
465	Ggh
466	Ifi204
467	Clec10a
468	Trpv6
469	Krt80
470	1700010I14Rik
471	Mbp
472	Nupr1
473	Il17rc
474	Ngf
475	Camp
476	Prom1
477	Akap12
478	Krtap14
479	Stfa3
480	Sema3e
481	Gp9
482	Klk8
483	Tpm2
484	Pde6b
485	Abcd2
486	Abcb1a
487	Cd22
488	Ppp2r1b
489	Hpgd
490	Lman1
491	Ccdc69
492	Anapc16
493	Wwc1
494	Xbp1
495	Suz12
496	Chek1
497	Maf1
498	Fgf4
499	Gm11487
500	Pa2g4
501	Dnajc17
502	Phf7
503	Rep15
504	Dmc1
505	Memo1
506	Bik
507	Spesp1
508	Pard3
509	Gfi1b
510	Krt35
511	Ppy
512	Cacna1s
513	Tac4
514	Pex11b
515	Pira6
516	Psors1c2
517	Asb17
518	Pcyt2
519	Sat1
520	Slc6a14
521	Tmem47
522	Ccdc50
523	Gprc5d
524	Dnajc28
525	Gbp2b
526	Oxt
527	Chrne
528	Slurp1
529	Insrr
530	Sphk1
531	Bard1
532	Esx1
533	Fam234b
534	Bscl2
535	Pcgf2
536	Abcg8
537	Ucp3
538	Ms4a4c
539	Cryba4
540	Sgce
541	Izumo1r
542	1700093K21Rik
543	Rel
544	Nptx2
545	Pmfbp1
546	Ccndbp1
547	Chrnd
548	Scrg1
549	Foxp3
550	Mgarp
551	Fhl3
552	Klra16
553	Ntsr1
554	Il13
555	Ncoa4
556	Gdi2
557	Sgpp1
558	Ccng1
559	Vamp2
560	Mrps2
561	Fgfr2
562	Gucy1b3
563	Vegfa
564	St6gal1
565	Eya3
566	Asph
567	Fancg
568	Kif3b
569	Cfap97
570	Ankrd1
571	Plxna3
572	Gmeb1
573	Hsd17b11
574	Ranbp17
575	Agpat1
576	Tcerg1
577	Magi3
578	0610009O20Rik
579	Vps25
580	Xpo4
581	Zbtb33
582	Gbp4
583	Pga5
584	Ryr2
585	Diaph1
586	Rpgrip1
587	Hcn2
588	Cgnl1
589	Atrn
590	Abcg3
591	Lix1
592	Itga4
593	Ciita
594	Cmah
595	Ids
596	Anxa4
597	Recql5
598	Ripk2
599	Nrap
600	Srm
601	Gabra3
602	Atp4a
603	Klra2
604	Hdac9
605	Car13
606	Akt2
607	Pla2g2f
608	Csf2rb
609	Vezf1
610	Cend1
611	Prkg2
612	Ret
613	Frk
614	Mab21l1
615	Il1f5
616	Fxyd1
617	Zfp354b
618	Zim1
619	Igsf6
620	Pdlim5
621	Map2k7
622	Rcan2
623	Zfhx4
624	Jph2
625	Dsc1
626	Srrm3
627	Ms4a2
628	Nck1
629	Tmprss15
630	Jph1
631	Zic4
632	Snai3
633	Kcna6
634	Kcnj6
635	Cd46
636	Krt31
637	Fam184b
638	Rapgef4
639	Adra1a
640	Dhrs2
641	Gnrhr
642	Fgf20
643	Itpr2
644	Agrp
645	Rdh1
646	Zfp59
647	Pramel1
648	Vmn1r65
649	Slc26a5
650	Tpst1
651	St8sia5
652	Matk
653	Gpr132
654	Nat1
655	Barx2
656	Upk2
657	Efna4
658	Egfbp2
659	Kcnab3
660	Defb3
661	Defb6
662	Defb5
663	Epdr1
664	Pip5k1b
665	Fgfr3
666	Psen1
667	Nr3c1
668	Mtmr1
669	Tpp2
670	Tgs1
671	Stat2
672	Epha4
673	Icos
674	Serhl
675	Asgr1
676	Gng12
677	Ncam1
678	B4galt5
679	Mrps34
680	Tfap2a
681	Cxcr5
682	Atp1b2
683	Crhr2
684	Zfp319
685	Fli1
686	Mitf
687	Dlx3
688	Gjc3
689	Pou3f1
690	Celsr2
691	Mycl
692	Ncr1
693	Zfp329
694	Oprl1
695	Erf
696	Khdrbs2
697	Fcer2a
698	Ceacam1
699	Apc2
700	Mthfr
701	Plau
702	Inhbe
703	Sema5b
704	Asb11
705	Sh3pxd2a
706	Mmp1a
707	Adra1b
708	Ak1
709	Kcna2
710	Shmt1
711	Slc18a3
712	B3galt1
713	Gnb5
714	Mid2
715	Tacr2
716	Ttc39d
717	Pkdrej
718	Foxb2
719	Ptgdr2
720	Styxl1
721	Ifnb1
722	Lgals7
723	Igfbp5
724	Lbx1
725	Art1
726	Rab23
727	Asz1
728	Cdk4
729	Smu1
730	Bag3
731	Sumo3
732	Mrpl3
733	Bnip3
734	Krt1
735	Nxt1
736	Mogs
737	Cpox
738	Glrb
739	Atp6v1a
740	Fxr2
741	Pten
742	Thbs2
743	Myl4
744	Tmem45a
745	Rasgrf1
746	Ppp1r1a
747	Bloc1s1
748	Gm4836
749	Fam111a
750	Ahr
751	1700020D05Rik
752	Dmtf1
753	Moxd1
754	Sh3bgr
755	Ptch2
756	Rab10
757	Rnd2
758	Ttyh1
759	Fjx1
760	Ncoa3
761	Hs2st1
762	Phka1
763	Bicd2
764	Serpinb8
765	Smpd3
766	Slc30a1
767	Nppc
768	Cul3
769	Lipe
770	Neurog2
771	Gpat4
772	Xrn2
773	Pabpn1
774	Nts
775	Gda
776	Hoxc4
777	Kcnj12
778	Ctbp2
779	Fgf21
780	1810009J06Rik
781	Hrasls
782	Vpreb3
783	Yipf7
784	Elane
785	Xlr5c
786	Serpinb3a
787	Nos1
788	Syt17
789	Srd5a2
790	Nat3
791	Tfrc
792	Mxd3
793	Mme
794	Itgb6
795	Pikfyve
796	Bmf
797	Gfra2
798	Kcna3
799	Sh2d1b1
800	Schip1
801	Aplnr
802	Stx6
803	Tpm1
804	Dnmt3a
805	Capn7
806	Slc25a20
807	Ide
808	Atp1b3
809	Fgf1
810	Tcap
811	Skp1a
812	Scg5
813	BC005537
814	Spred1
815	Mta2
816	Tnfrsf13b
817	Cap2
818	Tfdp1
819	H3f3a
820	Minpp1
821	Nedd4l
822	Polg
823	Ildr1
824	Tma16
825	Tacstd2
826	Degs1
827	Yme1l1
828	Sort1
829	Adam23
830	Osbpl9
831	Psmd9
832	Ap1g1
833	Git2
834	Pcyox1
835	Smarcc1
836	Prkcb
837	Aldoart2
838	Abhd17c
839	Npm3
840	Arid3b
841	Stk32c
842	Zfp207
843	Trpc4
844	Postn
845	Atp1a1
846	Col1a1
847	Srpr
848	Ttc30b
849	Usp1
850	Rfc3
851	Qars
852	Asf1b
853	Bpifb1
854	Rnf181
855	Rac1
856	Dym
857	Athl1
858	Ptcd2
859	Prkcdbp
860	Tor2a
861	Atg13
862	Sfpq
863	Dars
864	Lrrc61
865	Ncapd2
866	Shisa2
867	Rasl11b
868	Chaf1b
869	Lamc1
870	Dalrd3
871	Celf2
872	1110008P14Rik
873	C3
874	Ropn1l
875	Shisa5
876	Cdc26
877	Rab28
878	Gatad2a
879	Rbpms2
880	Etf1
881	Arl6ip6
882	Ginm1
883	Grhl1
884	Snx11
885	Srsf7
886	Prpf6
887	Lrrc42
888	Edem1
889	Icam1
890	Napg
891	Pcgf6
892	Psmg3
893	Krt5
894	Hnrnpl
895	Wdr83os
896	Stap2
897	Trim29
898	Tmem38a
899	Ncln
900	Creb3l4
901	9030617O03Rik
902	Fam65a
903	Rwdd4a
904	Fam114a2
905	Rdh12
906	Cdk7
907	Zfp672
908	Aif1l
909	Npl
910	Cyp2c70
911	Jtb
912	Osgin2
913	Zfp282
914	Pirb
915	Carkd
916	Lgalsl
917	Noc2l
918	Oasl1
919	Tmem140
920	Ube2e2
921	Mycbpap
922	Car11
923	Znrf1
924	Adhfe1
925	Lrrc14
926	Slc39a1
927	Trim6
928	Gprc5c
929	Nol6
930	Zfp428
931	Utp6
932	Rab22a
933	BC003965
934	Casp8
935	Ddx46
936	Lmcd1
937	Trub2
938	Nipal2
939	Hpd
940	2010003K11Rik
941	Tceal1
942	Arl8a
943	Gpn3
944	Rbmx2
945	Cstf3
946	Arrdc4
947	Tcaf2
948	Slc25a28
949	Kri1
950	Rnf186
951	1700001O22Rik
952	Ccnk
953	Rnf113a1
954	Rbks
955	Olah
956	L2hgdh
957	Gpsm2
958	Kdm5d
959	Lyzl4
960	Slc25a17
961	Tbc1d19
962	Erbb2
963	Slc37a3
964	Dnah8
965	Car8
966	Ces2g
967	Rhov
968	Cacul1
969	Msantd4
970	Glyctk
971	Zfp119a
972	Usp3
973	Tmem106a
974	Scgb2b27
975	Jmjd7
976	Isoc1
977	Celsr3
978	Plekhg6
979	C130026I21Rik
980	Scnn1a
981	Arntl
982	Ace2
983	Smagp
984	Ifi27l2b
985	Fam3b
986	Neto1
987	Rab3il1
988	Pigx
989	Csf1
990	Golph3l
991	C1ql3
992	Rpl4
993	Phospho2
994	Hyi
995	AF067061
996	Fcgr4
997	Dguok
998	Tcf7l2
999	2210407C18Rik
1000	Setd4
1001	Prima1
1002	B3gat1
1003	Aggf1
1004	Cyp2d13
1005	Alox8
1006	Rasgrp4
1007	Aqp4
1008	Dnm3
1009	Chrna2
1010	Rfx3
1011	Slc1a1
1012	Kcnk7
1013	Dkk4
1014	Cd74
1015	Stau2
1016	Trf
1017	Klc3
1018	Trnt1
1019	Pik3c3
1020	Emcn
1021	Ptprj
1022	Lyn
1023	Rtkn
1024	Rabep2
1025	Slc5a8
1026	Galnt2
1027	Ppp1r3c
1028	Cd109
1029	Btbd3
1030	Klhl20
1031	Gm12185
1032	Ccdc77
1033	Tacc2
1034	Ung
1035	Rab40b
1036	Nobox
1037	Six4
1038	Akr1d1
1039	Col4a4
1040	Hsf4
1041	Grik2
1042	Rad9b
1043	Myocd
1044	Eml6
1045	Cacna2d1
1046	Gm10229
1047	Hoxc13
1048	Gdf2
1049	Id1
1050	Amot
1051	Ifng
1052	Mcpt4
1053	Arhgap10
1054	Slc16a4
1055	Tor1aip1
1056	Wnt10b
1057	Kcnj9
1058	Trdn
1059	Ackr4
1060	Chpt1
1061	Osr2
1062	Camk4
1063	Otos
1064	Cst3
1065	Ttc39c
1066	Rbp4
1067	Vit
1068	Cadm4
1069	Dlat
1070	Ifih1
1071	Tcf3
1072	Tmprss4
1073	Med19
1074	Pdgfd
1075	Frmd4b
1076	Cldn3
1077	Pprc1
1078	Shmt2
1079	Gpm6a
1080	Spg11
1081	0610037L13Rik
1082	Zfp52
1083	Iffo2
1084	Ndrg4
1085	Tlcd1
1086	Qpct
1087	Exosc2
1088	Slc5a9
1089	Mapkapk2
1090	Mrpl44
1091	Phgdh
1092	Flna
1093	Zfp706
1094	Cnot6
1095	Ccdc97
1096	Lrpap1
1097	Antxr2
1098	Usp33
1099	Slc6a15
1100	Tdrd7
1101	Apbb2
1102	Ptdss2
1103	Tprn
1104	Mki67
1105	Dmrt2
1106	Jup
1107	Rmnd5a
1108	Cdk2ap1
1109	Rpap1
1110	Rcc2
1111	Dapk1
1112	Aim1
1113	Fa2h
1114	Pcsk6
1115	Lancl1
1116	Themis2
1117	Mal2
1118	Nt5dc3
1119	Fbxo42
1120	Ap2b1
1121	Wwp1
1122	Slfn4
1123	Tmem259
1124	Ttc19
1125	Myh3
1126	Krt83
1127	Spink4
1128	Hspa1b
1129	Hnrnpr
1130	Carns1
1131	Krt2
1132	Mrps30
1133	Ofd1
1134	Pfkfb1
1135	Acsm2
1136	Svs4
1137	Robo1
1138	2410015M20Rik
1139	Fbxo15
1140	Bsdc1
1141	Ttpa
1142	Ryr1
1143	Cxadr
1144	2810474O19Rik
1145	Rgs6
1146	Gtpbp6
1147	Kdm7a
1148	4930507D05Rik
1149	Krt86
1150	Abca8a
1151	Irx6
1152	Muc4
1153	Kcnq5
1154	Csf2
1155	Ttn
1156	Napb
1157	Fbxl3
1158	Tmprss13
1159	Lmod1
1160	Pof1b
1161	Hoxb7
1162	Baiap3
1163	Myh1
1164	Sobp
1165	Dlx6
1166	Utrn
1167	Hic2
1168	Plekhh2
1169	Sox14
1170	Defb9
1171	Pappa
1172	Nek4
1173	Runx1t1
1174	Trpm6
1175	Egr2
1176	Pafah1b1
1177	Acta1
1178	Lcn2
1179	Krt36
1180	Dnm1
1181	Defb7
1182	Defb13
1183	Cystm1
1184	Cst6
1185	Cbr3
1186	Rassf9
1187	Acyp2
1188	B9d2
1189	BC028528
1190	Pitpnc1
1191	Tshz2
1192	Dolpp1
1193	Tmem158
1194	Slc38a4
1195	Sar1b
1196	Cdan1
1197	Tmem161b
1198	Ngdn
1199	Snrnp40
1200	Lrrc57
1201	Smgc
1202	Eml1
1203	Cnpy4
1204	Arxes2
1205	Gzf1
1206	Wdr43
1207	B3galt5
1208	Vstm5
1209	Hcfc1r1
1210	Naa50
1211	Zc2hc1a
1212	Glod4
1213	Zcchc12
1214	Arpin
1215	Chd3
1216	Car12
1217	Cpne3
1218	Cenpu
1219	Rbfa
1220	Eif1ad
1221	Kdsr
1222	Tmem41b
1223	Lpar6
1224	Ppp1r21
1225	Hopx
1226	Nars
1227	0610010K14Rik
1228	Mon1b
1229	Scrn1
1230	Klhl28
1231	Fbxo45
1232	Trmt6
1233	Aasdhppt
1234	Cwc25
1235	Smug1
1236	Tatdn3
1237	Xpot
1238	Gmip
1239	Amotl1
1240	Mfap3l
1241	2700097O09Rik
1242	1600002H07Rik
1243	Sap130
1244	Ankrd39
1245	Nolc1
1246	Golim4
1247	Sdhaf2
1248	Selo
1249	Mocs3
1250	Cacnb4
1251	Atp2b1
1252	Enkur
1253	Bloc1s2
1254	Mtcl1
1255	Agl
1256	Rec114
1257	Paqr3
1258	Dph7
1259	Ogfod2
1260	Lypd6b
1261	Rnf149
1262	Cenpl
1263	Them5
1264	Stox2
1265	Sapcd2
1266	1810041L15Rik
1267	Mrpl55
1268	Polr3e
1269	Psapl1
1270	Tmem107
1271	Nbeal1
1272	Tsen54
1273	Rassf10
1274	Mlkl
1275	Iqcf4
1276	Perm1
1277	1700034E13Rik
1278	Mgme1
1279	Pou4f1
1280	Zbed5
1281	1700113H08Rik
1282	Izumo1
1283	Ndufa11
1284	Foxp4
1285	Ccdc94
1286	Cabs1
1287	Rtn1
1288	Bbs5
1289	Optn
1290	Actrt3
1291	Ly6g6e
1292	Mdh1b
1293	1700034J05Rik
1294	Il17rd
1295	Mcph1
1296	Txnrd2
1297	Smim23
1298	Tlk2
1299	Il31
1300	Pxt1
1301	Yipf6
1302	Snx27
1303	4930415F15Rik
1304	4930486L24Rik
1305	Slbp
1306	Ttll11
1307	5430401F13Rik
1308	Kbtbd11
1309	Fcnb
1310	Gje1
1311	2310035C23Rik
1312	Grm3
1313	Taf1d
1314	Rab19
1315	Tmod2
1316	Cstad
1317	H1fnt
1318	Ccdc30
1319	Daam2
1320	Aplf
1321	Sco1
1322	Noxred1
1323	Krba1
1324	Efcab11
1325	Nudt5
1326	Zbtb25
1327	Pgs1
1328	Akap13
1329	Ttll5
1330	Mtx2
1331	Gm11567
1332	Aldh3b3
1333	Vamp5
1334	Klrg2
1335	Gpr165
1336	Pebp4
1337	Spata16
1338	Serpina3i
1339	4833427G06Rik
1340	1700061G19Rik
1341	Tex37
1342	2010109A12Rik
1343	Muc5ac
1344	Tectb
1345	Cfap70
1346	A930016O22Rik
1347	Daam1
1348	Otud4
1349	Snx10
1350	Tmem200a
1351	Zbtb43
1352	Ccdc186
1353	Rab36
1354	Macrod2
1355	Rragd
1356	Rnf170
1357	Herc3
1358	Sdccag8
1359	Dnajc6
1360	Fndc4
1361	Chchd3
1362	Tbck
1363	Asap2
1364	Clic5
1365	Spns1
1366	Rhno1
1367	Gskip
1368	Tmem56
1369	Cfl2
1370	Sh2b1
1371	Spint4
1372	Ppp1r12b
1373	Cxxc5
1374	4921524L21Rik
1375	4932414N04Rik
1376	Catsperd
1377	4930558K02Rik
1378	Ubash3a
1379	4930469G21Rik
1380	Myo18b
1381	Ccdc81
1382	Wdr95
1383	Pdilt
1384	4931429L15Rik
1385	Itprip
1386	Adad2
1387	Neu2
1388	Arhgap19
1389	Dedd
1390	Kbtbd12
1391	Artn
1392	Ptges3l
1393	Ccdc83
1394	Rmdn2
1395	Gsdma2
1396	Ola1
1397	Draxin
1398	Tex13
1399	Serpinb12
1400	Inf2
1401	Fam228a
1402	Prrx2
1403	Cylc2
1404	1700039E15Rik
1405	Fam118b
1406	Meaf6
1407	Ms4a10
1408	Prss40
1409	1700009J07Rik
1410	Parp14
1411	Intu
1412	Zfp942
1413	Plcd4
1414	Pde11a
1415	Ndfip2
1416	Zfp961
1417	Fgd3
1418	Abhd17b
1419	Kat7
1420	Fam8a1
1421	D6Ertd527e
1422	Epb41l2
1423	Lrrc8d
1424	Klhl8
1425	Chfr
1426	Tmem30b
1427	Fubp1
1428	Arl15
1429	Mrps27
1430	Spag9
1431	Kdm1b
1432	Pnrc1
1433	Akap8
1434	Cep170b
1435	Glb1l2
1436	Kank1
1437	Lnpep
1438	Zdhhc18
1439	Slc39a10
1440	Pde4dip
1441	Naa25
1442	Nell1
1443	Troap
1444	E330034G19Rik
1445	Rdh13
1446	Tmem151a
1447	Mroh1
1448	Ptpdc1
1449	Dars2
1450	Nars2
1451	Strip2
1452	Mib1
1453	Lrp12
1454	Mrps26
1455	Cnot10
1456	Jazf1
1457	Inpp5j
1458	Myo6
1459	Rbm48
1460	Megf9
1461	Smim13
1462	Znrf2
1463	Kat2b
1464	Mcm2
1465	Adgrl2
1466	B3galnt2
1467	Atmin
1468	Txlna
1469	Peo1
1470	Fermt2
1471	Samd1
1472	Lpar4
1473	Wdr61
1474	Zfp341
1475	Upk3b
1476	Usp37
1477	Fam185a
1478	Ibtk
1479	Trps1
1480	Gtdc1
1481	Fam199x
1482	Rpl15
1483	Dip2b
1484	Gpkow
1485	Fam65b
1486	AW112010
1487	Fam168a
1488	Srgap2
1489	Syt16
1490	Atxn1
1491	Slc16a5
1492	Gm1673
1493	Rfx7
1494	3830406C13Rik
1495	Traf3ip3
1496	Enpp4
1497	Erbb3
1498	Sppl2b
1499	Rin3
1500	Dtl
1501	Vcpip1
1502	Stk36
1503	Mettl25
1504	Mapkapk3
1505	Ino80d
1506	Hexdc
1507	Ankrd44
1508	Dpy19l4
1509	Gxylt1
1510	Kctd12
1511	Opa3
1512	Hmgcll1
1513	Cox19
1514	Emc8
1515	Mpp5
1516	Taf9b
1517	Asb1
1518	Cisd3
1519	Arhgef4
1520	Vwa5b2
1521	Lin54
1522	Tmem174
1523	Focad
1524	Brpf3
1525	Bcl11b
1526	Ncoa2
1527	Pds5b
1528	Plxnb1
1529	Itpkb
1530	Szt2
1531	Ip6k2
1532	Pyhin1
1533	Gnptab
1534	Tshz3
1535	Mapk4
1536	Smim5
1537	Reps2
1538	2700060E02Rik
1539	Shisa9
1540	Trappc10
1541	Agap1
1542	Ablim2
1543	Slc35g1
1544	Slc25a32
1545	Hk3
1546	Znrf3
1547	Sh3glb1
1548	2610528A11Rik
1549	Mast3
1550	Tbc1d12
1551	Plcb4
1552	Klhl12
1553	Lin7a
1554	Zmat1
1555	Fancf
1556	Mks1
1557	Spred3
1558	Tango6
1559	Usp40
1560	Cd300a
1561	Arhgap15
1562	Arhgef9
1563	Spink8
1564	Thumpd1
1565	Plekhd1
1566	Tsga10
1567	Ccdc74a
1568	Dnali1
1569	4930481A15Rik
1570	Nmnat2
1571	Slc22a30
1572	Arfgef2
1573	Cdc42bpg
1574	Nfasc
1575	Tcf7l1
1576	Grpel2
1577	Rnf207
1578	Rnmt
1579	Plch2
1580	Gucy2c
1581	Srbd1
1582	Ankdd1b
1583	Arpc5l
1584	Cc2d2a
1585	Ankrd37
1586	Tmem139
1587	Krt73
1588	Fam26f
1589	Dscc1
1590	Rps14
1591	Nanos1
1592	Cep295
1593	Fam181a
1594	Mmgt1
1595	Actr5
1596	Ppp1r14b
1597	Wee2
1598	Ubash3b
1599	Plcxd3
1600	Iqub
1601	Lrch2
1602	Grwd1
1603	Ints9
1604	Med13
1605	Wipf1
1606	Sowaha
1607	Pid1
1608	Etnk2
1609	Phtf2
1610	Ccdc63
1611	Kdm5a
1612	Camk2a
1613	Usp22
1614	Cep170
1615	Lrrtm4
1616	Klf11
1617	Mreg
1618	Cdca2
1619	Htra4
1620	2700081O15Rik
1621	Xpa
1622	Gkn1
1623	Samd5
1624	Pnliprp2
1625	Sla2
1626	Lypd4
1627	Arhgef19
1628	Kcnip4
1629	St3gal6
1630	Prokr2
1631	Fbxw22
1632	Mblac2
1633	Ppp1r12a
1634	Slitrk4
1635	Aim1l
1636	Napepld
1637	Il20rb
1638	Arl5b
1639	Lyg2
1640	Cldn1
1641	Ccdc160
1642	Zfp324
1643	Sf3b5
1644	Fam19a2
1645	Dkc1
1646	Ctxn3
1647	Clca2
1648	Tchp
1649	Tgfb2
1650	Tgm4
1651	Clrn1
1652	Msx2
1653	Hsd17b10
1654	Hcar1
1655	Rilpl1
1656	Ddx11
1657	Ankrd35
1658	AB124611
1659	1700029I15Rik
1660	Tm7sf3
1661	Spata31d1d
1662	Hs3st2
1663	Grn
1664	Lasp1
1665	Fam57b
1666	Timm17b
1667	Flrt2
1668	Trim63
1669	Osbpl6
1670	A530016L24Rik
1671	Ankrd29
1672	Col4a3
1673	Dlgap5
1674	Zfp462
1675	Prrxl1
1676	Yod1
1677	Prss53
1678	Ddit4l
1679	Agbl5
1680	Igdcc3
1681	Tecpr2
1682	Bend4
1683	E130311K13Rik
1684	Zfp3
1685	Gareml
1686	Zfp526
1687	Xkr8
1688	Gan
1689	Rassf4
1690	Lmod3
1691	Slc16a14
1692	Ppara
1693	Mettl24
1694	Prrt4
1695	Krt42
1696	Mtr
1697	Adamts12
1698	Asb15
1699	Zfp941
1700	Zfp521
1701	Gnal
1702	E330013P04Rik
1703	Itpkc
1704	Ecm2
1705	Lgi2
1706	Fam110b
1707	Riok2
1708	Gpatch3
1709	Dnah7a
1710	Plcxd1
1711	4930407I10Rik
1712	Gpr26
1713	Zfp27
1714	Eif2ak2
1715	Mkrn2os
1716	Parp4
1717	Stoml3
1718	Nostrin
1719	Cacna2d4
1720	Mylk4
1721	Exph5
1722	Ttc41
1723	Tra2b
1724	Dmrta1
1725	Wnt4
1726	Nup153
1727	Art3
1728	Prl7a1
1729	Lzts3
1730	Acpp
1731	Zfp184
1732	Mcu
1733	Gm11563
1734	Ano4
1735	Cdh6
1736	Wdr75
1737	Smyd4
1738	Atp11c
1739	Ncl
1740	5830454E08Rik
1741	Med8
1742	1810064F22Rik
1743	Ppip5k1
1744	Layn
1745	A330009N23Rik
1746	Dgkb
1747	Plcg1
1748	Otop2
1749	Fbxw13
1750	Fam162a
1751	Wnk2
1752	Gm5141
1753	Fam90a1a
1754	Ttbk1
1755	Obscn
1756	Trpm3
1757	Fam196a
1758	Spaca3
1759	Zfp936
1760	Ranbp3l
1761	Cytip
1762	9230110C19Rik
1763	AU040972
1764	Gprin2
1765	Hcrtr2
1766	Smim6
1767	Slc22a15
1768	Mybpc1
1769	Klhl41
1770	Cnksr2
1771	Lgr5
1772	Rangap1
1773	Adam33
1774	Hsf5
1775	Fam212b
1776	Mastl
1777	A830082N09Rik
1778	Pdia3
1779	Cnga4
1780	Cd226
1781	Bmpr1a
1782	Gm10451
1783	Gm715
1784	Abhd15
1785	Kif14
1786	Tyw1
1787	Pabpc5
1788	Rnasel
1789	Nlrc3
1790	Lins1
1791	Tcp11x2
1792	Fank1
1793	Zfp593
1794	Drg1
1795	Smpd1
1796	1810043H04Rik
1797	Usp24
1798	Sass6
1799	Rap1a
1800	Tcp1
1801	Mfn2
1802	Ndrg2
1803	Pold1
1804	Cndp2
1805	Crmp1
1806	Gpnmb
1807	Dnajc7
1808	Sptssa
1809	Cldn7
1810	Tln1
1811	Lrmp
1812	Nbl1
1813	Vps28
1814	Ak2
1815	Nipsnap1
1816	Psmd3
1817	Ggt1
1818	Ptprcap
1819	Timm22
1820	Brd7
1821	Gmpr
1822	Rpap3
1823	Prl4a1
1824	Nme6
1825	Pygm
1826	Ecm1
1827	Ccs
1828	Cd53
1829	Mvp
1830	Sdhc
1831	Enpep
1832	Pole
1833	Ube2e3
1834	Kcnk1
1835	Zbtb22
1836	Taf13
1837	Mcm3ap
1838	Lrrc40
1839	Slc3a1
1840	Lor
1841	Car2
1842	Pml
1843	Mog
1844	Fth1
1845	Slc7a9
1846	Plbd1
1847	Nme2
1848	Gpn2
1849	Rgn
1850	Traf5
1851	Mapk13
1852	Reg3g
1853	Nme3
1854	C1qtnf1
1855	Prkra
1856	F13a1
1857	F2rl1
1858	Retnla
1859	Hexa
1860	Ifit3
1861	Hacl1
1862	Khk
1863	Tdh
1864	Poli
1865	Gpbp1l1
1866	Dtymk
1867	Cdkn2b
1868	Pdc
1869	Atf7ip
1870	Cd5l
1871	St3gal5
1872	Lage3
1873	Zfp296
1874	Pcdh7
1875	Mapk12
1876	Gdf3
1877	Sesn3
1878	Rpl3
1879	Mpp6
1880	Atf3
1881	S1pr5
1882	Kdr
1883	Adssl1
1884	Krt33a
1885	Csl
1886	Sult1c2
1887	Wnt2
1888	Atp12a
1889	Reg3a
1890	Fgf18
1891	Fetub
1892	Sh3yl1
1893	Cdx1
1894	Pkp1
1895	Atoh1
1896	Fgf2
1897	Magix
1898	Higd1b
1899	Casr
1900	4933425L06Rik
1901	Prkce
1902	Gsx1
1903	Tslp
1904	Gba
1905	Tnnt3
1906	Bspry
1907	Ern2
1908	Slfn2
1909	Kcnj15
1910	Dlc1
1911	4933417A18Rik
1912	Dnase2b
1913	Sytl1
1914	Evi2a
1915	Prokr1
1916	4930591A17Rik
1917	Gpr50
1918	Trhr2
1919	Prop1
1920	Myoz3
1921	Rpl18
1922	Mrc1
1923	BC100451
1924	Cngb3
1925	Kcnj2
1926	Pou2f3
1927	Foxn1
1928	Gli3
1929	Scn4a
1930	Ppp2r5d
1931	Gpr45
1932	Magea4
1933	Olfr1508
1934	Bcar1
1935	Calm4
1936	Mt4
1937	Trex1
1938	Col9a2
1939	Fabp6
1940	Kif4
1941	Bmp6
1942	Wnt3
1943	3632451O06Rik
1944	Phax
1945	Ltb4r2
1946	Lyz1
1947	Serpinh1
1948	Lap3
1949	Tceal3
1950	Hacd4
1951	Pask
1952	Rnf151
1953	Psat1
1954	Eif3m
1955	Asns
1956	Mettl8
1957	Adgre1
1958	Spidr
1959	Nrros
1960	Myo19
1961	Psmb4
1962	Rerg
1963	Lsr
1964	Nrde2
1965	Cby1
1966	Cdca7l
1967	Cmbl
1968	Nudt22
1969	Plac8
1970	Suox
1971	Arid5a
1972	Dennd2d
1973	Cops6
1974	Zfyve19
1975	Chac1
1976	Lypd8
1977	Syn1
1978	Sgtb
1979	Il31ra
1980	Chil1
1981	Krt84
1982	Ccdc65
1983	Ces3b
1984	Dyx1c1
1985	Pla2g16
1986	Slc1a2
1987	Dbr1
1988	Rab4b
1989	Folr2
1990	Cnep1r1
1991	Ap4s1
1992	Gpx4
1993	Gpr33
1994	Apobec1
1995	Pyroxd1
1996	F11
1997	Sox21
1998	Notum
1999	Dysf
[truncated: 211 more rows]
