# Supplementary material for: Comprehensive analysis of skin growth-related hub genes and microenvironment characterization in a mouse expanded skin model
Source: Front Immunol. 2024 Dec 5;15:1306353. doi: 10.3389/fimmu.2024.1306353 (PMC11655345; doi:10.3389/fimmu.2024.1306353)
Supplement: Supplementary file 7 [file Table6.csv]

	GSE126231_GSM3594010	GSE126231_GSM3594011	GSE126231_GSM3594012	GSE126231_GSM3594013	GSE126231_GSM3594014	GSE126231_GSM3594015	GSE186773_GSM5660812	GSE186773_GSM5660813	GSE186773_GSM5660814	GSE186773_GSM5660815	GSE186773_GSM5660816	GSE186773_GSM5660817	GSE186773_GSM5660818	GSE186773_GSM5660819
hubgene	0.209792146	0.072474999	-0.433427842	-0.009889373	0.178840268	-0.077197558	-0.554073481	0.443068474	-0.256030445	-0.384707309	0.415504515	0.100670493	0.251638467	0.197272783
