# Supplementary material for: Comprehensive analysis of skin growth-related hub genes and microenvironment characterization in a mouse expanded skin model
Source: Front Immunol. 2024 Dec 5;15:1306353. doi: 10.3389/fimmu.2024.1306353 (PMC11655345; doi:10.3389/fimmu.2024.1306353)
Supplement: Supplementary file 8 [file Table7.xlsx]

## Sheet: KEGG
	ID	Description	GeneRatio	BgRatio	pvalue	p.adjust	qvalue	geneID	Count
mmu04330	mmu04330	Notch signaling pathway - Mus musculus (house mouse)	8/20	60/9179	2.43455e-13	1.94764e-11	8.20058e-12	Notch1/Ncstn/Psen1/Rbpj/Psen2/Numb/Hey1/Maml1	8
mmu05165	mmu05165	Human papillomavirus infection - Mus musculus (house mouse)	9/20	362/9179	2.38992e-08	6.78027e-07	2.85485e-07	Ctnnb1/Notch1/Psen1/Rbpj/Itgb3/Itgav/Hey1/Itgb5/Maml1	9
mmu05410	mmu05410	Hypertrophic cardiomyopathy - Mus musculus (house mouse)	6/20	91/9179	2.78634e-08	6.78027e-07	2.85485e-07	Igf1/Itgb3/Itgav/Itgb5/Tnnt2/Tpm1	6
mmu05414	mmu05414	Dilated cardiomyopathy - Mus musculus (house mouse)	6/20	94/9179	3.39013e-08	6.78027e-07	2.85485e-07	Igf1/Itgb3/Itgav/Itgb5/Tnnt2/Tpm1	6
mmu05205	mmu05205	Proteoglycans in cancer - Mus musculus (house mouse)	7/20	205/9179	1.51574e-07	2.42519e-06	1.02113e-06	Ctnnb1/Igf1/Igf1r/Igf2/Itgb3/Itgav/Itgb5	7
mmu04510	mmu04510	Focal adhesion - Mus musculus (house mouse)	6/20	203/9179	3.25215e-06	4.3362e-05	1.82577e-05	Ctnnb1/Igf1/Igf1r/Itgb3/Itgav/Itgb5	6
mmu05224	mmu05224	Breast cancer - Mus musculus (house mouse)	5/20	147/9179	1.25682e-05	0.000143636	6.04784e-05	Ctnnb1/Notch1/Igf1/Igf1r/Hey1	5
mmu05412	mmu05412	Arrhythmogenic right ventricular cardiomyopathy - Mus musculus (house mouse)	4/20	77/9179	2.00301e-05	0.000200301	8.43371e-05	Ctnnb1/Itgb3/Itgav/Itgb5	4
mmu04151	mmu04151	PI3K-Akt signaling pathway - Mus musculus (house mouse)	6/20	359/9179	8.34776e-05	0.000742023	0.000312431	Igf1/Igf1r/Igf2/Itgb3/Itgav/Itgb5	6
mmu04919	mmu04919	Thyroid hormone signaling pathway - Mus musculus (house mouse)	4/20	120/9179	0.000114481	0.000915848	0.00038562	Ctnnb1/Notch1/Itgb3/Itgav	4
mmu04658	mmu04658	Th1 and Th2 cell differentiation - Mus musculus (house mouse)	3/20	88/9179	0.000862676	0.00592978	0.00249675	Notch1/Rbpj/Maml1	3
mmu04512	mmu04512	ECM-receptor interaction - Mus musculus (house mouse)	3/20	89/9179	0.000891529	0.00592978	0.00249675	Itgb3/Itgav/Itgb5	3
mmu01522	mmu01522	Endocrine resistance - Mus musculus (house mouse)	3/20	93/9179	0.00101308	0.00592978	0.00249675	Notch1/Igf1/Igf1r	3
mmu04015	mmu04015	Rap1 signaling pathway - Mus musculus (house mouse)	4/20	214/9179	0.00103771	0.00592978	0.00249675	Ctnnb1/Igf1/Igf1r/Itgb3	4
mmu05010	mmu05010	Alzheimer disease - Mus musculus (house mouse)	5/20	383/9179	0.00113629	0.00606024	0.00255168	Ctnnb1/Ncstn/Psen1/Psen2/App	5
mmu05215	mmu05215	Prostate cancer - Mus musculus (house mouse)	3/20	99/9179	0.00121435	0.00607173	0.00255652	Ctnnb1/Igf1/Igf1r	3
mmu04550	mmu04550	Signaling pathways regulating pluripotency of stem cells - Mus musculus (house mouse)	3/20	140/9179	0.00327339	0.0154042	0.00648598	Ctnnb1/Igf1/Igf1r	3
mmu05418	mmu05418	Fluid shear stress and atherosclerosis - Mus musculus (house mouse)	3/20	147/9179	0.00375658	0.0166959	0.00702986	Ctnnb1/Itgb3/Itgav	3
mmu04310	mmu04310	Wnt signaling pathway - Mus musculus (house mouse)	3/20	172/9179	0.00582981	0.0240802	0.010139	Ctnnb1/Psen1/Sfrp1	3
mmu05225	mmu05225	Hepatocellular carcinoma - Mus musculus (house mouse)	3/20	174/9179	0.00602004	0.0240802	0.010139	Ctnnb1/Igf1r/Igf2	3
mmu04145	mmu04145	Phagosome - Mus musculus (house mouse)	3/20	182/9179	0.00681829	0.0259745	0.0109366	Itgb3/Itgav/Itgb5	3
mmu04730	mmu04730	Long-term depression - Mus musculus (house mouse)	2/20	60/9179	0.00740172	0.0269154	0.0113328	Igf1/Igf1r	2
mmu04213	mmu04213	Longevity regulating pathway - multiple species - Mus musculus (house mouse)	2/20	62/9179	0.00788715	0.0271172	0.0114178	Igf1/Igf1r	2
mmu04913	mmu04913	Ovarian steroidogenesis - Mus musculus (house mouse)	2/20	63/9179	0.00813515	0.0271172	0.0114178	Igf1/Igf1r	2
mmu04115	mmu04115	p53 signaling pathway - Mus musculus (house mouse)	2/20	72/9179	0.010523	0.0323784	0.013633	Igf1/Igfbp3	2
mmu05218	mmu05218	Melanoma - Mus musculus (house mouse)	2/20	72/9179	0.010523	0.0323784	0.013633	Igf1/Igf1r	2
mmu05214	mmu05214	Glioma - Mus musculus (house mouse)	2/20	74/9179	0.011091	0.0328623	0.0138368	Igf1/Igf1r	2
mmu05202	mmu05202	Transcriptional misregulation in cancer - Mus musculus (house mouse)	3/20	224/9179	0.0120297	0.0343704	0.0144718	Igf1/Igf1r/Igfbp3	3
mmu01521	mmu01521	EGFR tyrosine kinase inhibitor resistance - Mus musculus (house mouse)	2/20	79/9179	0.0125694	0.0346743	0.0145997	Igf1/Igf1r	2
mmu04810	mmu04810	Regulation of actin cytoskeleton - Mus musculus (house mouse)	3/20	231/9179	0.0130709	0.0348558	0.0146761	Itgb3/Itgav/Itgb5	3
mmu04014	mmu04014	Ras signaling pathway - Mus musculus (house mouse)	3/20	235/9179	0.0136887	0.0353257	0.014874	Igf1/Igf1r/Igf2	3
mmu04260	mmu04260	Cardiac muscle contraction - Mus musculus (house mouse)	2/20	87/9179	0.0151042	0.0372255	0.0156739	Tnnt2/Tpm1	2
mmu04211	mmu04211	Longevity regulating pathway - Mus musculus (house mouse)	2/20	90/9179	0.0161072	0.0372255	0.0156739	Igf1/Igf1r	2
mmu04520	mmu04520	Adherens junction - Mus musculus (house mouse)	2/20	92/9179	0.0167915	0.0372255	0.0156739	Ctnnb1/Igf1r	2
mmu04914	mmu04914	Progesterone-mediated oocyte maturation - Mus musculus (house mouse)	2/20	92/9179	0.0167915	0.0372255	0.0156739	Igf1/Igf1r	2
mmu05163	mmu05163	Human cytomegalovirus infection - Mus musculus (house mouse)	3/20	256/9179	0.0172065	0.0372255	0.0156739	Ctnnb1/Itgb3/Itgav	3
mmu05022	mmu05022	Pathways of neurodegeneration - multiple diseases - Mus musculus (house mouse)	4/20	471/9179	0.0172168	0.0372255	0.0156739	Ctnnb1/Psen1/Psen2/App	4
mmu03266	mmu03266	Virion - Herpesvirus - Mus musculus (house mouse)	1/20	10/9179	0.0215869	0.0454462	0.0191352	Itgb3	1
mmu04066	mmu04066	HIF-1 signaling pathway - Mus musculus (house mouse)	2/20	114/9179	0.0251102	0.0509956	0.0214718	Igf1/Igf1r	2
mmu04935	mmu04935	Growth hormone synthesis, secretion and action - Mus musculus (house mouse)	2/20	117/9179	0.0263525	0.0509956	0.0214718	Igf1/Igfbp3	2
mmu04010	mmu04010	MAPK signaling pathway - Mus musculus (house mouse)	3/20	302/9179	0.0265521	0.0509956	0.0214718	Igf1/Igf1r/Igf2	3
mmu05206	mmu05206	MicroRNAs in cancer - Mus musculus (house mouse)	3/20	303/9179	0.0267805	0.0509956	0.0214718	Notch1/Itgb3/Tpm1	3
mmu04114	mmu04114	Oocyte meiosis - Mus musculus (house mouse)	2/20	121/9179	0.0280476	0.0509956	0.0214718	Igf1/Igf1r	2
mmu04722	mmu04722	Neurotrophin signaling pathway - Mus musculus (house mouse)	2/20	121/9179	0.0280476	0.0509956	0.0214718	Psen1/Psen2	2
mmu04152	mmu04152	AMPK signaling pathway - Mus musculus (house mouse)	2/20	127/9179	0.0306711	0.0545265	0.0229585	Igf1/Igf1r	2
mmu04068	mmu04068	FoxO signaling pathway - Mus musculus (house mouse)	2/20	131/9179	0.032473	0.0564748	0.0237789	Igf1/Igf1r	2
mmu04261	mmu04261	Adrenergic signaling in cardiomyocytes - Mus musculus (house mouse)	2/20	156/9179	0.0446411	0.0752647	0.0316904	Tnnt2/Tpm1	2
mmu04150	mmu04150	mTOR signaling pathway - Mus musculus (house mouse)	2/20	157/9179	0.0451588	0.0752647	0.0316904	Igf1/Igf1r	2
mmu04814	mmu04814	Motor proteins - Mus musculus (house mouse)	2/20	196/9179	0.0670185	0.109418	0.0460707	Tnnt2/Tpm1	2
mmu05216	mmu05216	Thyroid cancer - Mus musculus (house mouse)	1/20	37/9179	0.0776824	0.124292	0.0523334	Ctnnb1	1
mmu04960	mmu04960	Aldosterone-regulated sodium reabsorption - Mus musculus (house mouse)	1/20	38/9179	0.0797001	0.12502	0.0526399	Igf1	1
mmu05213	mmu05213	Endometrial cancer - Mus musculus (house mouse)	1/20	58/9179	0.119185	0.183362	0.0772052	Ctnnb1	1
mmu05217	mmu05217	Basal cell carcinoma - Mus musculus (house mouse)	1/20	63/9179	0.128802	0.194419	0.0818605	Ctnnb1	1
mmu05100	mmu05100	Bacterial invasion of epithelial cells - Mus musculus (house mouse)	1/20	76/9179	0.153341	0.227173	0.0956516	Ctnnb1	1
mmu05210	mmu05210	Colorectal cancer - Mus musculus (house mouse)	1/20	88/9179	0.175409	0.25514	0.107427	Ctnnb1	1
mmu05222	mmu05222	Small cell lung cancer - Mus musculus (house mouse)	1/20	93/9179	0.184442	0.261385	0.110057	Itgav	1
mmu04640	mmu04640	Hematopoietic cell lineage - Mus musculus (house mouse)	1/20	94/9179	0.186237	0.261385	0.110057	Itgb3	1
mmu04916	mmu04916	Melanogenesis - Mus musculus (house mouse)	1/20	100/9179	0.196929	0.271627	0.114369	Ctnnb1	1
mmu04670	mmu04670	Leukocyte transendothelial migration - Mus musculus (house mouse)	1/20	118/9179	0.228212	0.30944	0.130291	Ctnnb1	1
mmu04611	mmu04611	Platelet activation - Mus musculus (house mouse)	1/20	125/9179	0.240062	0.316242	0.133155	Itgb3	1
mmu04750	mmu04750	Inflammatory mediator regulation of TRP channels - Mus musculus (house mouse)	1/20	127/9179	0.243416	0.316242	0.133155	Igf1	1
mmu04380	mmu04380	Osteoclast differentiation - Mus musculus (house mouse)	1/20	128/9179	0.245088	0.316242	0.133155	Itgb3	1
mmu04726	mmu04726	Serotonergic synapse - Mus musculus (house mouse)	1/20	131/9179	0.250081	0.317564	0.133711	App	1
mmu04936	mmu04936	Alcoholic liver disease - Mus musculus (house mouse)	1/20	141/9179	0.266502	0.325	0.136842	Ctnnb1	1
mmu05017	mmu05017	Spinocerebellar ataxia - Mus musculus (house mouse)	1/20	141/9179	0.266502	0.325	0.136842	Rbpj	1
mmu04140	mmu04140	Autophagy - animal - Mus musculus (house mouse)	1/20	142/9179	0.268125	0.325	0.136842	Igf1r	1
mmu05226	mmu05226	Gastric cancer - Mus musculus (house mouse)	1/20	150/9179	0.280988	0.335508	0.141267	Ctnnb1	1
mmu04390	mmu04390	Hippo signaling pathway - Mus musculus (house mouse)	1/20	157/9179	0.292067	0.343608	0.144677	Ctnnb1	1
mmu04934	mmu04934	Cushing syndrome - Mus musculus (house mouse)	1/20	162/9179	0.29988	0.347687	0.146395	Ctnnb1	1
mmu05160	mmu05160	Hepatitis C - Mus musculus (house mouse)	1/20	165/9179	0.304529	0.348033	0.14654	Ctnnb1	1
mmu04514	mmu04514	Cell adhesion molecules - Mus musculus (house mouse)	1/20	182/9179	0.330324	0.370331	0.155929	Itgav	1
mmu04218	mmu04218	Cellular senescence - Mus musculus (house mouse)	1/20	184/9179	0.333298	0.370331	0.155929	Igfbp3	1
mmu04613	mmu04613	Neutrophil extracellular trap formation - Mus musculus (house mouse)	1/20	208/9179	0.368023	0.403313	0.169816	Itgb3	1
mmu05167	mmu05167	Kaposi sarcoma-associated herpesvirus infection - Mus musculus (house mouse)	1/20	224/9179	0.390212	0.42072	0.177145	Ctnnb1	1
mmu05203	mmu05203	Viral carcinogenesis - Mus musculus (house mouse)	1/20	229/9179	0.396992	0.42072	0.177145	Rbpj	1
mmu05169	mmu05169	Epstein-Barr virus infection - Mus musculus (house mouse)	1/20	231/9179	0.399684	0.42072	0.177145	Rbpj	1
mmu05132	mmu05132	Salmonella infection - Mus musculus (house mouse)	1/20	253/9179	0.428554	0.445251	0.187474	Ctnnb1	1
mmu05020	mmu05020	Prion disease - Mus musculus (house mouse)	1/20	268/9179	0.447477	0.458148	0.192904	Notch1	1
mmu04144	mmu04144	Endocytosis - Mus musculus (house mouse)	1/20	272/9179	0.452421	0.458148	0.192904	Igf1r	1
mmu05168	mmu05168	Herpes simplex virus 1 infection - Mus musculus (house mouse)	1/20	459/9179	0.641946	0.641946	0.270293	Itgb3	1

## Sheet: GO
	ONTOLOGY	ID	Description	GeneRatio	BgRatio	pvalue	p.adjust	qvalue	geneID	Count
GO:0048009	BP	GO:0048009	insulin-like growth factor receptor signaling pathway	7/23	50/28564	7.79465e-15	1.31183e-11	2.914e-12	Igf1/Igf1r/Igf2/Igfbp4/Igfbp1/Igfbp3/Igfbp2	7
GO:0007219	BP	GO:0007219	Notch signaling pathway	9/23	184/28564	1.18557e-14	1.31183e-11	2.914e-12	Notch1/Ncstn/Psen1/Rbpj/Psen2/App/Numb/Hey1/Maml1	9
GO:0055010	BP	GO:0055010	ventricular cardiac muscle tissue morphogenesis	6/23	56/28564	4.23753e-12	3.12589e-09	6.94361e-10	Ctnnb1/Notch1/Rbpj/Hey1/Tnnt2/Tpm1	6
GO:0043567	BP	GO:0043567	regulation of insulin-like growth factor receptor signaling pathway	5/23	25/28564	1.11683e-11	5.22169e-09	1.15991e-09	Igf1/Igfbp4/Igfbp1/Igfbp3/Igfbp2	5
GO:0003229	BP	GO:0003229	ventricular cardiac muscle tissue development	6/23	66/28564	1.17978e-11	5.22169e-09	1.15991e-09	Ctnnb1/Notch1/Rbpj/Hey1/Tnnt2/Tpm1	6
GO:0048820	BP	GO:0048820	hair follicle maturation	5/23	28/28564	2.06266e-11	6.96306e-09	1.54672e-09	Ctnnb1/Notch1/Psen1/Rbpj/Psen2	5
GO:0055008	BP	GO:0055008	cardiac muscle tissue morphogenesis	6/23	73/28564	2.2025e-11	6.96306e-09	1.54672e-09	Ctnnb1/Notch1/Rbpj/Hey1/Tnnt2/Tpm1	6
GO:0033002	BP	GO:0033002	muscle cell proliferation	8/23	273/28564	2.7212e-11	7.30048e-09	1.62167e-09	Ctnnb1/Notch1/Igf1/Rbpj/Igf1r/Itgb3/Igfbp3/Tpm1	8
GO:0048738	BP	GO:0048738	cardiac muscle tissue development	8/23	276/28564	2.96902e-11	7.30048e-09	1.62167e-09	Ctnnb1/Notch1/Igf1/Rbpj/Hey1/Maml1/Tnnt2/Tpm1	8
GO:0042692	BP	GO:0042692	muscle cell differentiation	9/23	460/28564	4.50961e-11	9.55913e-09	2.12339e-09	Ctnnb1/Notch1/Igf1/Rbpj/Igf2/Hey1/Maml1/Tnnt2/Tpm1	9
GO:0003208	BP	GO:0003208	cardiac ventricle morphogenesis	6/23	83/28564	4.85865e-11	9.55913e-09	2.12339e-09	Ctnnb1/Notch1/Rbpj/Hey1/Tnnt2/Tpm1	6
GO:0014706	BP	GO:0014706	striated muscle tissue development	8/23	296/28564	5.18344e-11	9.55913e-09	2.12339e-09	Ctnnb1/Notch1/Igf1/Rbpj/Hey1/Maml1/Tnnt2/Tpm1	8
GO:0060415	BP	GO:0060415	muscle tissue morphogenesis	6/23	87/28564	6.48705e-11	1.09867e-08	2.44051e-09	Ctnnb1/Notch1/Rbpj/Hey1/Tnnt2/Tpm1	6
GO:0048732	BP	GO:0048732	gland development	9/23	483/28564	6.9505e-11	1.09867e-08	2.44051e-09	Ctnnb1/Notch1/Igf1/Psen1/Rbpj/Psen2/Igf1r/Igf2/Sfrp1	9
GO:0048644	BP	GO:0048644	muscle organ morphogenesis	6/23	95/28564	1.11191e-10	1.52525e-08	3.38807e-09	Ctnnb1/Notch1/Rbpj/Hey1/Tnnt2/Tpm1	6
GO:0018108	BP	GO:0018108	peptidyl-tyrosine phosphorylation	8/23	326/28564	1.11618e-10	1.52525e-08	3.38807e-09	Igf1/Psen1/Psen2/Igf1r/Igf2/App/Itgb3/Sfrp1	8
GO:0018212	BP	GO:0018212	peptidyl-tyrosine modification	8/23	328/28564	1.17168e-10	1.52525e-08	3.38807e-09	Igf1/Psen1/Psen2/Igf1r/Igf2/App/Itgb3/Sfrp1	8
GO:0003205	BP	GO:0003205	cardiac chamber development	7/23	199/28564	1.5984e-10	1.96514e-08	4.36521e-09	Ctnnb1/Notch1/Rbpj/Hey1/Maml1/Tnnt2/Tpm1	7
GO:0001649	BP	GO:0001649	osteoblast differentiation	7/23	224/28564	3.65866e-10	4.17624e-08	9.27678e-09	Ctnnb1/Notch1/Igf1/Igf2/Hey1/Igfbp3/Sfrp1	7
GO:2000241	BP	GO:2000241	regulation of reproductive process	7/23	225/28564	3.77428e-10	4.17624e-08	9.27678e-09	Ctnnb1/Notch1/Igf1/Rbpj/Igf1r/Itgb3/Sfrp1	7
GO:0009952	BP	GO:0009952	anterior/posterior pattern specification	7/23	233/28564	4.81675e-10	5.07594e-08	1.12753e-08	Ctnnb1/Notch1/Psen1/Rbpj/Psen2/Hey1/Sfrp1	7
GO:0050679	BP	GO:0050679	positive regulation of epithelial cell proliferation	7/23	237/28564	5.42398e-10	5.45603e-08	1.21196e-08	Ctnnb1/Notch1/Igf1/Rbpj/Igf2/Itgb3/Sfrp1	7
GO:0042640	BP	GO:0042640	anagen	4/23	16/28564	5.77447e-10	5.48099e-08	1.21751e-08	Ctnnb1/Notch1/Psen1/Psen2	4
GO:0030850	BP	GO:0030850	prostate gland development	5/23	53/28564	5.94414e-10	5.48099e-08	1.21751e-08	Ctnnb1/Notch1/Igf1/Igf1r/Sfrp1	5
GO:0001503	BP	GO:0001503	ossification	8/23	427/28564	9.412e-10	8.01106e-08	1.77952e-08	Ctnnb1/Notch1/Igf1/Rbpj/Igf2/Hey1/Igfbp3/Sfrp1	8
GO:0050678	BP	GO:0050678	regulation of epithelial cell proliferation	8/23	427/28564	9.412e-10	8.01106e-08	1.77952e-08	Ctnnb1/Notch1/Igf1/Rbpj/Igf2/Itgb3/Hey1/Sfrp1	8
GO:0042987	BP	GO:0042987	amyloid precursor protein catabolic process	5/23	60/28564	1.12712e-09	9.23819e-08	2.0521e-08	Igf1/Ncstn/Psen1/Psen2/App	5
GO:0055123	BP	GO:0055123	digestive system development	6/23	143/28564	1.33311e-09	1.02548e-07	2.27792e-08	Ctnnb1/Notch1/Igf1/Igf1r/Igf2/Sfrp1	6
GO:0050730	BP	GO:0050730	regulation of peptidyl-tyrosine phosphorylation	7/23	270/28564	1.34383e-09	1.02548e-07	2.27792e-08	Igf1/Psen1/Psen2/Igf2/App/Itgb3/Sfrp1	7
GO:0002573	BP	GO:0002573	myeloid leukocyte differentiation	7/23	277/28564	1.60518e-09	1.18408e-07	2.63024e-08	Ctnnb1/Psen1/Rbpj/Psen2/App/Itgb3/Sfrp1	7
GO:0003206	BP	GO:0003206	cardiac chamber morphogenesis	6/23	152/28564	1.92609e-09	1.37498e-07	3.05428e-08	Ctnnb1/Notch1/Rbpj/Hey1/Tnnt2/Tpm1	6
GO:0003231	BP	GO:0003231	cardiac ventricle development	6/23	153/28564	2.00368e-09	1.38567e-07	3.07802e-08	Ctnnb1/Notch1/Rbpj/Hey1/Tnnt2/Tpm1	6
GO:0003007	BP	GO:0003007	heart morphogenesis	7/23	291/28564	2.25956e-09	1.46279e-07	3.24932e-08	Ctnnb1/Notch1/Psen1/Rbpj/Hey1/Tnnt2/Tpm1	7
GO:0001655	BP	GO:0001655	urogenital system development	5/23	69/28564	2.30839e-09	1.46279e-07	3.24932e-08	Ctnnb1/Notch1/Igf1/Igf1r/Sfrp1	5
GO:0044851	BP	GO:0044851	hair cycle phase	4/23	22/28564	2.31349e-09	1.46279e-07	3.24932e-08	Ctnnb1/Notch1/Psen1/Psen2	4
GO:0071695	BP	GO:0071695	anatomical structure maturation	7/23	305/28564	3.12845e-09	1.92313e-07	4.27189e-08	Ctnnb1/Notch1/Igf1/Psen1/Rbpj/Psen2/App	7
GO:0042982	BP	GO:0042982	amyloid precursor protein metabolic process	5/23	76/28564	3.78079e-09	2.26132e-07	5.02313e-08	Igf1/Ncstn/Psen1/Psen2/App	5
GO:0001756	BP	GO:0001756	somitogenesis	5/23	77/28564	4.04122e-09	2.35348e-07	5.22784e-08	Notch1/Psen1/Rbpj/Psen2/Sfrp1	5
GO:0051146	BP	GO:0051146	striated muscle cell differentiation	7/23	342/28564	6.8985e-09	3.91445e-07	8.69527e-08	Notch1/Igf1/Rbpj/Igf2/Maml1/Tnnt2/Tpm1	7
GO:0061311	BP	GO:0061311	cell surface receptor signaling pathway involved in heart development	4/23	29/28564	7.4837e-09	4.14036e-07	9.19707e-08	Ctnnb1/Notch1/Rbpj/Hey1	4
GO:0048660	BP	GO:0048660	regulation of smooth muscle cell proliferation	6/23	192/28564	7.82805e-09	4.22524e-07	9.38562e-08	Ctnnb1/Igf1/Igf1r/Itgb3/Igfbp3/Tpm1	6
GO:0007221	BP	GO:0007221	positive regulation of transcription of Notch receptor target	3/23	6/28564	9.1055e-09	4.68616e-07	1.04095e-07	Notch1/Rbpj/Maml1	3
GO:0060842	BP	GO:0060842	arterial endothelial cell differentiation	3/23	6/28564	9.1055e-09	4.68616e-07	1.04095e-07	Notch1/Rbpj/Hey1	3
GO:0033688	BP	GO:0033688	regulation of osteoblast proliferation	4/23	31/28564	9.90375e-09	4.91358e-07	1.09147e-07	Igf1r/Itgb3/Itgav/Sfrp1	4
GO:0048659	BP	GO:0048659	smooth muscle cell proliferation	6/23	200/28564	9.99147e-09	4.91358e-07	1.09147e-07	Ctnnb1/Igf1/Igf1r/Itgb3/Igfbp3/Tpm1	6
GO:0006109	BP	GO:0006109	regulation of carbohydrate metabolic process	6/23	207/28564	1.22697e-08	5.81073e-07	1.29075e-07	Igf1/Psen1/Igf2/App/Igfbp4/Igfbp3	6
GO:0061053	BP	GO:0061053	somite development	5/23	96/28564	1.23779e-08	5.81073e-07	1.29075e-07	Notch1/Psen1/Rbpj/Psen2/Sfrp1	5
GO:0060740	BP	GO:0060740	prostate gland epithelium morphogenesis	4/23	33/28564	1.2866e-08	5.81073e-07	1.29075e-07	Notch1/Igf1/Igf1r/Sfrp1	4
GO:1904646	BP	GO:1904646	cellular response to amyloid-beta	4/23	33/28564	1.2866e-08	5.81073e-07	1.29075e-07	Igf1/Psen1/Igf1r/App	4
GO:0007517	BP	GO:0007517	muscle organ development	7/23	377/28564	1.34881e-08	5.96985e-07	1.3261e-07	Ctnnb1/Notch1/Rbpj/Igf2/Hey1/Tnnt2/Tpm1	7
GO:0048771	BP	GO:0048771	tissue remodeling	6/23	212/28564	1.41472e-08	6.08523e-07	1.35173e-07	Ctnnb1/Igf1/Rbpj/Itgb3/Itgav/Sfrp1	6
GO:0021700	BP	GO:0021700	developmental maturation	7/23	381/28564	1.45022e-08	6.08523e-07	1.35173e-07	Ctnnb1/Notch1/Igf1/Psen1/Rbpj/Psen2/App	7
GO:0060512	BP	GO:0060512	prostate gland morphogenesis	4/23	34/28564	1.45738e-08	6.08523e-07	1.35173e-07	Notch1/Igf1/Igf1r/Sfrp1	4
GO:0008544	BP	GO:0008544	epidermis development	7/23	388/28564	1.64329e-08	6.73446e-07	1.49594e-07	Ctnnb1/Notch1/Psen1/Rbpj/Psen2/Igf1r/Hey1	7
GO:0060562	BP	GO:0060562	epithelial tube morphogenesis	7/23	397/28564	1.92323e-08	7.73839e-07	1.71895e-07	Ctnnb1/Notch1/Igf1/Psen1/Rbpj/Hey1/Sfrp1	7
GO:0033687	BP	GO:0033687	osteoblast proliferation	4/23	37/28564	2.07217e-08	8.18875e-07	1.81899e-07	Igf1r/Itgb3/Itgav/Sfrp1	4
GO:0044342	BP	GO:0044342	type B pancreatic cell proliferation	4/23	38/28564	2.31472e-08	8.98679e-07	1.99626e-07	Igf1/Igfbp4/Igfbp3/Sfrp1	4
GO:0061314	BP	GO:0061314	Notch signaling involved in heart development	3/23	8/28564	2.54686e-08	9.20138e-07	2.04392e-07	Notch1/Rbpj/Hey1	3
GO:1990314	BP	GO:1990314	cellular response to insulin-like growth factor stimulus	3/23	8/28564	2.54686e-08	9.20138e-07	2.04392e-07	Ctnnb1/Igf1/Igf1r	3
GO:0060479	BP	GO:0060479	lung cell differentiation	4/23	39/28564	2.57788e-08	9.20138e-07	2.04392e-07	Ctnnb1/Igf1/Rbpj/Numb	4
GO:0060487	BP	GO:0060487	lung epithelial cell differentiation	4/23	39/28564	2.57788e-08	9.20138e-07	2.04392e-07	Ctnnb1/Igf1/Rbpj/Numb	4
GO:1904645	BP	GO:1904645	response to amyloid-beta	4/23	39/28564	2.57788e-08	9.20138e-07	2.04392e-07	Igf1/Psen1/Igf1r/App	4
GO:0030900	BP	GO:0030900	forebrain development	7/23	416/28564	2.64928e-08	9.30613e-07	2.06719e-07	Ctnnb1/Notch1/Psen1/Rbpj/Psen2/App/Numb	7
GO:0030324	BP	GO:0030324	lung development	6/23	239/28564	2.88777e-08	9.98536e-07	2.21807e-07	Ctnnb1/Notch1/Igf1/Rbpj/Psen2/Numb	6
GO:0035282	BP	GO:0035282	segmentation	5/23	114/28564	2.9448e-08	1.00259e-06	2.22708e-07	Notch1/Psen1/Rbpj/Psen2/Sfrp1	5
GO:0030323	BP	GO:0030323	respiratory tube development	6/23	242/28564	3.10987e-08	1.04275e-06	2.31628e-07	Ctnnb1/Notch1/Igf1/Rbpj/Psen2/Numb	6
GO:0001708	BP	GO:0001708	cell fate specification	5/23	117/28564	3.35566e-08	1.10837e-06	2.46205e-07	Ctnnb1/Notch1/Psen1/Rbpj/Psen2	5
GO:0001942	BP	GO:0001942	hair follicle development	5/23	118/28564	3.5023e-08	1.13979e-06	2.53185e-07	Ctnnb1/Notch1/Psen1/Rbpj/Psen2	5
GO:0060828	BP	GO:0060828	regulation of canonical Wnt signaling pathway	6/23	250/28564	3.7721e-08	1.18718e-06	2.63711e-07	Ctnnb1/Notch1/Psen1/Rbpj/App/Sfrp1	6
GO:0031017	BP	GO:0031017	exocrine pancreas development	3/23	9/28564	3.81829e-08	1.18718e-06	2.63711e-07	Igf1/Igf1r/Igf2	3
GO:0090031	BP	GO:0090031	positive regulation of steroid hormone biosynthetic process	3/23	9/28564	3.81829e-08	1.18718e-06	2.63711e-07	Igf1/Igf1r/Igf2	3
GO:0099173	BP	GO:0099173	postsynapse organization	6/23	251/28564	3.86249e-08	1.18718e-06	2.63711e-07	Psen1/Psen2/Igf1r/App/Itgb3/Numb	6
GO:0022404	BP	GO:0022404	molting cycle process	5/23	121/28564	3.97302e-08	1.18815e-06	2.63926e-07	Ctnnb1/Notch1/Psen1/Rbpj/Psen2	5
GO:0022405	BP	GO:0022405	hair cycle process	5/23	121/28564	3.97302e-08	1.18815e-06	2.63926e-07	Ctnnb1/Notch1/Psen1/Rbpj/Psen2	5
GO:1901652	BP	GO:1901652	response to peptide	7/23	447/28564	4.33008e-08	1.27766e-06	2.8381e-07	Ctnnb1/Notch1/Igf1/Psen1/Igf1r/Igf2/App	7
GO:0003002	BP	GO:0003002	regionalization	7/23	449/28564	4.46405e-08	1.29121e-06	2.8682e-07	Ctnnb1/Notch1/Psen1/Rbpj/Psen2/Hey1/Sfrp1	7
GO:0045445	BP	GO:0045445	myoblast differentiation	5/23	124/28564	4.4927e-08	1.29121e-06	2.8682e-07	Notch1/Igf1/Rbpj/Igfbp3/Maml1	5
GO:0006509	BP	GO:0006509	membrane protein ectodomain proteolysis	4/23	45/28564	4.65486e-08	1.32067e-06	2.93363e-07	Ncstn/Psen1/Psen2/App	4
GO:0007220	BP	GO:0007220	Notch receptor processing	3/23	10/28564	5.45183e-08	1.50811e-06	3.35001e-07	Ncstn/Psen1/Psen2	3
GO:0060837	BP	GO:0060837	blood vessel endothelial cell differentiation	3/23	10/28564	5.45183e-08	1.50811e-06	3.35001e-07	Notch1/Rbpj/Hey1	3
GO:0060541	BP	GO:0060541	respiratory system development	6/23	270/28564	5.95152e-08	1.62601e-06	3.6119e-07	Ctnnb1/Notch1/Igf1/Rbpj/Psen2/Numb	6
GO:0034205	BP	GO:0034205	amyloid-beta formation	4/23	48/28564	6.0693e-08	1.63797e-06	3.63847e-07	Igf1/Ncstn/Psen1/Psen2	4
GO:0010001	BP	GO:0010001	glial cell differentiation	6/23	274/28564	6.49254e-08	1.73108e-06	3.84529e-07	Ctnnb1/Notch1/Igf1/Ncstn/Psen1/App	6
GO:0030099	BP	GO:0030099	myeloid cell differentiation	7/23	482/28564	7.23827e-08	1.90509e-06	4.23181e-07	Ctnnb1/Psen1/Rbpj/Psen2/App/Itgb3/Sfrp1	7
GO:0042303	BP	GO:0042303	molting cycle	5/23	137/28564	7.40341e-08	1.90509e-06	4.23181e-07	Ctnnb1/Notch1/Psen1/Rbpj/Psen2	5
GO:0042633	BP	GO:0042633	hair cycle	5/23	137/28564	7.40341e-08	1.90509e-06	4.23181e-07	Ctnnb1/Notch1/Psen1/Rbpj/Psen2	5
GO:0043568	BP	GO:0043568	positive regulation of insulin-like growth factor receptor signaling pathway	3/23	11/28564	7.49233e-08	1.90581e-06	4.23342e-07	Igf1/Igfbp4/Igfbp3	3
GO:0007389	BP	GO:0007389	pattern specification process	7/23	492/28564	8.32331e-08	2.09312e-06	4.6495e-07	Ctnnb1/Notch1/Psen1/Rbpj/Psen2/Hey1/Sfrp1	7
GO:0044848	BP	GO:0044848	biological phase	4/23	52/28564	8.42644e-08	2.09525e-06	4.65422e-07	Ctnnb1/Notch1/Psen1/Psen2	4
GO:2000677	BP	GO:2000677	regulation of transcription regulatory region DNA binding	4/23	53/28564	9.10946e-08	2.23991e-06	4.97557e-07	Ctnnb1/Igf1/Psen1/Hey1	4
GO:0060525	BP	GO:0060525	prostate glandular acinus development	3/23	12/28564	9.98453e-08	2.42811e-06	5.39361e-07	Notch1/Igf1/Sfrp1	3
GO:0050435	BP	GO:0050435	amyloid-beta metabolic process	4/23	56/28564	1.14077e-07	2.71455e-06	6.0299e-07	Igf1/Ncstn/Psen1/Psen2	4
GO:0072132	BP	GO:0072132	mesenchyme morphogenesis	4/23	56/28564	1.14077e-07	2.71455e-06	6.0299e-07	Ctnnb1/Notch1/Rbpj/Hey1	4
GO:0045165	BP	GO:0045165	cell fate commitment	6/23	303/28564	1.176e-07	2.76861e-06	6.14997e-07	Ctnnb1/Notch1/Psen1/Rbpj/Psen2/Sfrp1	6
GO:0060070	BP	GO:0060070	canonical Wnt signaling pathway	6/23	305/28564	1.2225e-07	2.79754e-06	6.21425e-07	Ctnnb1/Notch1/Psen1/Rbpj/App/Sfrp1	6
GO:0060428	BP	GO:0060428	lung epithelium development	4/23	57/28564	1.22622e-07	2.79754e-06	6.21425e-07	Ctnnb1/Igf1/Rbpj/Numb	4
GO:0061383	BP	GO:0061383	trabecula morphogenesis	4/23	57/28564	1.22622e-07	2.79754e-06	6.21425e-07	Notch1/Rbpj/Hey1/Sfrp1	4
GO:0033619	BP	GO:0033619	membrane protein proteolysis	4/23	58/28564	1.31635e-07	2.9425e-06	6.53625e-07	Ncstn/Psen1/Psen2/App	4
GO:0050732	BP	GO:0050732	negative regulation of peptidyl-tyrosine phosphorylation	4/23	58/28564	1.31635e-07	2.9425e-06	6.53625e-07	Igf1/Psen1/Psen2/Sfrp1	4
GO:0001837	BP	GO:0001837	epithelial to mesenchymal transition	5/23	158/28564	1.50874e-07	3.33884e-06	7.41665e-07	Ctnnb1/Notch1/Rbpj/Hey1/Sfrp1	5
GO:0098773	BP	GO:0098773	skin epidermis development	5/23	159/28564	1.5569e-07	3.41132e-06	7.57764e-07	Ctnnb1/Notch1/Psen1/Rbpj/Psen2	5
GO:0045667	BP	GO:0045667	regulation of osteoblast differentiation	5/23	160/28564	1.60628e-07	3.485e-06	7.74131e-07	Ctnnb1/Notch1/Igf1/Hey1/Sfrp1	5
GO:0046886	BP	GO:0046886	positive regulation of hormone biosynthetic process	3/23	14/28564	1.65025e-07	3.51509e-06	7.80815e-07	Igf1/Igf1r/Igf2	3
GO:0030111	BP	GO:0030111	regulation of Wnt signaling pathway	6/23	321/28564	1.65192e-07	3.51509e-06	7.80815e-07	Ctnnb1/Notch1/Psen1/Rbpj/App/Sfrp1	6
GO:0007613	BP	GO:0007613	memory	5/23	162/28564	1.70876e-07	3.57709e-06	7.94587e-07	Igf1/Psen1/Psen2/Igf2/App	5
GO:0045927	BP	GO:0045927	positive regulation of growth	6/23	323/28564	1.71338e-07	3.57709e-06	7.94587e-07	Notch1/Igf1/Rbpj/Igf1r/Igf2/Sfrp1	6
GO:0007611	BP	GO:0007611	learning or memory	6/23	326/28564	1.8091e-07	3.74163e-06	8.31137e-07	Igf1/Ncstn/Psen1/Psen2/Igf2/App	6
GO:0046622	BP	GO:0046622	positive regulation of organ growth	4/23	63/28564	1.8432e-07	3.77686e-06	8.38964e-07	Notch1/Igf1/Rbpj/Igf2	4
GO:0048608	BP	GO:0048608	reproductive structure development	6/23	329/28564	1.90919e-07	3.87617e-06	8.61023e-07	Ctnnb1/Notch1/Igf1/Igf1r/Itgav/Sfrp1	6
GO:0061458	BP	GO:0061458	reproductive system development	6/23	333/28564	2.04968e-07	4.11046e-06	9.13066e-07	Ctnnb1/Notch1/Igf1/Igf1r/Itgav/Sfrp1	6
GO:0033690	BP	GO:0033690	positive regulation of osteoblast proliferation	3/23	15/28564	2.06173e-07	4.11046e-06	9.13066e-07	Igf1r/Itgb3/Itgav	3
GO:1901653	BP	GO:1901653	cellular response to peptide	6/23	334/28564	2.0861e-07	4.12192e-06	9.15611e-07	Ctnnb1/Igf1/Psen1/Igf1r/Igf2/App	6
GO:0003198	BP	GO:0003198	epithelial to mesenchymal transition involved in endocardial cushion formation	3/23	17/28564	3.07803e-07	5.97517e-06	1.32728e-06	Notch1/Rbpj/Hey1	3
GO:0003222	BP	GO:0003222	ventricular trabecula myocardium morphogenesis	3/23	17/28564	3.07803e-07	5.97517e-06	1.32728e-06	Notch1/Rbpj/Hey1	3
GO:0050890	BP	GO:0050890	cognition	6/23	364/28564	3.45458e-07	6.64781e-06	1.47669e-06	Igf1/Ncstn/Psen1/Psen2/Igf2/App	6
GO:0031589	BP	GO:0031589	cell-substrate adhesion	6/23	369/28564	3.74174e-07	7.13834e-06	1.58566e-06	Ctnnb1/Notch1/Itgb3/Itgav/Itgb5/Sfrp1	6
GO:0062012	BP	GO:0062012	regulation of small molecule metabolic process	6/23	377/28564	4.24186e-07	8.02327e-06	1.78223e-06	Igf1/Psen1/Igf2/App/Igfbp4/Igfbp3	6
GO:0042063	BP	GO:0042063	gliogenesis	6/23	378/28564	4.30806e-07	8.04517e-06	1.78709e-06	Ctnnb1/Notch1/Igf1/Ncstn/Psen1/App	6
GO:0061097	BP	GO:0061097	regulation of protein tyrosine kinase activity	4/23	78/28564	4.37876e-07	8.04517e-06	1.78709e-06	Psen1/Psen2/App/Itgb3	4
GO:0150076	BP	GO:0150076	neuroinflammatory response	4/23	78/28564	4.37876e-07	8.04517e-06	1.78709e-06	Igf1/Psen1/Psen2/App	4
GO:0035051	BP	GO:0035051	cardiocyte differentiation	5/23	196/28564	4.39885e-07	8.04517e-06	1.78709e-06	Ctnnb1/Notch1/Igf1/Rbpj/Maml1	5
GO:0090030	BP	GO:0090030	regulation of steroid hormone biosynthetic process	3/23	20/28564	5.15211e-07	9.34559e-06	2.07596e-06	Igf1/Igf1r/Igf2	3
GO:0048844	BP	GO:0048844	artery morphogenesis	4/23	83/28564	5.62602e-07	1.01223e-05	2.24848e-06	Ctnnb1/Notch1/Rbpj/Hey1	4
GO:2000136	BP	GO:2000136	regulation of cell proliferation involved in heart morphogenesis	3/23	21/28564	6.00764e-07	1.07217e-05	2.38163e-06	Ctnnb1/Notch1/Rbpj	3
GO:0048638	BP	GO:0048638	regulation of developmental growth	6/23	405/28564	6.44452e-07	1.14094e-05	2.53439e-06	Notch1/Igf1/Rbpj/Igf1r/Igf2/App	6
GO:0061323	BP	GO:0061323	cell proliferation involved in heart morphogenesis	3/23	22/28564	6.95256e-07	1.22111e-05	2.71248e-06	Ctnnb1/Notch1/Rbpj	3
GO:0003151	BP	GO:0003151	outflow tract morphogenesis	4/23	88/28564	7.12028e-07	1.24072e-05	2.75605e-06	Ctnnb1/Notch1/Rbpj/Hey1	4
GO:0051098	BP	GO:0051098	regulation of binding	6/23	416/28564	7.53341e-07	1.30246e-05	2.89318e-06	Ctnnb1/Igf1/Psen1/Psen2/App/Hey1	6
GO:0035265	BP	GO:0035265	organ growth	5/23	220/28564	7.78274e-07	1.31662e-05	2.92463e-06	Ctnnb1/Notch1/Igf1/Rbpj/Igf2	5
GO:0048639	BP	GO:0048639	positive regulation of developmental growth	5/23	220/28564	7.78274e-07	1.31662e-05	2.92463e-06	Notch1/Igf1/Rbpj/Igf1r/Igf2	5
GO:0008593	BP	GO:0008593	regulation of Notch signaling pathway	4/23	90/28564	7.7938e-07	1.31662e-05	2.92463e-06	Notch1/Rbpj/Numb/Hey1	4
GO:0003177	BP	GO:0003177	pulmonary valve development	3/23	23/28564	7.99124e-07	1.33974e-05	2.976e-06	Notch1/Rbpj/Hey1	3
GO:2001233	BP	GO:2001233	regulation of apoptotic signaling pathway	6/23	424/28564	8.41661e-07	1.40045e-05	3.11085e-06	Ctnnb1/Igf1/Psen1/Psen2/Itgav/Sfrp1	6
GO:0045913	BP	GO:0045913	positive regulation of carbohydrate metabolic process	4/23	92/28564	8.51361e-07	1.40602e-05	3.12322e-06	Igf1/Psen1/Igf2/App	4
GO:0031016	BP	GO:0031016	pancreas development	4/23	93/28564	8.89151e-07	1.45755e-05	3.23769e-06	Ctnnb1/Igf1/Igf1r/Igf2	4
GO:0010560	BP	GO:0010560	positive regulation of glycoprotein biosynthetic process	3/23	24/28564	9.12805e-07	1.47448e-05	3.2753e-06	Ctnnb1/Igf1/Ncstn	3
GO:0032352	BP	GO:0032352	positive regulation of hormone metabolic process	3/23	24/28564	9.12805e-07	1.47448e-05	3.2753e-06	Igf1/Igf1r/Igf2	3
GO:0035050	BP	GO:0035050	embryonic heart tube development	4/23	95/28564	9.68457e-07	1.54243e-05	3.42624e-06	Ctnnb1/Notch1/Psen1/Rbpj	4
GO:0043542	BP	GO:0043542	endothelial cell migration	5/23	230/28564	9.68812e-07	1.54243e-05	3.42624e-06	Notch1/Igf1/Igf2/Itgb3/Itgav	5
GO:0045821	BP	GO:0045821	positive regulation of glycolytic process	3/23	25/28564	1.03673e-06	1.63878e-05	3.64026e-06	Igf1/Psen1/App	3
GO:0009798	BP	GO:0009798	axis specification	4/23	97/28564	1.05291e-06	1.65254e-05	3.67083e-06	Ctnnb1/Notch1/Hey1/Sfrp1	4
GO:0055001	BP	GO:0055001	muscle cell development	5/23	235/28564	1.07697e-06	1.6784e-05	3.72827e-06	Notch1/Igf1/Maml1/Tnnt2/Tpm1	5
GO:1903020	BP	GO:1903020	positive regulation of glycoprotein metabolic process	3/23	26/28564	1.17134e-06	1.81272e-05	4.02663e-06	Ctnnb1/Igf1/Ncstn	3
GO:0006816	BP	GO:0006816	calcium ion transport	6/23	452/28564	1.22032e-06	1.87539e-05	4.16585e-06	Ctnnb1/Igf1/Psen1/Psen2/Itgb3/Itgav	6
GO:0042098	BP	GO:0042098	T cell proliferation	5/23	243/28564	1.26963e-06	1.93772e-05	4.30431e-06	Ctnnb1/Igf1/Ncstn/Igf2/Igfbp2	5
GO:0014910	BP	GO:0014910	regulation of smooth muscle cell migration	4/23	102/28564	1.28794e-06	1.95032e-05	4.33229e-06	Igf1/Itgb3/Igfbp3/Tpm1	4
GO:0045664	BP	GO:0045664	regulation of neuron differentiation	5/23	244/28564	1.29551e-06	1.95032e-05	4.33229e-06	Notch1/App/Numb/Hey1/Sfrp1	5
GO:0042104	BP	GO:0042104	positive regulation of activated T cell proliferation	3/23	27/28564	1.31707e-06	1.9565e-05	4.34601e-06	Igf1/Igf2/Igfbp2	3
GO:0016055	BP	GO:0016055	Wnt signaling pathway	6/23	458/28564	1.3173e-06	1.9565e-05	4.34601e-06	Ctnnb1/Notch1/Psen1/Rbpj/App/Sfrp1	6
GO:2001234	BP	GO:2001234	negative regulation of apoptotic signaling pathway	5/23	246/28564	1.34852e-06	1.97997e-05	4.39815e-06	Ctnnb1/Igf1/Psen1/Psen2/Itgav	5
GO:0198738	BP	GO:0198738	cell-cell signaling by wnt	6/23	460/28564	1.35099e-06	1.97997e-05	4.39815e-06	Ctnnb1/Notch1/Psen1/Rbpj/App/Sfrp1	6
GO:0048762	BP	GO:0048762	mesenchymal cell differentiation	5/23	249/28564	1.43122e-06	2.08374e-05	4.62866e-06	Ctnnb1/Notch1/Rbpj/Hey1/Sfrp1	5
GO:0003272	BP	GO:0003272	endocardial cushion formation	3/23	28/28564	1.47434e-06	2.10498e-05	4.67585e-06	Notch1/Rbpj/Hey1	3
GO:0007176	BP	GO:0007176	regulation of epidermal growth factor-activated receptor activity	3/23	28/28564	1.47434e-06	2.10498e-05	4.67585e-06	Psen1/Psen2/App	3
GO:0032469	BP	GO:0032469	endoplasmic reticulum calcium ion homeostasis	3/23	28/28564	1.47434e-06	2.10498e-05	4.67585e-06	Psen1/Psen2/App	3
GO:0046849	BP	GO:0046849	bone remodeling	4/23	108/28564	1.61902e-06	2.29673e-05	5.10178e-06	Ctnnb1/Itgb3/Itgav/Sfrp1	4
GO:0010893	BP	GO:0010893	positive regulation of steroid biosynthetic process	3/23	29/28564	1.6436e-06	2.31674e-05	5.14623e-06	Igf1/Igf1r/Igf2	3
GO:0009953	BP	GO:0009953	dorsal/ventral pattern formation	4/23	109/28564	1.67981e-06	2.35279e-05	5.22631e-06	Ctnnb1/Psen1/Psen2/Sfrp1	4
GO:0050767	BP	GO:0050767	regulation of neurogenesis	6/23	480/28564	1.72852e-06	2.4058e-05	5.34406e-06	Ctnnb1/Notch1/Igf1/Psen1/Numb/Hey1	6
GO:0046885	BP	GO:0046885	regulation of hormone biosynthetic process	3/23	30/28564	1.82526e-06	2.52456e-05	5.60787e-06	Igf1/Igf1r/Igf2	3
GO:0014909	BP	GO:0014909	smooth muscle cell migration	4/23	113/28564	1.94002e-06	2.66662e-05	5.92343e-06	Igf1/Itgb3/Igfbp3/Tpm1	4
GO:0055017	BP	GO:0055017	cardiac muscle tissue growth	4/23	115/28564	2.0808e-06	2.84247e-05	6.31406e-06	Ctnnb1/Notch1/Igf1/Rbpj	4
GO:0045446	BP	GO:0045446	endothelial cell differentiation	4/23	116/28564	2.15397e-06	2.92437e-05	6.49598e-06	Ctnnb1/Notch1/Rbpj/Hey1	4
GO:0060317	BP	GO:0060317	cardiac epithelial to mesenchymal transition	3/23	32/28564	2.22753e-06	3.00581e-05	6.67688e-06	Notch1/Rbpj/Hey1	3
GO:0001892	BP	GO:0001892	embryonic placenta development	4/23	118/28564	2.30601e-06	3.07421e-05	6.82882e-06	Rbpj/Igf2/Itgav/Hey1	4
GO:0010906	BP	GO:0010906	regulation of glucose metabolic process	4/23	118/28564	2.30601e-06	3.07421e-05	6.82882e-06	Igf1/Igf2/Igfbp4/Igfbp3	4
GO:0060840	BP	GO:0060840	artery development	4/23	119/28564	2.38494e-06	3.16041e-05	7.02029e-06	Ctnnb1/Notch1/Rbpj/Hey1	4
GO:0003176	BP	GO:0003176	aortic valve development	3/23	34/28564	2.68459e-06	3.53631e-05	7.85529e-06	Notch1/Rbpj/Hey1	3
GO:0046620	BP	GO:0046620	regulation of organ growth	4/23	124/28564	2.81009e-06	3.65808e-05	8.12578e-06	Notch1/Igf1/Rbpj/Igf2	4
GO:0060419	BP	GO:0060419	heart growth	4/23	124/28564	2.81009e-06	3.65808e-05	8.12578e-06	Ctnnb1/Notch1/Igf1/Rbpj	4
GO:0060914	BP	GO:0060914	heart formation	3/23	35/28564	2.93473e-06	3.79799e-05	8.43656e-06	Ctnnb1/Notch1/Rbpj	3
GO:0003279	BP	GO:0003279	cardiac septum development	4/23	128/28564	3.18873e-06	4.06968e-05	9.04009e-06	Notch1/Rbpj/Hey1/Maml1	4
GO:0014812	BP	GO:0014812	muscle cell migration	4/23	128/28564	3.18873e-06	4.06968e-05	9.04009e-06	Igf1/Itgb3/Igfbp3/Tpm1	4
GO:0032369	BP	GO:0032369	negative regulation of lipid transport	3/23	36/28564	3.19984e-06	4.06968e-05	9.04009e-06	Itgb3/Itgav/Igfbp3	3
GO:0061384	BP	GO:0061384	heart trabecula morphogenesis	3/23	37/28564	3.48035e-06	4.39655e-05	9.76616e-06	Notch1/Rbpj/Hey1	3
GO:0048259	BP	GO:0048259	regulation of receptor-mediated endocytosis	4/23	131/28564	3.49658e-06	4.39655e-05	9.76616e-06	App/Itgb3/Itgav/Numb	4
GO:2000027	BP	GO:2000027	regulation of animal organ morphogenesis	4/23	134/28564	3.82592e-06	4.78349e-05	1.06257e-05	Ctnnb1/Rbpj/Numb/Sfrp1	4
GO:0050807	BP	GO:0050807	regulation of synapse organization	5/23	305/28564	3.86027e-06	4.79932e-05	1.06608e-05	Ctnnb1/Psen1/Psen2/App/Numb	5
GO:0003158	BP	GO:0003158	endothelium development	4/23	135/28564	3.94065e-06	4.84481e-05	1.07619e-05	Ctnnb1/Notch1/Rbpj/Hey1	4
GO:0090090	BP	GO:0090090	negative regulation of canonical Wnt signaling pathway	4/23	135/28564	3.94065e-06	4.84481e-05	1.07619e-05	Ctnnb1/Notch1/App/Sfrp1	4
GO:0051101	BP	GO:0051101	regulation of DNA binding	4/23	136/28564	4.0579e-06	4.91822e-05	1.0925e-05	Ctnnb1/Igf1/Psen1/Hey1	4
GO:0003203	BP	GO:0003203	endocardial cushion morphogenesis	3/23	39/28564	4.08926e-06	4.91822e-05	1.0925e-05	Notch1/Rbpj/Hey1	3
GO:0035909	BP	GO:0035909	aorta morphogenesis	3/23	39/28564	4.08926e-06	4.91822e-05	1.0925e-05	Notch1/Rbpj/Hey1	3
GO:0045940	BP	GO:0045940	positive regulation of steroid metabolic process	3/23	39/28564	4.08926e-06	4.91822e-05	1.0925e-05	Igf1/Igf1r/Igf2	3
GO:0060485	BP	GO:0060485	mesenchyme development	5/23	310/28564	4.17843e-06	4.99831e-05	1.11029e-05	Ctnnb1/Notch1/Rbpj/Hey1/Sfrp1	5
GO:0050803	BP	GO:0050803	regulation of synapse structure or activity	5/23	313/28564	4.379e-06	5.209e-05	1.15709e-05	Ctnnb1/Psen1/Psen2/App/Numb	5
GO:1905314	BP	GO:1905314	semi-lunar valve development	3/23	40/28564	4.4185e-06	5.209e-05	1.15709e-05	Notch1/Rbpj/Hey1	3
GO:0099175	BP	GO:0099175	regulation of postsynapse organization	4/23	139/28564	4.42518e-06	5.209e-05	1.15709e-05	Psen1/Psen2/App/Numb	4
GO:0006874	BP	GO:0006874	cellular calcium ion homeostasis	5/23	316/28564	4.58705e-06	5.37098e-05	1.19307e-05	Psen1/Psen2/App/Itgb3/Itgav	5
GO:0010721	BP	GO:0010721	negative regulation of cell development	5/23	318/28564	4.73002e-06	5.50923e-05	1.22378e-05	Ctnnb1/Notch1/Igf1/Psen1/Sfrp1	5
GO:0009855	BP	GO:0009855	determination of bilateral symmetry	4/23	143/28564	4.95249e-06	5.73815e-05	1.27463e-05	Ctnnb1/Notch1/Psen1/Rbpj	4
GO:0009799	BP	GO:0009799	specification of symmetry	4/23	144/28564	5.09128e-06	5.80773e-05	1.29008e-05	Ctnnb1/Notch1/Psen1/Rbpj	4
GO:0030326	BP	GO:0030326	embryonic limb morphogenesis	4/23	144/28564	5.09128e-06	5.80773e-05	1.29008e-05	Ctnnb1/Notch1/Psen1/Psen2	4
GO:0035113	BP	GO:0035113	embryonic appendage morphogenesis	4/23	144/28564	5.09128e-06	5.80773e-05	1.29008e-05	Ctnnb1/Notch1/Psen1/Psen2	4
GO:1903580	BP	GO:1903580	positive regulation of ATP metabolic process	3/23	42/28564	5.12866e-06	5.82037e-05	1.29289e-05	Igf1/Psen1/App	3
GO:0010631	BP	GO:0010631	epithelial cell migration	5/23	327/28564	5.41729e-06	6.11657e-05	1.35869e-05	Notch1/Igf1/Igf2/Itgb3/Itgav	5
GO:0090132	BP	GO:0090132	epithelium migration	5/23	329/28564	5.58015e-06	6.26847e-05	1.39243e-05	Notch1/Igf1/Igf2/Itgb3/Itgav	5
GO:0043588	BP	GO:0043588	skin development	5/23	331/28564	5.74683e-06	6.39083e-05	1.41961e-05	Ctnnb1/Notch1/Psen1/Rbpj/Psen2	5
GO:0090130	BP	GO:0090130	tissue migration	5/23	331/28564	5.74683e-06	6.39083e-05	1.41961e-05	Notch1/Igf1/Igf2/Itgb3/Itgav	5
GO:0046006	BP	GO:0046006	regulation of activated T cell proliferation	3/23	44/28564	5.91051e-06	6.53998e-05	1.45274e-05	Igf1/Igf2/Igfbp2	3
GO:0001822	BP	GO:0001822	kidney development	5/23	336/28564	6.18067e-06	6.65278e-05	1.4778e-05	Ctnnb1/Notch1/Itgb3/Hey1/Sfrp1	5
GO:0003162	BP	GO:0003162	atrioventricular node development	2/23	5/28564	6.19283e-06	6.65278e-05	1.4778e-05	Notch1/Maml1	2
GO:0009957	BP	GO:0009957	epidermal cell fate specification	2/23	5/28564	6.19283e-06	6.65278e-05	1.4778e-05	Notch1/Rbpj	2
GO:0050748	BP	GO:0050748	negative regulation of lipoprotein metabolic process	2/23	5/28564	6.19283e-06	6.65278e-05	1.4778e-05	Itgb3/Itgav	2
GO:0061316	BP	GO:0061316	canonical Wnt signaling pathway involved in heart development	2/23	5/28564	6.19283e-06	6.65278e-05	1.4778e-05	Ctnnb1/Rbpj	2
GO:1905598	BP	GO:1905598	negative regulation of low-density lipoprotein receptor activity	2/23	5/28564	6.19283e-06	6.65278e-05	1.4778e-05	Itgb3/Itgav	2
GO:0010559	BP	GO:0010559	regulation of glycoprotein biosynthetic process	3/23	45/28564	6.32936e-06	6.73408e-05	1.49586e-05	Ctnnb1/Igf1/Ncstn	3
GO:0045840	BP	GO:0045840	positive regulation of mitotic nuclear division	3/23	45/28564	6.32936e-06	6.73408e-05	1.49586e-05	Igf1/Igf1r/Igf2	3
GO:0043467	BP	GO:0043467	regulation of generation of precursor metabolites and energy	4/23	154/28564	6.64261e-06	7.03354e-05	1.56238e-05	Igf1/Psen1/Igf2/App	4
GO:0030279	BP	GO:0030279	negative regulation of ossification	3/23	46/28564	6.76739e-06	7.13154e-05	1.58415e-05	Notch1/Rbpj/Sfrp1	3
GO:0072073	BP	GO:0072073	kidney epithelium development	4/23	155/28564	6.81495e-06	7.14762e-05	1.58772e-05	Ctnnb1/Notch1/Hey1/Sfrp1	4
GO:0022612	BP	GO:0022612	gland morphogenesis	4/23	157/28564	7.1695e-06	7.40296e-05	1.64444e-05	Notch1/Igf1/Igf1r/Sfrp1	4
GO:0045981	BP	GO:0045981	positive regulation of nucleotide metabolic process	3/23	47/28564	7.22501e-06	7.40296e-05	1.64444e-05	Igf1/Psen1/App	3
GO:0055023	BP	GO:0055023	positive regulation of cardiac muscle tissue growth	3/23	47/28564	7.22501e-06	7.40296e-05	1.64444e-05	Notch1/Igf1/Rbpj	3
GO:1900544	BP	GO:1900544	positive regulation of purine nucleotide metabolic process	3/23	47/28564	7.22501e-06	7.40296e-05	1.64444e-05	Igf1/Psen1/App	3
GO:0055074	BP	GO:0055074	calcium ion homeostasis	5/23	347/28564	7.22567e-06	7.40296e-05	1.64444e-05	Psen1/Psen2/App/Itgb3/Itgav	5
GO:0072001	BP	GO:0072001	renal system development	5/23	352/28564	7.7442e-06	7.89766e-05	1.75433e-05	Ctnnb1/Notch1/Itgb3/Hey1/Sfrp1	5
GO:0070371	BP	GO:0070371	ERK1 and ERK2 cascade	5/23	353/28564	7.85132e-06	7.97017e-05	1.77043e-05	Notch1/Igf1/App/Itgb3/Itgav	5
GO:0051147	BP	GO:0051147	regulation of muscle cell differentiation	4/23	161/28564	7.91929e-06	7.97041e-05	1.77049e-05	Notch1/Igf1/Igf2/Maml1	4
GO:0001933	BP	GO:0001933	negative regulation of protein phosphorylation	5/23	354/28564	7.9596e-06	7.97041e-05	1.77049e-05	Igf1/Psen1/Psen2/Igfbp3/Sfrp1	5
GO:0046651	BP	GO:0046651	lymphocyte proliferation	5/23	354/28564	7.9596e-06	7.97041e-05	1.77049e-05	Ctnnb1/Igf1/Ncstn/Igf2/Igfbp2	5
GO:0072006	BP	GO:0072006	nephron development	4/23	162/28564	8.11546e-06	8.08987e-05	1.79702e-05	Ctnnb1/Notch1/Itgb3/Hey1	4
GO:0032943	BP	GO:0032943	mononuclear cell proliferation	5/23	360/28564	8.63411e-06	8.56829e-05	1.9033e-05	Ctnnb1/Igf1/Ncstn/Igf2/Igfbp2	5
GO:0060421	BP	GO:0060421	positive regulation of heart growth	3/23	50/28564	8.71953e-06	8.57615e-05	1.90504e-05	Notch1/Igf1/Rbpj	3
GO:1903018	BP	GO:1903018	regulation of glycoprotein metabolic process	3/23	50/28564	8.71953e-06	8.57615e-05	1.90504e-05	Ctnnb1/Igf1/Ncstn	3
GO:0032350	BP	GO:0032350	regulation of hormone metabolic process	3/23	51/28564	9.25964e-06	8.97249e-05	1.99308e-05	Igf1/Igf1r/Igf2	3
GO:0009912	BP	GO:0009912	auditory receptor cell fate commitment	2/23	6/28564	9.28469e-06	8.97249e-05	1.99308e-05	Notch1/Rbpj	2
GO:0044340	BP	GO:0044340	canonical Wnt signaling pathway involved in regulation of cell proliferation	2/23	6/28564	9.28469e-06	8.97249e-05	1.99308e-05	Ctnnb1/Sfrp1	2
GO:0060120	BP	GO:0060120	inner ear receptor cell fate commitment	2/23	6/28564	9.28469e-06	8.97249e-05	1.99308e-05	Notch1/Rbpj	2
GO:0030178	BP	GO:0030178	negative regulation of Wnt signaling pathway	4/23	168/28564	9.3688e-06	8.97539e-05	1.99373e-05	Ctnnb1/Notch1/App/Sfrp1	4
GO:0030856	BP	GO:0030856	regulation of epithelial cell differentiation	4/23	168/28564	9.3688e-06	8.97539e-05	1.99373e-05	Ctnnb1/Notch1/Numb/Hey1	4
GO:2001236	BP	GO:2001236	regulation of extrinsic apoptotic signaling pathway	4/23	169/28564	9.59081e-06	9.14848e-05	2.03217e-05	Igf1/Psen2/Itgav/Sfrp1	4
GO:0003197	BP	GO:0003197	endocardial cushion development	3/23	52/28564	9.8214e-06	9.28836e-05	2.06324e-05	Notch1/Rbpj/Hey1	3
GO:0050798	BP	GO:0050798	activated T cell proliferation	3/23	52/28564	9.8214e-06	9.28836e-05	2.06324e-05	Igf1/Igf2/Igfbp2	3
GO:0060412	BP	GO:0060412	ventricular septum morphogenesis	3/23	53/28564	1.04052e-05	9.79861e-05	2.17659e-05	Notch1/Rbpj/Hey1	3
GO:0010675	BP	GO:0010675	regulation of cellular carbohydrate metabolic process	4/23	175/28564	1.10055e-05	0.00010282	2.28398e-05	Igf1/Igf2/Igfbp4/Igfbp3	4
GO:0035272	BP	GO:0035272	exocrine system development	3/23	54/28564	1.10115e-05	0.00010282	2.28398e-05	Igf1/Igf1r/Igf2	3
GO:0010594	BP	GO:0010594	regulation of endothelial cell migration	4/23	177/28564	1.15095e-05	0.000107019	2.37724e-05	Notch1/Igf1/Igf2/Itgb3	4
GO:0006110	BP	GO:0006110	regulation of glycolytic process	3/23	55/28564	1.16407e-05	0.000107786	2.39427e-05	Igf1/Psen1/App	3
GO:0035107	BP	GO:0035107	appendage morphogenesis	4/23	179/28564	1.20304e-05	0.00011047	2.45389e-05	Ctnnb1/Notch1/Psen1/Psen2	4
GO:0035108	BP	GO:0035108	limb morphogenesis	4/23	179/28564	1.20304e-05	0.00011047	2.45389e-05	Ctnnb1/Notch1/Psen1/Psen2	4
GO:0048546	BP	GO:0048546	digestive tract morphogenesis	3/23	56/28564	1.22931e-05	0.000112416	2.49712e-05	Ctnnb1/Notch1/Sfrp1	3
GO:0062013	BP	GO:0062013	positive regulation of small molecule metabolic process	4/23	182/28564	1.2844e-05	0.000116404	2.5857e-05	Igf1/Psen1/Igf2/App	4
GO:0048538	BP	GO:0048538	thymus development	3/23	57/28564	1.29693e-05	0.000116404	2.5857e-05	Ctnnb1/Psen1/Psen2	3
GO:0003160	BP	GO:0003160	endocardium morphogenesis	2/23	7/28564	1.29922e-05	0.000116404	2.5857e-05	Notch1/Rbpj	2
GO:0060526	BP	GO:0060526	prostate glandular acinus morphogenesis	2/23	7/28564	1.29922e-05	0.000116404	2.5857e-05	Igf1/Sfrp1	2
GO:0060527	BP	GO:0060527	prostate epithelial cord arborization involved in prostate glandular acinus morphogenesis	2/23	7/28564	1.29922e-05	0.000116404	2.5857e-05	Igf1/Sfrp1	2
GO:0001890	BP	GO:0001890	placenta development	4/23	183/28564	1.3124e-05	0.000117111	2.60141e-05	Rbpj/Igf2/Itgav/Hey1	4
GO:0002244	BP	GO:0002244	hematopoietic progenitor cell differentiation	4/23	184/28564	1.34085e-05	0.000119169	2.64713e-05	Notch1/Psen1/Psen2/Sfrp1	4
GO:0070661	BP	GO:0070661	leukocyte proliferation	5/23	396/28564	1.36782e-05	0.000121079	2.68956e-05	Ctnnb1/Igf1/Ncstn/Igf2/Igfbp2	5
GO:1905953	BP	GO:1905953	negative regulation of lipid localization	3/23	59/28564	1.43942e-05	0.00012691	2.81908e-05	Itgb3/Itgav/Igfbp3	3
GO:0042326	BP	GO:0042326	negative regulation of phosphorylation	5/23	405/28564	1.52408e-05	0.000133841	2.97304e-05	Igf1/Psen1/Psen2/Igfbp3/Sfrp1	5
GO:0032640	BP	GO:0032640	tumor necrosis factor production	4/23	192/28564	1.58512e-05	0.000137611	3.05678e-05	Igf1/Psen1/Psen2/App	4
GO:0050731	BP	GO:0050731	positive regulation of peptidyl-tyrosine phosphorylation	4/23	192/28564	1.58512e-05	0.000137611	3.05678e-05	Igf1/Igf2/App/Itgb3	4
GO:0030858	BP	GO:0030858	positive regulation of epithelial cell differentiation	3/23	61/28564	1.59188e-05	0.000137611	3.05678e-05	Ctnnb1/Notch1/Numb	3
GO:0042491	BP	GO:0042491	inner ear auditory receptor cell differentiation	3/23	61/28564	1.59188e-05	0.000137611	3.05678e-05	Notch1/Rbpj/Hey1	3
GO:0042446	BP	GO:0042446	hormone biosynthetic process	3/23	62/28564	1.67194e-05	0.000143969	3.19803e-05	Igf1/Igf1r/Igf2	3
GO:0071706	BP	GO:0071706	tumor necrosis factor superfamily cytokine production	4/23	195/28564	1.68466e-05	0.000144502	3.20985e-05	Igf1/Psen1/Psen2/App	4
GO:0003190	BP	GO:0003190	atrioventricular valve formation	2/23	8/28564	1.73144e-05	0.000146247	3.24863e-05	Notch1/Hey1	2
GO:0014031	BP	GO:0014031	mesenchymal cell development	2/23	8/28564	1.73144e-05	0.000146247	3.24863e-05	Notch1/Hey1	2
GO:0035912	BP	GO:0035912	dorsal aorta morphogenesis	2/23	8/28564	1.73144e-05	0.000146247	3.24863e-05	Rbpj/Hey1	2
GO:1904796	BP	GO:1904796	regulation of core promoter binding	2/23	8/28564	1.73144e-05	0.000146247	3.24863e-05	Ctnnb1/Psen1	2
GO:0001947	BP	GO:0001947	heart looping	3/23	64/28564	1.83995e-05	0.000154235	3.42606e-05	Notch1/Psen1/Rbpj	3
GO:0046850	BP	GO:0046850	regulation of bone remodeling	3/23	64/28564	1.83995e-05	0.000154235	3.42606e-05	Itgb3/Itgav/Sfrp1	3
GO:0021915	BP	GO:0021915	neural tube development	4/23	200/28564	1.86069e-05	0.000154801	3.43863e-05	Notch1/Psen1/Psen2/Sfrp1	4
GO:0051099	BP	GO:0051099	positive regulation of binding	4/23	200/28564	1.86069e-05	0.000154801	3.43863e-05	Ctnnb1/Igf1/Psen1/App	4
GO:0042129	BP	GO:0042129	regulation of T cell proliferation	4/23	201/28564	1.89746e-05	0.000157269	3.49344e-05	Ctnnb1/Igf1/Igf2/Igfbp2	4
GO:0003170	BP	GO:0003170	heart valve development	3/23	65/28564	1.92796e-05	0.000158022	3.51017e-05	Notch1/Rbpj/Hey1	3
GO:0051785	BP	GO:0051785	positive regulation of nuclear division	3/23	65/28564	1.92796e-05	0.000158022	3.51017e-05	Igf1/Igf1r/Igf2	3
GO:0060038	BP	GO:0060038	cardiac muscle cell proliferation	3/23	65/28564	1.92796e-05	0.000158022	3.51017e-05	Ctnnb1/Notch1/Rbpj	3
GO:0043470	BP	GO:0043470	regulation of carbohydrate catabolic process	3/23	67/28564	2.11223e-05	0.000172486	3.83147e-05	Igf1/Psen1/App	3
GO:0003012	BP	GO:0003012	muscle system process	5/23	436/28564	2.17179e-05	0.000176697	3.92502e-05	Notch1/Igf1/Psen2/Tnnt2/Tpm1	5
GO:0035315	BP	GO:0035315	hair cell differentiation	3/23	68/28564	2.20856e-05	0.000179031	3.97685e-05	Notch1/Rbpj/Hey1	3
GO:0031331	BP	GO:0031331	positive regulation of cellular catabolic process	5/23	438/28564	2.21994e-05	0.000179056	3.97741e-05	Igf1/Psen1/Psen2/App/Igfbp3	5
GO:0061343	BP	GO:0061343	cell adhesion involved in heart morphogenesis	2/23	9/28564	2.22505e-05	0.000179056	3.97741e-05	Notch1/Rbpj	2
GO:0033674	BP	GO:0033674	positive regulation of kinase activity	5/23	440/28564	2.26893e-05	0.000181925	4.04115e-05	Igf1/Psen1/Igf1r/App/Itgb3	5
GO:0048736	BP	GO:0048736	appendage development	4/23	211/28564	2.29522e-05	0.000182709	4.05856e-05	Ctnnb1/Notch1/Psen1/Psen2	4
GO:0060173	BP	GO:0060173	limb development	4/23	211/28564	2.29522e-05	0.000182709	4.05856e-05	Ctnnb1/Notch1/Psen1/Psen2	4
GO:0061351	BP	GO:0061351	neural precursor cell proliferation	4/23	212/28564	2.33811e-05	0.000185457	4.11959e-05	Ctnnb1/Notch1/Igf1/Numb	4
GO:0061371	BP	GO:0061371	determination of heart left/right asymmetry	3/23	70/28564	2.4098e-05	0.00019046	4.23074e-05	Notch1/Psen1/Rbpj	3
GO:0003143	BP	GO:0003143	embryonic heart tube morphogenesis	3/23	71/28564	2.51479e-05	0.000197349	4.38376e-05	Notch1/Psen1/Rbpj	3
GO:0070050	BP	GO:0070050	neuron cellular homeostasis	3/23	71/28564	2.51479e-05	0.000197349	4.38376e-05	Psen1/Psen2/App	3
GO:0035904	BP	GO:0035904	aorta development	3/23	72/28564	2.62275e-05	0.000205094	4.5558e-05	Notch1/Rbpj/Hey1	3
GO:0048839	BP	GO:0048839	inner ear development	4/23	221/28564	2.75114e-05	0.000213612	4.74502e-05	Notch1/Igf1/Rbpj/Hey1	4
GO:0010745	BP	GO:0010745	negative regulation of macrophage derived foam cell differentiation	2/23	10/28564	2.77995e-05	0.000213612	4.74502e-05	Itgb3/Itgav	2
GO:0030049	BP	GO:0030049	muscle filament sliding	2/23	10/28564	2.77995e-05	0.000213612	4.74502e-05	Tnnt2/Tpm1	2
GO:0035907	BP	GO:0035907	dorsal aorta development	2/23	10/28564	2.77995e-05	0.000213612	4.74502e-05	Rbpj/Hey1	2
GO:0060982	BP	GO:0060982	coronary artery morphogenesis	2/23	10/28564	2.77995e-05	0.000213612	4.74502e-05	Ctnnb1/Notch1	2
GO:0006006	BP	GO:0006006	glucose metabolic process	4/23	222/28564	2.80013e-05	0.000214418	4.76292e-05	Igf1/Igf2/Igfbp4/Igfbp3	4
GO:0010563	BP	GO:0010563	negative regulation of phosphorus metabolic process	5/23	461/28564	2.83591e-05	0.000214927	4.77422e-05	Igf1/Psen1/Psen2/Igfbp3/Sfrp1	5
GO:0045936	BP	GO:0045936	negative regulation of phosphate metabolic process	5/23	461/28564	2.83591e-05	0.000214927	4.77422e-05	Igf1/Psen1/Psen2/Igfbp3/Sfrp1	5
GO:0070997	BP	GO:0070997	neuron death	5/23	461/28564	2.83591e-05	0.000214927	4.77422e-05	Ctnnb1/Igf1/Ncstn/Psen1/App	5
GO:2000179	BP	GO:2000179	positive regulation of neural precursor cell proliferation	3/23	75/28564	2.96483e-05	0.000223931	4.97423e-05	Ctnnb1/Notch1/Igf1	3
GO:0070374	BP	GO:0070374	positive regulation of ERK1 and ERK2 cascade	4/23	228/28564	3.10762e-05	0.000233319	5.18278e-05	Notch1/Igf1/App/Itgb3	4
GO:0001667	BP	GO:0001667	ameboidal-type cell migration	5/23	470/28564	3.11022e-05	0.000233319	5.18278e-05	Notch1/Igf1/Igf2/Itgb3/Itgav	5
GO:0061138	BP	GO:0061138	morphogenesis of a branching epithelium	4/23	229/28564	3.16118e-05	0.000236341	5.2499e-05	Ctnnb1/Notch1/Igf1/Sfrp1	4
GO:0007492	BP	GO:0007492	endoderm development	3/23	77/28564	3.20844e-05	0.000236676	5.25734e-05	Ctnnb1/Notch1/Itgav	3
GO:0014009	BP	GO:0014009	glial cell proliferation	3/23	77/28564	3.20844e-05	0.000236676	5.25734e-05	Ctnnb1/Notch1/Igf1	3
GO:0045669	BP	GO:0045669	positive regulation of osteoblast differentiation	3/23	77/28564	3.20844e-05	0.000236676	5.25734e-05	Ctnnb1/Igf1/Hey1	3
GO:0048645	BP	GO:0048645	animal organ formation	3/23	77/28564	3.20844e-05	0.000236676	5.25734e-05	Ctnnb1/Notch1/Rbpj	3
GO:1901184	BP	GO:1901184	regulation of ERBB signaling pathway	3/23	78/28564	3.33503e-05	0.000244567	5.43261e-05	Psen1/Rbpj/Psen2	3
GO:0034329	BP	GO:0034329	cell junction assembly	5/23	477/28564	3.33751e-05	0.000244567	5.43261e-05	Ctnnb1/App/Itgb3/Itgav/Numb	5
GO:0003266	BP	GO:0003266	regulation of secondary heart field cardioblast proliferation	2/23	11/28564	3.39605e-05	0.000246409	5.47353e-05	Ctnnb1/Notch1	2
GO:0045603	BP	GO:0045603	positive regulation of endothelial cell differentiation	2/23	11/28564	3.39605e-05	0.000246409	5.47353e-05	Ctnnb1/Notch1	2
GO:0060768	BP	GO:0060768	regulation of epithelial cell proliferation involved in prostate gland development	2/23	11/28564	3.39605e-05	0.000246409	5.47353e-05	Ctnnb1/Notch1	2
GO:0007160	BP	GO:0007160	cell-matrix adhesion	4/23	236/28564	3.5553e-05	0.00025712	5.71147e-05	Ctnnb1/Itgb3/Itgav/Itgb5	4
GO:0051057	BP	GO:0051057	positive regulation of small GTPase mediated signal transduction	3/23	80/28564	3.59796e-05	0.000258516	5.74247e-05	Notch1/Igf1/Itgav	3
GO:1903578	BP	GO:1903578	regulation of ATP metabolic process	3/23	80/28564	3.59796e-05	0.000258516	5.74247e-05	Igf1/Psen1/App	3
GO:0045453	BP	GO:0045453	bone resorption	3/23	81/28564	3.73438e-05	0.000267449	5.94092e-05	Ctnnb1/Itgb3/Itgav	3
GO:0051145	BP	GO:0051145	smooth muscle cell differentiation	3/23	82/28564	3.87416e-05	0.000276565	6.1434e-05	Ctnnb1/Notch1/Hey1	3
GO:0097191	BP	GO:0097191	extrinsic apoptotic signaling pathway	4/23	242/28564	3.92082e-05	0.000277358	6.16102e-05	Igf1/Psen2/Itgav/Sfrp1	4
GO:0002090	BP	GO:0002090	regulation of receptor internalization	3/23	83/28564	4.01733e-05	0.000277358	6.16102e-05	App/Itgb3/Numb	3
GO:2000112	BP	GO:2000112	regulation of cellular macromolecule biosynthetic process	5/23	497/28564	4.05869e-05	0.000277358	6.16102e-05	Ctnnb1/Igf1/Ncstn/Igf2/App	5
GO:0003263	BP	GO:0003263	cardioblast proliferation	2/23	12/28564	4.07327e-05	0.000277358	6.16102e-05	Ctnnb1/Notch1	2
GO:0003264	BP	GO:0003264	regulation of cardioblast proliferation	2/23	12/28564	4.07327e-05	0.000277358	6.16102e-05	Ctnnb1/Notch1	2
GO:0003306	BP	GO:0003306	Wnt signaling pathway involved in heart development	2/23	12/28564	4.07327e-05	0.000277358	6.16102e-05	Ctnnb1/Rbpj	2
GO:0007440	BP	GO:0007440	foregut morphogenesis	2/23	12/28564	4.07327e-05	0.000277358	6.16102e-05	Ctnnb1/Notch1	2
GO:0031293	BP	GO:0031293	membrane protein intracellular domain proteolysis	2/23	12/28564	4.07327e-05	0.000277358	6.16102e-05	Ncstn/Psen1	2
GO:0033275	BP	GO:0033275	actin-myosin filament sliding	2/23	12/28564	4.07327e-05	0.000277358	6.16102e-05	Tnnt2/Tpm1	2
GO:0045607	BP	GO:0045607	regulation of inner ear auditory receptor cell differentiation	2/23	12/28564	4.07327e-05	0.000277358	6.16102e-05	Notch1/Hey1	2
GO:0045631	BP	GO:0045631	regulation of mechanoreceptor differentiation	2/23	12/28564	4.07327e-05	0.000277358	6.16102e-05	Notch1/Hey1	2
GO:0060379	BP	GO:0060379	cardiac muscle cell myoblast differentiation	2/23	12/28564	4.07327e-05	0.000277358	6.16102e-05	Notch1/Rbpj	2
GO:0060767	BP	GO:0060767	epithelial cell proliferation involved in prostate gland development	2/23	12/28564	4.07327e-05	0.000277358	6.16102e-05	Ctnnb1/Notch1	2
GO:1990535	BP	GO:1990535	neuron projection maintenance	2/23	12/28564	4.07327e-05	0.000277358	6.16102e-05	Psen1/App	2
GO:2000980	BP	GO:2000980	regulation of inner ear receptor cell differentiation	2/23	12/28564	4.07327e-05	0.000277358	6.16102e-05	Notch1/Hey1	2
GO:0007409	BP	GO:0007409	axonogenesis	5/23	498/28564	4.09769e-05	0.000278165	6.17895e-05	Notch1/Psen1/Igf1r/App/Numb	5
GO:0014855	BP	GO:0014855	striated muscle cell proliferation	3/23	84/28564	4.16393e-05	0.000280939	6.24055e-05	Ctnnb1/Notch1/Rbpj	3
GO:0055021	BP	GO:0055021	regulation of cardiac muscle tissue growth	3/23	84/28564	4.16393e-05	0.000280939	6.24055e-05	Notch1/Igf1/Rbpj	3
GO:0030100	BP	GO:0030100	regulation of endocytosis	4/23	248/28564	4.31316e-05	0.000287557	6.38757e-05	App/Itgb3/Itgav/Numb	4
GO:0043954	BP	GO:0043954	cellular component maintenance	3/23	85/28564	4.31401e-05	0.000287557	6.38757e-05	Igf1r/App/Itgb3	3
GO:0048663	BP	GO:0048663	neuron fate commitment	3/23	85/28564	4.31401e-05	0.000287557	6.38757e-05	Ctnnb1/Notch1/Rbpj	3
GO:0060411	BP	GO:0060411	cardiac septum morphogenesis	3/23	85/28564	4.31401e-05	0.000287557	6.38757e-05	Notch1/Rbpj/Hey1	3
GO:0001763	BP	GO:0001763	morphogenesis of a branching structure	4/23	249/28564	4.38124e-05	0.00029029	6.44828e-05	Ctnnb1/Notch1/Igf1/Sfrp1	4
GO:0010632	BP	GO:0010632	regulation of epithelial cell migration	4/23	249/28564	4.38124e-05	0.00029029	6.44828e-05	Notch1/Igf1/Igf2/Itgb3	4
GO:0034103	BP	GO:0034103	regulation of tissue remodeling	3/23	87/28564	4.62472e-05	0.000304598	6.76611e-05	Itgb3/Itgav/Sfrp1	3
GO:0060113	BP	GO:0060113	inner ear receptor cell differentiation	3/23	87/28564	4.62472e-05	0.000304598	6.76611e-05	Notch1/Rbpj/Hey1	3
GO:0003281	BP	GO:0003281	ventricular septum development	3/23	88/28564	4.78543e-05	0.000311341	6.91588e-05	Notch1/Rbpj/Hey1	3
GO:0050810	BP	GO:0050810	regulation of steroid biosynthetic process	3/23	88/28564	4.78543e-05	0.000311341	6.91588e-05	Igf1/Igf1r/Igf2	3
GO:0043583	BP	GO:0043583	ear development	4/23	255/28564	4.8064e-05	0.000311341	6.91588e-05	Notch1/Igf1/Rbpj/Hey1	4
GO:0003157	BP	GO:0003157	endocardium development	2/23	13/28564	4.8115e-05	0.000311341	6.91588e-05	Notch1/Rbpj	2
GO:0009950	BP	GO:0009950	dorsal/ventral axis specification	2/23	13/28564	4.8115e-05	0.000311341	6.91588e-05	Ctnnb1/Sfrp1	2
GO:0043589	BP	GO:0043589	skin morphogenesis	2/23	13/28564	4.8115e-05	0.000311341	6.91588e-05	Psen1/Psen2	2
GO:0019318	BP	GO:0019318	hexose metabolic process	4/23	256/28564	4.88009e-05	0.000314858	6.99402e-05	Igf1/Igf2/Igfbp4/Igfbp3	4
GO:0007405	BP	GO:0007405	neuroblast proliferation	3/23	89/28564	4.94976e-05	0.000318425	7.07325e-05	Ctnnb1/Notch1/Numb	3
GO:0033627	BP	GO:0033627	cell adhesion mediated by integrin	3/23	90/28564	5.11776e-05	0.000328278	7.29212e-05	Itgb3/Itgav/Itgb5	3
GO:0050670	BP	GO:0050670	regulation of lymphocyte proliferation	4/23	260/28564	5.18314e-05	0.000331511	7.36393e-05	Ctnnb1/Igf1/Igf2/Igfbp2	4
GO:0045665	BP	GO:0045665	negative regulation of neuron differentiation	3/23	91/28564	5.28945e-05	0.000336366	7.47178e-05	Notch1/App/Hey1	3
GO:0060420	BP	GO:0060420	regulation of heart growth	3/23	91/28564	5.28945e-05	0.000336366	7.47178e-05	Notch1/Igf1/Rbpj	3
GO:0090068	BP	GO:0090068	positive regulation of cell cycle process	4/23	262/28564	5.33972e-05	0.00033859	7.52119e-05	Igf1/Igf1r/Igf2/App	4
GO:0032944	BP	GO:0032944	regulation of mononuclear cell proliferation	4/23	264/28564	5.49974e-05	0.000347741	7.72444e-05	Ctnnb1/Igf1/Igf2/Igfbp2	4
GO:0007175	BP	GO:0007175	negative regulation of epidermal growth factor-activated receptor activity	2/23	14/28564	5.61067e-05	0.00035174	7.81327e-05	Psen1/Psen2	2
GO:0048505	BP	GO:0048505	regulation of timing of cell differentiation	2/23	14/28564	5.61067e-05	0.00035174	7.81327e-05	Notch1/Rbpj	2
GO:1904948	BP	GO:1904948	midbrain dopaminergic neuron differentiation	2/23	14/28564	5.61067e-05	0.00035174	7.81327e-05	Ctnnb1/Sfrp1	2
GO:0045670	BP	GO:0045670	regulation of osteoclast differentiation	3/23	93/28564	5.64407e-05	0.00035184	7.81551e-05	Ctnnb1/Itgb3/Sfrp1	3
GO:0048708	BP	GO:0048708	astrocyte differentiation	3/23	93/28564	5.64407e-05	0.00035184	7.81551e-05	Notch1/Psen1/App	3
GO:0042490	BP	GO:0042490	mechanoreceptor differentiation	3/23	94/28564	5.82708e-05	0.000362228	8.04626e-05	Notch1/Rbpj/Hey1	3
GO:0099003	BP	GO:0099003	vesicle-mediated transport in synapse	4/23	271/28564	6.08751e-05	0.000377357	8.38233e-05	Ctnnb1/Psen1/Itgb3/Numb	4
GO:0043535	BP	GO:0043535	regulation of blood vessel endothelial cell migration	3/23	96/28564	6.20468e-05	0.000383546	8.5198e-05	Notch1/Igf1/Igf2	3
GO:0006898	BP	GO:0006898	receptor-mediated endocytosis	4/23	273/28564	6.26355e-05	0.000385034	8.55286e-05	App/Itgb3/Itgav/Numb	4
GO:1901215	BP	GO:1901215	negative regulation of neuron death	4/23	273/28564	6.26355e-05	0.000385034	8.55286e-05	Ctnnb1/Igf1/Psen1/App	4
GO:1903321	BP	GO:1903321	negative regulation of protein modification by small protein conjugation or removal	3/23	97/28564	6.39934e-05	0.000392292	8.71407e-05	Ctnnb1/Psen1/Psen2	3
GO:0003188	BP	GO:0003188	heart valve formation	2/23	15/28564	6.47067e-05	0.000393396	8.73859e-05	Notch1/Hey1	2
GO:0060442	BP	GO:0060442	branching involved in prostate gland morphogenesis	2/23	15/28564	6.47067e-05	0.000393396	8.73859e-05	Igf1/Sfrp1	2
GO:0060742	BP	GO:0060742	epithelial cell differentiation involved in prostate gland development	2/23	15/28564	6.47067e-05	0.000393396	8.73859e-05	Ctnnb1/Notch1	2
GO:0001894	BP	GO:0001894	tissue homeostasis	4/23	278/28564	6.71993e-05	0.000406317	9.02561e-05	Ctnnb1/Notch1/Itgb3/Itgav	4
GO:0060249	BP	GO:0060249	anatomical structure homeostasis	4/23	278/28564	6.71993e-05	0.000406317	9.02561e-05	Ctnnb1/Notch1/Itgb3/Itgav	4
GO:0001570	BP	GO:0001570	vasculogenesis	3/23	99/28564	6.80057e-05	0.000406748	9.03518e-05	Ctnnb1/Notch1/Hey1	3
GO:0006096	BP	GO:0006096	glycolytic process	3/23	99/28564	6.80057e-05	0.000406748	9.03518e-05	Igf1/Psen1/App	3
GO:0010717	BP	GO:0010717	regulation of epithelial to mesenchymal transition	3/23	99/28564	6.80057e-05	0.000406748	9.03518e-05	Ctnnb1/Notch1/Sfrp1	3
GO:1900542	BP	GO:1900542	regulation of purine nucleotide metabolic process	3/23	99/28564	6.80057e-05	0.000406748	9.03518e-05	Igf1/Psen1/App	3
GO:0006140	BP	GO:0006140	regulation of nucleotide metabolic process	3/23	100/28564	7.00722e-05	0.000416854	9.25968e-05	Igf1/Psen1/App	3
GO:0006757	BP	GO:0006757	ATP generation from ADP	3/23	100/28564	7.00722e-05	0.000416854	9.25968e-05	Igf1/Psen1/App	3
GO:0005996	BP	GO:0005996	monosaccharide metabolic process	4/23	282/28564	7.10214e-05	0.000421368	9.35996e-05	Igf1/Igf2/Igfbp4/Igfbp3	4
GO:0040034	BP	GO:0040034	regulation of development, heterochronic	2/23	16/28564	7.39143e-05	0.000433879	9.63786e-05	Notch1/Rbpj	2
GO:0072109	BP	GO:0072109	glomerular mesangium development	2/23	16/28564	7.39143e-05	0.000433879	9.63786e-05	Notch1/Itgb3	2
GO:1902043	BP	GO:1902043	positive regulation of extrinsic apoptotic signaling pathway via death domain receptors	2/23	16/28564	7.39143e-05	0.000433879	9.63786e-05	Psen2/Sfrp1	2
GO:1905906	BP	GO:1905906	regulation of amyloid fibril formation	2/23	16/28564	7.39143e-05	0.000433879	9.63786e-05	Psen1/App	2
GO:0007229	BP	GO:0007229	integrin-mediated signaling pathway	3/23	102/28564	7.43276e-05	0.000435151	9.66611e-05	Itgb3/Itgav/Itgb5	3
GO:0048863	BP	GO:0048863	stem cell differentiation	4/23	286/28564	7.49999e-05	0.000437928	9.72781e-05	Ctnnb1/Notch1/Rbpj/Sfrp1	4
GO:0070663	BP	GO:0070663	regulation of leukocyte proliferation	4/23	287/28564	7.60195e-05	0.000442713	9.8341e-05	Ctnnb1/Igf1/Igf2/Igfbp2	4
GO:0034446	BP	GO:0034446	substrate adhesion-dependent cell spreading	3/23	103/28564	7.65172e-05	0.000443279	9.84667e-05	Itgb3/Itgav/Sfrp1	3
GO:0072091	BP	GO:0072091	regulation of stem cell proliferation	3/23	103/28564	7.65172e-05	0.000443279	9.84667e-05	Ctnnb1/Notch1/Rbpj	3
GO:0071375	BP	GO:0071375	cellular response to peptide hormone stimulus	4/23	289/28564	7.80888e-05	0.000451202	0.000100227	Ctnnb1/Igf1/Igf1r/Igf2	4
GO:0009101	BP	GO:0009101	glycoprotein biosynthetic process	4/23	290/28564	7.91387e-05	0.000454893	0.000101047	Ctnnb1/Igf1/Ncstn/Psen1	4
GO:0060560	BP	GO:0060560	developmental growth involved in morphogenesis	4/23	290/28564	7.91387e-05	0.000454893	0.000101047	Ctnnb1/Notch1/App/Sfrp1	4
GO:0072080	BP	GO:0072080	nephron tubule development	3/23	105/28564	8.10223e-05	0.000464514	0.000103184	Ctnnb1/Notch1/Hey1	3
GO:0051924	BP	GO:0051924	regulation of calcium ion transport	4/23	292/28564	8.12694e-05	0.000464727	0.000103231	Ctnnb1/Igf1/Psen2/Itgb3	4
GO:0001938	BP	GO:0001938	positive regulation of endothelial cell proliferation	3/23	106/28564	8.33384e-05	0.000470282	0.000104465	Igf1/Igf2/Itgb3	3
GO:0010660	BP	GO:0010660	regulation of muscle cell apoptotic process	3/23	106/28564	8.33384e-05	0.000470282	0.000104465	Igf1/Igf1r/Igfbp3	3
GO:0051153	BP	GO:0051153	regulation of striated muscle cell differentiation	3/23	106/28564	8.33384e-05	0.000470282	0.000104465	Notch1/Igf1/Maml1	3
GO:0001921	BP	GO:0001921	positive regulation of receptor recycling	2/23	17/28564	8.37285e-05	0.000470282	0.000104465	Psen1/Psen2	2
GO:0060766	BP	GO:0060766	negative regulation of androgen receptor signaling pathway	2/23	17/28564	8.37285e-05	0.000470282	0.000104465	Igf1/Sfrp1	2
GO:0060947	BP	GO:0060947	cardiac vascular smooth muscle cell differentiation	2/23	17/28564	8.37285e-05	0.000470282	0.000104465	Ctnnb1/Notch1	2
GO:2000288	BP	GO:2000288	positive regulation of myoblast proliferation	2/23	17/28564	8.37285e-05	0.000470282	0.000104465	Ctnnb1/Igf1	2
GO:0001657	BP	GO:0001657	ureteric bud development	3/23	107/28564	8.56974e-05	0.00047891	0.000106381	Ctnnb1/Hey1/Sfrp1	3
GO:0030510	BP	GO:0030510	regulation of BMP signaling pathway	3/23	107/28564	8.56974e-05	0.00047891	0.000106381	Notch1/Rbpj/Sfrp1	3
GO:0046031	BP	GO:0046031	ADP metabolic process	3/23	108/28564	8.80996e-05	0.000491094	0.000109088	Igf1/Psen1/App	3
GO:0044262	BP	GO:0044262	cellular carbohydrate metabolic process	4/23	299/28564	8.90573e-05	0.000495186	0.000109997	Igf1/Igf2/Igfbp4/Igfbp3	4
GO:0046889	BP	GO:0046889	positive regulation of lipid biosynthetic process	3/23	109/28564	9.05455e-05	0.000502198	0.000111555	Igf1/Igf1r/Igf2	3
GO:0072163	BP	GO:0072163	mesonephric epithelium development	3/23	110/28564	9.30353e-05	0.000513179	0.000113994	Ctnnb1/Hey1/Sfrp1	3
GO:0072164	BP	GO:0072164	mesonephric tubule development	3/23	110/28564	9.30353e-05	0.000513179	0.000113994	Ctnnb1/Hey1/Sfrp1	3
GO:0010002	BP	GO:0010002	cardioblast differentiation	2/23	18/28564	9.41484e-05	0.000513179	0.000113994	Notch1/Rbpj	2
GO:0045725	BP	GO:0045725	positive regulation of glycogen biosynthetic process	2/23	18/28564	9.41484e-05	0.000513179	0.000113994	Igf1/Igf2	2
GO:0048715	BP	GO:0048715	negative regulation of oligodendrocyte differentiation	2/23	18/28564	9.41484e-05	0.000513179	0.000113994	Ctnnb1/Notch1	2
GO:0072148	BP	GO:0072148	epithelial cell fate commitment	2/23	18/28564	9.41484e-05	0.000513179	0.000113994	Notch1/Rbpj	2
GO:2000678	BP	GO:2000678	negative regulation of transcription regulatory region DNA binding	2/23	18/28564	9.41484e-05	0.000513179	0.000113994	Psen1/Hey1	2
GO:0010595	BP	GO:0010595	positive regulation of endothelial cell migration	3/23	111/28564	9.55694e-05	0.00051837	0.000115147	Igf1/Igf2/Itgb3	3
GO:0010657	BP	GO:0010657	muscle cell apoptotic process	3/23	111/28564	9.55694e-05	0.00051837	0.000115147	Igf1/Igf1r/Igfbp3	3
GO:0061326	BP	GO:0061326	renal tubule development	3/23	112/28564	9.81482e-05	0.000531056	0.000117965	Ctnnb1/Notch1/Hey1	3
GO:0061448	BP	GO:0061448	connective tissue development	4/23	307/28564	9.86085e-05	0.000532245	0.000118229	Ctnnb1/Notch1/Igf1/Itgb3	4
GO:0001823	BP	GO:0001823	mesonephros development	3/23	113/28564	0.000100772	0.000539972	0.000119945	Ctnnb1/Hey1/Sfrp1	3
GO:0009135	BP	GO:0009135	purine nucleoside diphosphate metabolic process	3/23	113/28564	0.000100772	0.000539972	0.000119945	Igf1/Psen1/App	3
GO:0009179	BP	GO:0009179	purine ribonucleoside diphosphate metabolic process	3/23	113/28564	0.000100772	0.000539972	0.000119945	Igf1/Psen1/App	3
GO:0019218	BP	GO:0019218	regulation of steroid metabolic process	3/23	114/28564	0.000103441	0.000550278	0.000122235	Igf1/Igf1r/Igf2	3
GO:0042102	BP	GO:0042102	positive regulation of T cell proliferation	3/23	114/28564	0.000103441	0.000550278	0.000122235	Igf1/Igf2/Igfbp2	3
GO:0048661	BP	GO:0048661	positive regulation of smooth muscle cell proliferation	3/23	114/28564	0.000103441	0.000550278	0.000122235	Igf1/Igf1r/Itgb3	3
GO:0030336	BP	GO:0030336	negative regulation of cell migration	4/23	312/28564	0.000104944	0.000555485	0.000123391	Notch1/Igfbp3/Tpm1/Sfrp1	4
GO:0003184	BP	GO:0003184	pulmonary valve morphogenesis	2/23	19/28564	0.000105173	0.000555485	0.000123391	Notch1/Hey1	2
GO:0050746	BP	GO:0050746	regulation of lipoprotein metabolic process	2/23	19/28564	0.000105173	0.000555485	0.000123391	Itgb3/Itgav	2
GO:0006165	BP	GO:0006165	nucleoside diphosphate phosphorylation	3/23	116/28564	0.000108917	0.000573891	0.00012748	Igf1/Psen1/App	3
GO:0106027	BP	GO:0106027	neuron projection organization	3/23	117/28564	0.000111725	0.000587286	0.000130455	Psen1/Igf1r/App	3
GO:0050769	BP	GO:0050769	positive regulation of neurogenesis	4/23	318/28564	0.000112932	0.000592224	0.000131552	Ctnnb1/Notch1/Igf1/Numb	4
GO:0007088	BP	GO:0007088	regulation of mitotic nuclear division	3/23	118/28564	0.000114579	0.000598339	0.00013291	Igf1/Igf1r/Igf2	3
GO:0090287	BP	GO:0090287	regulation of cellular response to growth factor stimulus	4/23	320/28564	0.00011569	0.000598339	0.00013291	Ctnnb1/Notch1/Rbpj/Sfrp1	4
GO:0003159	BP	GO:0003159	morphogenesis of an endothelium	2/23	20/28564	0.000116802	0.000598339	0.00013291	Ctnnb1/Rbpj	2
GO:0003161	BP	GO:0003161	cardiac conduction system development	2/23	20/28564	0.000116802	0.000598339	0.00013291	Notch1/Maml1	2
GO:0048143	BP	GO:0048143	astrocyte activation	2/23	20/28564	0.000116802	0.000598339	0.00013291	Psen1/App	2
GO:0061154	BP	GO:0061154	endothelial tube morphogenesis	2/23	20/28564	0.000116802	0.000598339	0.00013291	Ctnnb1/Rbpj	2
GO:0061469	BP	GO:0061469	regulation of type B pancreatic cell proliferation	2/23	20/28564	0.000116802	0.000598339	0.00013291	Igf1/Sfrp1	2
GO:0070875	BP	GO:0070875	positive regulation of glycogen metabolic process	2/23	20/28564	0.000116802	0.000598339	0.00013291	Igf1/Igf2	2
GO:0072087	BP	GO:0072087	renal vesicle development	2/23	20/28564	0.000116802	0.000598339	0.00013291	Ctnnb1/Hey1	2
GO:1905564	BP	GO:1905564	positive regulation of vascular endothelial cell proliferation	2/23	20/28564	0.000116802	0.000598339	0.00013291	Igf1/Igf2	2
GO:0055006	BP	GO:0055006	cardiac cell development	3/23	119/28564	0.000117481	0.000600429	0.000133375	Notch1/Igf1/Maml1	3
GO:0046939	BP	GO:0046939	nucleotide phosphorylation	3/23	120/28564	0.00012043	0.000611266	0.000135782	Igf1/Psen1/App	3
GO:0051897	BP	GO:0051897	positive regulation of protein kinase B signaling	3/23	120/28564	0.00012043	0.000611266	0.000135782	Igf1/Igf1r/Igf2	3
GO:0072009	BP	GO:0072009	nephron epithelium development	3/23	120/28564	0.00012043	0.000611266	0.000135782	Ctnnb1/Notch1/Hey1	3
GO:2000146	BP	GO:2000146	negative regulation of cell motility	4/23	325/28564	0.0001228	0.000621868	0.000138137	Notch1/Igfbp3/Tpm1/Sfrp1	4
GO:0048709	BP	GO:0048709	oligodendrocyte differentiation	3/23	122/28564	0.000126472	0.000639003	0.000141943	Ctnnb1/Notch1/Ncstn	3
GO:0070372	BP	GO:0070372	regulation of ERK1 and ERK2 cascade	4/23	329/28564	0.000128712	0.000647508	0.000143833	Notch1/Igf1/App/Itgb3	4
GO:0003214	BP	GO:0003214	cardiac left ventricle morphogenesis	2/23	21/28564	0.000129034	0.000647508	0.000143833	Notch1/Rbpj	2
GO:0051444	BP	GO:0051444	negative regulation of ubiquitin-protein transferase activity	2/23	21/28564	0.000129034	0.000647508	0.000143833	Psen1/Psen2	2
GO:0038127	BP	GO:0038127	ERBB signaling pathway	3/23	123/28564	0.000129566	0.00064871	0.0001441	Psen1/Rbpj/Psen2	3
GO:0009185	BP	GO:0009185	ribonucleoside diphosphate metabolic process	3/23	124/28564	0.000132709	0.000661452	0.00014693	Igf1/Psen1/App	3
GO:0043534	BP	GO:0043534	blood vessel endothelial cell migration	3/23	124/28564	0.000132709	0.000661452	0.00014693	Notch1/Igf1/Igf2	3
GO:0048534	BP	GO:0048534	hematopoietic or lymphoid organ development	3/23	125/28564	0.000135901	0.00067584	0.000150126	Ctnnb1/Psen1/Psen2	3
GO:0048562	BP	GO:0048562	embryonic organ morphogenesis	4/23	334/28564	0.00013639	0.000676752	0.000150329	Ctnnb1/Notch1/Psen1/Rbpj	4
GO:0048145	BP	GO:0048145	regulation of fibroblast proliferation	3/23	126/28564	0.000139142	0.000687327	0.000152677	Igf1/Itgb3/Sfrp1	3
GO:2000177	BP	GO:2000177	regulation of neural precursor cell proliferation	3/23	126/28564	0.000139142	0.000687327	0.000152677	Ctnnb1/Notch1/Igf1	3
GO:0051402	BP	GO:0051402	neuron apoptotic process	4/23	337/28564	0.000141153	0.000695707	0.000154539	Ctnnb1/Ncstn/Psen1/App	4
GO:2000291	BP	GO:2000291	regulation of myoblast proliferation	2/23	22/28564	0.000141867	0.000697672	0.000154976	Ctnnb1/Igf1	2
GO:1902074	BP	GO:1902074	response to salt	4/23	340/28564	0.000146036	0.000716582	0.000159176	Ncstn/Igf1r/App/Tnnt2	4
GO:0021782	BP	GO:0021782	glial cell development	3/23	129/28564	0.000149168	0.000730332	0.00016223	Ncstn/Psen1/App	3
GO:0048565	BP	GO:0048565	digestive tract development	3/23	130/28564	0.000152612	0.000745542	0.000165609	Ctnnb1/Notch1/Sfrp1	3
GO:0006090	BP	GO:0006090	pyruvate metabolic process	3/23	131/28564	0.000156107	0.000759263	0.000168657	Igf1/Psen1/App	3
GO:0060048	BP	GO:0060048	cardiac muscle contraction	3/23	131/28564	0.000156107	0.000759263	0.000168657	Psen2/Tnnt2/Tpm1	3
GO:0051208	BP	GO:0051208	sequestering of calcium ion	3/23	132/28564	0.000159654	0.00077481	0.00017211	Psen1/Itgb3/Itgav	3
GO:0045787	BP	GO:0045787	positive regulation of cell cycle	4/23	350/28564	0.0001632	0.00079029	0.000175549	Igf1/Igf1r/Igf2/App	4
GO:0008202	BP	GO:0008202	steroid metabolic process	4/23	351/28564	0.000164994	0.000797229	0.00017709	Igf1/Igf1r/Igf2/App	4
GO:0007368	BP	GO:0007368	determination of left/right symmetry	3/23	134/28564	0.000166903	0.000802949	0.000178361	Notch1/Psen1/Rbpj	3
GO:0030316	BP	GO:0030316	osteoclast differentiation	3/23	134/28564	0.000166903	0.000802949	0.000178361	Ctnnb1/Itgb3/Sfrp1	3
GO:0043011	BP	GO:0043011	myeloid dendritic cell differentiation	2/23	24/28564	0.000169338	0.000811136	0.00018018	Psen1/Rbpj	2
GO:0048643	BP	GO:0048643	positive regulation of skeletal muscle tissue development	2/23	24/28564	0.000169338	0.000811136	0.00018018	Ctnnb1/Igf2	2
GO:0071900	BP	GO:0071900	regulation of protein serine/threonine kinase activity	4/23	354/28564	0.000170459	0.000814743	0.000180981	Igf1/Psen1/App/Sfrp1	4
GO:0051592	BP	GO:0051592	response to calcium ion	3/23	137/28564	0.000178174	0.000849781	0.000188764	Ncstn/App/Tnnt2	3
GO:0040013	BP	GO:0040013	negative regulation of locomotion	4/23	360/28564	0.000181782	0.000865125	0.000192172	Notch1/Igfbp3/Tpm1/Sfrp1	4
GO:0010743	BP	GO:0010743	regulation of macrophage derived foam cell differentiation	2/23	25/28564	0.000183973	0.000873673	0.000194071	Itgb3/Itgav	2
GO:0009100	BP	GO:0009100	glycoprotein metabolic process	4/23	362/28564	0.000185674	0.00087744	0.000194908	Ctnnb1/Igf1/Ncstn/Psen1	4
GO:0014013	BP	GO:0014013	regulation of gliogenesis	3/23	139/28564	0.000185955	0.00087744	0.000194908	Ctnnb1/Notch1/Igf1	3
GO:0072089	BP	GO:0072089	stem cell proliferation	3/23	139/28564	0.000185955	0.00087744	0.000194908	Ctnnb1/Notch1/Rbpj	3
GO:0051963	BP	GO:0051963	regulation of synapse assembly	3/23	140/28564	0.000189928	0.000892378	0.000198226	Ctnnb1/App/Numb	3
GO:0060972	BP	GO:0060972	left/right pattern formation	3/23	140/28564	0.000189928	0.000892378	0.000198226	Notch1/Psen1/Rbpj	3
GO:0045861	BP	GO:0045861	negative regulation of proteolysis	4/23	368/28564	0.000197713	0.000926141	0.000205726	Igf1/Psen1/Psen2/App	4
GO:0003181	BP	GO:0003181	atrioventricular valve morphogenesis	2/23	26/28564	0.000199206	0.000926141	0.000205726	Notch1/Hey1	2
GO:0060765	BP	GO:0060765	regulation of androgen receptor signaling pathway	2/23	26/28564	0.000199206	0.000926141	0.000205726	Igf1/Sfrp1	2
GO:0070168	BP	GO:0070168	negative regulation of biomineral tissue development	2/23	26/28564	0.000199206	0.000926141	0.000205726	Notch1/Hey1	2
GO:2000679	BP	GO:2000679	positive regulation of transcription regulatory region DNA binding	2/23	26/28564	0.000199206	0.000926141	0.000205726	Ctnnb1/Igf1	2
GO:0009132	BP	GO:0009132	nucleoside diphosphate metabolic process	3/23	143/28564	0.000202174	0.000936008	0.000207918	Igf1/Psen1/App	3
GO:0030278	BP	GO:0030278	regulation of ossification	3/23	143/28564	0.000202174	0.000936008	0.000207918	Notch1/Rbpj/Sfrp1	3
GO:0051604	BP	GO:0051604	protein maturation	4/23	371/28564	0.00020394	0.000942213	0.000209296	Ncstn/Psen1/Psen2/Itgb3	4
GO:0014902	BP	GO:0014902	myotube differentiation	3/23	144/28564	0.000206368	0.000951441	0.000211346	Notch1/Igf1/Maml1	3
GO:0045860	BP	GO:0045860	positive regulation of protein kinase activity	4/23	373/28564	0.00020817	0.000957753	0.000212748	Igf1/Psen1/App/Itgb3	4
GO:0010888	BP	GO:0010888	negative regulation of lipid storage	2/23	27/28564	0.000215037	0.000983218	0.000218405	Itgb3/Itgav	2
GO:0060716	BP	GO:0060716	labyrinthine layer blood vessel development	2/23	27/28564	0.000215037	0.000983218	0.000218405	Rbpj/Hey1	2
GO:0072012	BP	GO:0072012	glomerulus vasculature development	2/23	27/28564	0.000215037	0.000983218	0.000218405	Notch1/Itgb3	2
GO:0048144	BP	GO:0048144	fibroblast proliferation	3/23	147/28564	0.000219285	0.00100057	0.00022226	Igf1/Itgb3/Sfrp1	3
GO:0051962	BP	GO:0051962	positive regulation of nervous system development	4/23	379/28564	0.000221238	0.00100741	0.000223778	Ctnnb1/Notch1/Igf1/Numb	4
GO:0010469	BP	GO:0010469	regulation of signaling receptor activity	3/23	149/28564	0.000228182	0.00103477	0.000229855	Psen1/Psen2/App	3
GO:0120161	BP	GO:0120161	regulation of cold-induced thermogenesis	3/23	149/28564	0.000228182	0.00103477	0.000229855	Notch1/Rbpj/Igf1r	3
GO:0042059	BP	GO:0042059	negative regulation of epidermal growth factor receptor signaling pathway	2/23	28/28564	0.000231465	0.00103901	0.000230798	Psen1/Psen2	2
GO:0061437	BP	GO:0061437	renal system vasculature development	2/23	28/28564	0.000231465	0.00103901	0.000230798	Notch1/Itgb3	2
GO:0061440	BP	GO:0061440	kidney vasculature development	2/23	28/28564	0.000231465	0.00103901	0.000230798	Notch1/Itgb3	2
GO:0097062	BP	GO:0097062	dendritic spine maintenance	2/23	28/28564	0.000231465	0.00103901	0.000230798	Igf1r/App	2
GO:0099149	BP	GO:0099149	regulation of postsynaptic neurotransmitter receptor internalization	2/23	28/28564	0.000231465	0.00103901	0.000230798	Itgb3/Numb	2
GO:0045862	BP	GO:0045862	positive regulation of proteolysis	4/23	384/28564	0.000232573	0.00103977	0.000230965	Ncstn/Psen1/Psen2/App	4
GO:0050863	BP	GO:0050863	regulation of T cell activation	4/23	384/28564	0.000232573	0.00103977	0.000230965	Ctnnb1/Igf1/Igf2/Igfbp2	4
GO:0043434	BP	GO:0043434	response to peptide hormone	4/23	386/28564	0.000237222	0.00105455	0.000234249	Ctnnb1/Igf1/Igf1r/Igf2	4
GO:0048167	BP	GO:0048167	regulation of synaptic plasticity	4/23	386/28564	0.000237222	0.00105455	0.000234249	Ncstn/Psen1/Psen2/App	4
GO:0031623	BP	GO:0031623	receptor internalization	3/23	151/28564	0.000237309	0.00105455	0.000234249	App/Itgb3/Numb	3
GO:0002761	BP	GO:0002761	regulation of myeloid leukocyte differentiation	3/23	152/28564	0.00024196	0.00106665	0.000236937	Ctnnb1/Itgb3/Sfrp1	3
GO:0046328	BP	GO:0046328	regulation of JNK cascade	3/23	152/28564	0.00024196	0.00106665	0.000236937	Igf1r/App/Sfrp1	3
GO:0051783	BP	GO:0051783	regulation of nuclear division	3/23	152/28564	0.00024196	0.00106665	0.000236937	Igf1/Igf1r/Igf2	3
GO:0106106	BP	GO:0106106	cold-induced thermogenesis	3/23	152/28564	0.00024196	0.00106665	0.000236937	Notch1/Rbpj/Igf1r	3
GO:0001759	BP	GO:0001759	organ induction	2/23	29/28564	0.000248489	0.00107825	0.000239514	Ctnnb1/Rbpj	2
GO:0003180	BP	GO:0003180	aortic valve morphogenesis	2/23	29/28564	0.000248489	0.00107825	0.000239514	Notch1/Hey1	2
GO:0010742	BP	GO:0010742	macrophage derived foam cell differentiation	2/23	29/28564	0.000248489	0.00107825	0.000239514	Itgb3/Itgav	2
GO:0050820	BP	GO:0050820	positive regulation of coagulation	2/23	29/28564	0.000248489	0.00107825	0.000239514	Psen1/Psen2	2
GO:0060045	BP	GO:0060045	positive regulation of cardiac muscle cell proliferation	2/23	29/28564	0.000248489	0.00107825	0.000239514	Notch1/Rbpj	2
GO:1901863	BP	GO:1901863	positive regulation of muscle tissue development	2/23	29/28564	0.000248489	0.00107825	0.000239514	Ctnnb1/Igf2	2
GO:1905562	BP	GO:1905562	regulation of vascular endothelial cell proliferation	2/23	29/28564	0.000248489	0.00107825	0.000239514	Igf1/Igf2	2
GO:1990000	BP	GO:1990000	amyloid fibril formation	2/23	29/28564	0.000248489	0.00107825	0.000239514	Psen1/App	2
GO:0001936	BP	GO:0001936	regulation of endothelial cell proliferation	3/23	154/28564	0.000251438	0.00108891	0.000241882	Igf1/Igf2/Itgb3	3
GO:0050671	BP	GO:0050671	positive regulation of lymphocyte proliferation	3/23	157/28564	0.000266102	0.00113468	0.000252048	Igf1/Igf2/Igfbp2	3
GO:0055007	BP	GO:0055007	cardiac muscle cell differentiation	3/23	157/28564	0.000266102	0.00113468	0.000252048	Igf1/Rbpj/Maml1	3
GO:0001919	BP	GO:0001919	regulation of receptor recycling	2/23	30/28564	0.000266108	0.00113468	0.000252048	Psen1/Psen2	2
GO:0003171	BP	GO:0003171	atrioventricular valve development	2/23	30/28564	0.000266108	0.00113468	0.000252048	Notch1/Hey1	2
GO:0048261	BP	GO:0048261	negative regulation of receptor-mediated endocytosis	2/23	30/28564	0.000266108	0.00113468	0.000252048	Itgb3/Itgav	2
GO:0051450	BP	GO:0051450	myoblast proliferation	2/23	30/28564	0.000266108	0.00113468	0.000252048	Ctnnb1/Igf1	2
GO:0061099	BP	GO:0061099	negative regulation of protein tyrosine kinase activity	2/23	30/28564	0.000266108	0.00113468	0.000252048	Psen1/Psen2	2
GO:0101023	BP	GO:0101023	vascular endothelial cell proliferation	2/23	30/28564	0.000266108	0.00113468	0.000252048	Igf1/Igf2	2
GO:0031056	BP	GO:0031056	regulation of histone modification	3/23	160/28564	0.000281308	0.00119489	0.000265423	Ctnnb1/Igf2/App	3
GO:0032946	BP	GO:0032946	positive regulation of mononuclear cell proliferation	3/23	160/28564	0.000281308	0.00119489	0.000265423	Igf1/Igf2/Igfbp2	3
GO:0090077	BP	GO:0090077	foam cell differentiation	2/23	31/28564	0.000284321	0.00120279	0.00026718	Itgb3/Itgav	2
GO:1901185	BP	GO:1901185	negative regulation of ERBB signaling pathway	2/23	31/28564	0.000284321	0.00120279	0.00026718	Psen1/Psen2	2
GO:1901214	BP	GO:1901214	regulation of neuron death	4/23	405/28564	0.000284801	0.00120279	0.00026718	Ctnnb1/Igf1/Psen1/App	4
GO:0010634	BP	GO:0010634	positive regulation of epithelial cell migration	3/23	162/28564	0.000291752	0.0012298	0.000273179	Igf1/Igf2/Itgb3	3
GO:0007178	BP	GO:0007178	transmembrane receptor protein serine/threonine kinase signaling pathway	4/23	409/28564	0.000295631	0.00124379	0.000276286	Notch1/Rbpj/Itgb5/Sfrp1	4
GO:0005979	BP	GO:0005979	regulation of glycogen biosynthetic process	2/23	32/28564	0.000303127	0.00126332	0.000280623	Igf1/Igf2	2
GO:0010962	BP	GO:0010962	regulation of glucan biosynthetic process	2/23	32/28564	0.000303127	0.00126332	0.000280623	Igf1/Igf2	2
GO:0035987	BP	GO:0035987	endodermal cell differentiation	2/23	32/28564	0.000303127	0.00126332	0.000280623	Ctnnb1/Itgav	2
GO:0048641	BP	GO:0048641	regulation of skeletal muscle tissue development	2/23	32/28564	0.000303127	0.00126332	0.000280623	Ctnnb1/Igf2	2
GO:0060977	BP	GO:0060977	coronary vasculature morphogenesis	2/23	32/28564	0.000303127	0.00126332	0.000280623	Ctnnb1/Notch1	2
GO:0016052	BP	GO:0016052	carbohydrate catabolic process	3/23	165/28564	0.000307882	0.00128072	0.00028449	Igf1/Psen1/App	3
GO:0032368	BP	GO:0032368	regulation of lipid transport	3/23	166/28564	0.000313384	0.00130116	0.00028903	Itgb3/Itgav/Igfbp3	3
GO:0045745	BP	GO:0045745	positive regulation of G protein-coupled receptor signaling pathway	2/23	33/28564	0.000322526	0.00133661	0.000296904	App/Itgb3	2
GO:1990845	BP	GO:1990845	adaptive thermogenesis	3/23	168/28564	0.000324578	0.0013426	0.000298235	Notch1/Rbpj/Igf1r	3
GO:0006694	BP	GO:0006694	steroid biosynthetic process	3/23	169/28564	0.000330271	0.0013636	0.0003029	Igf1/Igf1r/Igf2	3
GO:0001935	BP	GO:0001935	endothelial cell proliferation	3/23	171/28564	0.000341849	0.00140368	0.000311803	Igf1/Igf2/Itgb3	3
GO:0003156	BP	GO:0003156	regulation of animal organ formation	2/23	34/28564	0.000342516	0.00140368	0.000311803	Ctnnb1/Rbpj	2
GO:0021904	BP	GO:0021904	dorsal/ventral neural tube patterning	2/23	34/28564	0.000342516	0.00140368	0.000311803	Psen1/Psen2	2
GO:2000272	BP	GO:2000272	negative regulation of signaling receptor activity	2/23	34/28564	0.000342516	0.00140368	0.000311803	Psen1/Psen2	2
GO:0006941	BP	GO:0006941	striated muscle contraction	3/23	173/28564	0.000353685	0.00144411	0.000320783	Psen2/Tnnt2/Tpm1	3
GO:0050768	BP	GO:0050768	negative regulation of neurogenesis	3/23	173/28564	0.000353685	0.00144411	0.000320783	Ctnnb1/Notch1/Psen1	3
GO:0002052	BP	GO:0002052	positive regulation of neuroblast proliferation	2/23	35/28564	0.000363096	0.00146898	0.000326308	Ctnnb1/Notch1	2
GO:0003209	BP	GO:0003209	cardiac atrium morphogenesis	2/23	35/28564	0.000363096	0.00146898	0.000326308	Notch1/Tnnt2	2
GO:0035116	BP	GO:0035116	embryonic hindlimb morphogenesis	2/23	35/28564	0.000363096	0.00146898	0.000326308	Ctnnb1/Notch1	2
GO:0048013	BP	GO:0048013	ephrin receptor signaling pathway	2/23	35/28564	0.000363096	0.00146898	0.000326308	Notch1/Rbpj	2
GO:1903203	BP	GO:1903203	regulation of oxidative stress-induced neuron death	2/23	35/28564	0.000363096	0.00146898	0.000326308	Ctnnb1/App	2
GO:0051896	BP	GO:0051896	regulation of protein kinase B signaling	3/23	176/28564	0.000371931	0.00149924	0.00033303	Igf1/Igf1r/Igf2	3
GO:0070665	BP	GO:0070665	positive regulation of leukocyte proliferation	3/23	176/28564	0.000371931	0.00149924	0.00033303	Igf1/Igf2/Igfbp2	3
GO:0045746	BP	GO:0045746	negative regulation of Notch signaling pathway	2/23	36/28564	0.000384267	0.00154119	0.000342348	Numb/Hey1	2
GO:2000406	BP	GO:2000406	positive regulation of T cell migration	2/23	36/28564	0.000384267	0.00154119	0.000342348	App/Itgb3	2
GO:0051961	BP	GO:0051961	negative regulation of nervous system development	3/23	178/28564	0.000384426	0.00154119	0.000342348	Ctnnb1/Notch1/Psen1	3
GO:0007254	BP	GO:0007254	JNK cascade	3/23	179/28564	0.000390774	0.00156098	0.000346744	Igf1r/App/Sfrp1	3
GO:0030902	BP	GO:0030902	hindbrain development	3/23	179/28564	0.000390774	0.00156098	0.000346744	Ctnnb1/Igf1/Igf1r	3
GO:0042552	BP	GO:0042552	myelination	3/23	180/28564	0.000397189	0.00158375	0.000351801	Ctnnb1/Igf1/Ncstn	3
GO:0030509	BP	GO:0030509	BMP signaling pathway	3/23	181/28564	0.000403671	0.00160167	0.000355782	Notch1/Rbpj/Sfrp1	3
GO:0031214	BP	GO:0031214	biomineral tissue development	3/23	181/28564	0.000403671	0.00160167	0.000355782	Notch1/Igf1/Hey1	3
GO:0014912	BP	GO:0014912	negative regulation of smooth muscle cell migration	2/23	37/28564	0.000406026	0.00160167	0.000355782	Igfbp3/Tpm1	2
GO:0036475	BP	GO:0036475	neuron death in response to oxidative stress	2/23	37/28564	0.000406026	0.00160167	0.000355782	Ctnnb1/App	2
GO:0045686	BP	GO:0045686	negative regulation of glial cell differentiation	2/23	37/28564	0.000406026	0.00160167	0.000355782	Ctnnb1/Notch1	2
GO:0097242	BP	GO:0097242	amyloid-beta clearance	2/23	37/28564	0.000406026	0.00160167	0.000355782	Igf1r/App	2
GO:1902905	BP	GO:1902905	positive regulation of supramolecular fiber organization	3/23	182/28564	0.000410221	0.00161534	0.000358819	Psen1/App/Tpm1	3
GO:0007272	BP	GO:0007272	ensheathment of neurons	3/23	183/28564	0.00041684	0.00163558	0.000363315	Ctnnb1/Igf1/Ncstn	3
GO:0008366	BP	GO:0008366	axon ensheathment	3/23	183/28564	0.00041684	0.00163558	0.000363315	Ctnnb1/Igf1/Ncstn	3
GO:0031069	BP	GO:0031069	hair follicle morphogenesis	2/23	38/28564	0.000428373	0.00166762	0.000370433	Ctnnb1/Notch1	2
GO:0098884	BP	GO:0098884	postsynaptic neurotransmitter receptor internalization	2/23	38/28564	0.000428373	0.00166762	0.000370433	Itgb3/Numb	2
GO:0140239	BP	GO:0140239	postsynaptic endocytosis	2/23	38/28564	0.000428373	0.00166762	0.000370433	Itgb3/Numb	2
GO:0007369	BP	GO:0007369	gastrulation	3/23	185/28564	0.000430282	0.00166762	0.000370433	Ctnnb1/Itgav/Sfrp1	3
GO:0032680	BP	GO:0032680	regulation of tumor necrosis factor production	3/23	185/28564	0.000430282	0.00166762	0.000370433	Igf1/Psen1/App	3
GO:0035148	BP	GO:0035148	tube formation	3/23	185/28564	0.000430282	0.00166762	0.000370433	Ctnnb1/Notch1/Sfrp1	3
GO:0045834	BP	GO:0045834	positive regulation of lipid metabolic process	3/23	185/28564	0.000430282	0.00166762	0.000370433	Igf1/Igf1r/Igf2	3
GO:0050817	BP	GO:0050817	coagulation	3/23	186/28564	0.000437106	0.00169111	0.000375651	Psen1/Psen2/Itgb3	3
GO:0043409	BP	GO:0043409	negative regulation of MAPK cascade	3/23	187/28564	0.000444	0.00171479	0.000380909	Igf1/Igf1r/Sfrp1	3
GO:1903531	BP	GO:1903531	negative regulation of secretion by cell	3/23	188/28564	0.000450963	0.00172197	0.000382506	Notch1/Igfbp3/Sfrp1	3
GO:1903555	BP	GO:1903555	regulation of tumor necrosis factor superfamily cytokine production	3/23	188/28564	0.000450963	0.00172197	0.000382506	Igf1/Psen1/App	3
GO:0001773	BP	GO:0001773	myeloid dendritic cell activation	2/23	39/28564	0.000451308	0.00172197	0.000382506	Psen1/Rbpj	2
GO:0014002	BP	GO:0014002	astrocyte development	2/23	39/28564	0.000451308	0.00172197	0.000382506	Psen1/App	2
GO:0060674	BP	GO:0060674	placenta blood vessel development	2/23	39/28564	0.000451308	0.00172197	0.000382506	Rbpj/Hey1	2
GO:0070873	BP	GO:0070873	regulation of glycogen metabolic process	2/23	39/28564	0.000451308	0.00172197	0.000382506	Igf1/Igf2	2
GO:0099170	BP	GO:0099170	postsynaptic modulation of chemical synaptic transmission	2/23	39/28564	0.000451308	0.00172197	0.000382506	Igf1/Igf1r	2
GO:0010959	BP	GO:0010959	regulation of metal ion transport	4/23	460/28564	0.000461081	0.00175623	0.000390116	Ctnnb1/Igf1/Psen2/Itgb3	4
GO:0048754	BP	GO:0048754	branching morphogenesis of an epithelial tube	3/23	191/28564	0.000472274	0.00179578	0.0003989	Ctnnb1/Notch1/Igf1	3
GO:0030521	BP	GO:0030521	androgen receptor signaling pathway	2/23	40/28564	0.000474828	0.00179623	0.000399001	Igf1/Sfrp1	2
GO:0032633	BP	GO:0032633	interleukin-4 production	2/23	40/28564	0.000474828	0.00179623	0.000399001	Notch1/Rbpj	2
GO:0033144	BP	GO:0033144	negative regulation of intracellular steroid hormone receptor signaling pathway	2/23	40/28564	0.000474828	0.00179623	0.000399001	Igf1/Sfrp1	2
GO:0001558	BP	GO:0001558	regulation of cell growth	4/23	464/28564	0.000476365	0.00179897	0.000399609	Igf1/Igfbp4/Igfbp3/Sfrp1	4
GO:0001659	BP	GO:0001659	temperature homeostasis	3/23	192/28564	0.000479519	0.00180779	0.00040157	Notch1/Rbpj/Igf1r	3
GO:0071772	BP	GO:0071772	response to BMP	3/23	193/28564	0.000486835	0.00182914	0.000406312	Notch1/Rbpj/Sfrp1	3
GO:0071773	BP	GO:0071773	cellular response to BMP stimulus	3/23	193/28564	0.000486835	0.00182914	0.000406312	Notch1/Rbpj/Sfrp1	3
GO:0003230	BP	GO:0003230	cardiac atrium development	2/23	41/28564	0.000498934	0.00185882	0.000412905	Notch1/Tnnt2	2
GO:0030513	BP	GO:0030513	positive regulation of BMP signaling pathway	2/23	41/28564	0.000498934	0.00185882	0.000412905	Notch1/Rbpj	2
GO:0032885	BP	GO:0032885	regulation of polysaccharide biosynthetic process	2/23	41/28564	0.000498934	0.00185882	0.000412905	Igf1/Igf2	2
GO:0035850	BP	GO:0035850	epithelial cell differentiation involved in kidney development	2/23	41/28564	0.000498934	0.00185882	0.000412905	Ctnnb1/Notch1	2
GO:0045601	BP	GO:0045601	regulation of endothelial cell differentiation	2/23	41/28564	0.000498934	0.00185882	0.000412905	Ctnnb1/Notch1	2
GO:1905952	BP	GO:1905952	regulation of lipid localization	3/23	196/28564	0.000509212	0.00189393	0.000420702	Itgb3/Itgav/Igfbp3	3
GO:0001706	BP	GO:0001706	endoderm formation	2/23	42/28564	0.000523624	0.00193452	0.00042972	Ctnnb1/Itgav	2
GO:0010092	BP	GO:0010092	specification of animal organ identity	2/23	42/28564	0.000523624	0.00193452	0.00042972	Ctnnb1/Rbpj	2
GO:0110110	BP	GO:0110110	positive regulation of animal organ morphogenesis	2/23	42/28564	0.000523624	0.00193452	0.00042972	Ctnnb1/Rbpj	2
GO:2000403	BP	GO:2000403	positive regulation of lymphocyte migration	2/23	42/28564	0.000523624	0.00193452	0.00042972	App/Itgb3	2
GO:0006091	BP	GO:0006091	generation of precursor metabolites and energy	4/23	478/28564	0.000532719	0.00196485	0.000436456	Igf1/Psen1/Igf2/App	4
GO:0043277	BP	GO:0043277	apoptotic cell clearance	2/23	43/28564	0.000548898	0.00201111	0.000446733	Itgb3/Itgav	2
GO:0045671	BP	GO:0045671	negative regulation of osteoclast differentiation	2/23	43/28564	0.000548898	0.00201111	0.000446733	Ctnnb1/Sfrp1	2
GO:0050919	BP	GO:0050919	negative chemotaxis	2/23	43/28564	0.000548898	0.00201111	0.000446733	Itgb3/Itgav	2
GO:0097028	BP	GO:0097028	dendritic cell differentiation	2/23	43/28564	0.000548898	0.00201111	0.000446733	Psen1/Rbpj	2
GO:0043405	BP	GO:0043405	regulation of MAP kinase activity	3/23	202/28564	0.000555926	0.00203349	0.000451705	Psen1/App/Sfrp1	3
GO:0032872	BP	GO:0032872	regulation of stress-activated MAPK cascade	3/23	203/28564	0.000563969	0.00205951	0.000457484	Igf1r/App/Sfrp1	3
GO:0031128	BP	GO:0031128	developmental induction	2/23	44/28564	0.000574754	0.00208513	0.000463176	Ctnnb1/Rbpj	2
GO:0035886	BP	GO:0035886	vascular associated smooth muscle cell differentiation	2/23	44/28564	0.000574754	0.00208513	0.000463176	Ctnnb1/Notch1	2
GO:0045747	BP	GO:0045747	positive regulation of Notch signaling pathway	2/23	44/28564	0.000574754	0.00208513	0.000463176	Notch1/Rbpj	2
GO:0048730	BP	GO:0048730	epidermis morphogenesis	2/23	44/28564	0.000574754	0.00208513	0.000463176	Ctnnb1/Notch1	2
GO:0006469	BP	GO:0006469	negative regulation of protein kinase activity	3/23	206/28564	0.000588545	0.00212471	0.000471968	Psen1/Psen2/Sfrp1	3
GO:0070302	BP	GO:0070302	regulation of stress-activated protein kinase signaling cascade	3/23	206/28564	0.000588545	0.00212471	0.000471968	Igf1r/App/Sfrp1	3
GO:0071902	BP	GO:0071902	positive regulation of protein serine/threonine kinase activity	3/23	206/28564	0.000588545	0.00212471	0.000471968	Igf1/Psen1/App	3
GO:0045732	BP	GO:0045732	positive regulation of protein catabolic process	3/23	207/28564	0.000596887	0.00215132	0.000477878	Psen1/Psen2/App	3
GO:0010830	BP	GO:0010830	regulation of myotube differentiation	2/23	45/28564	0.000601193	0.00215282	0.00047821	Notch1/Maml1	2
GO:0032781	BP	GO:0032781	positive regulation of ATPase activity	2/23	45/28564	0.000601193	0.00215282	0.00047821	Tnnt2/Tpm1	2
GO:0099590	BP	GO:0099590	neurotransmitter receptor internalization	2/23	45/28564	0.000601193	0.00215282	0.00047821	Itgb3/Numb	2
GO:1902991	BP	GO:1902991	regulation of amyloid precursor protein catabolic process	2/23	45/28564	0.000601193	0.00215282	0.00047821	Igf1/App	2
GO:0043491	BP	GO:0043491	protein kinase B signaling	3/23	209/28564	0.000613797	0.0021944	0.000487447	Igf1/Igf1r/Igf2	3
GO:0005978	BP	GO:0005978	glycogen biosynthetic process	2/23	46/28564	0.000628212	0.0022351	0.000496489	Igf1/Igf2	2
GO:0009250	BP	GO:0009250	glucan biosynthetic process	2/23	46/28564	0.000628212	0.0022351	0.000496489	Igf1/Igf2	2
GO:0048854	BP	GO:0048854	brain morphogenesis	2/23	46/28564	0.000628212	0.0022351	0.000496489	Psen1/Psen2	2
GO:0007519	BP	GO:0007519	skeletal muscle tissue development	3/23	211/28564	0.000631012	0.00223787	0.000497103	Ctnnb1/Notch1/Igf2	3
GO:0046890	BP	GO:0046890	regulation of lipid biosynthetic process	3/23	211/28564	0.000631012	0.00223787	0.000497103	Igf1/Igf1r/Igf2	3
GO:0031032	BP	GO:0031032	actomyosin structure organization	3/23	212/28564	0.000639734	0.00226517	0.000503167	Itgb5/Tnnt2/Tpm1	3
GO:0071542	BP	GO:0071542	dopaminergic neuron differentiation	2/23	47/28564	0.000655812	0.00231469	0.000514168	Ctnnb1/Sfrp1	2
GO:0120163	BP	GO:0120163	negative regulation of cold-induced thermogenesis	2/23	47/28564	0.000655812	0.00231469	0.000514168	Notch1/Rbpj	2
GO:0007416	BP	GO:0007416	synapse assembly	3/23	216/28564	0.000675393	0.00238001	0.000528677	Ctnnb1/App/Numb	3
GO:0032881	BP	GO:0032881	regulation of polysaccharide metabolic process	2/23	48/28564	0.00068399	0.00240064	0.00053326	Igf1/Igf2	2
GO:0035137	BP	GO:0035137	hindlimb morphogenesis	2/23	48/28564	0.00068399	0.00240064	0.00053326	Ctnnb1/Notch1	2
GO:0098727	BP	GO:0098727	maintenance of cell number	3/23	217/28564	0.000684502	0.00240064	0.00053326	Igf1/Rbpj/Sfrp1	3
GO:0051048	BP	GO:0051048	negative regulation of secretion	3/23	218/28564	0.000693689	0.00242901	0.000539562	Notch1/Igfbp3/Sfrp1	3
GO:0007215	BP	GO:0007215	glutamate receptor signaling pathway	2/23	49/28564	0.000712747	0.00248787	0.000552637	Ncstn/App	2
GO:0030901	BP	GO:0030901	midbrain development	2/23	49/28564	0.000712747	0.00248787	0.000552637	Ctnnb1/Sfrp1	2
GO:0045214	BP	GO:0045214	sarcomere organization	2/23	50/28564	0.000742082	0.00257806	0.000572672	Tnnt2/Tpm1	2
GO:0045806	BP	GO:0045806	negative regulation of endocytosis	2/23	50/28564	0.000742082	0.00257806	0.000572672	Itgb3/Itgav	2
GO:2000404	BP	GO:2000404	regulation of T cell migration	2/23	50/28564	0.000742082	0.00257806	0.000572672	App/Itgb3	2
GO:0060538	BP	GO:0060538	skeletal muscle organ development	3/23	224/28564	0.000750472	0.00260313	0.000578238	Ctnnb1/Notch1/Igf2	3
GO:0043393	BP	GO:0043393	regulation of protein binding	3/23	226/28564	0.000770038	0.00266524	0.000592037	Psen1/Psen2/App	3
GO:0060043	BP	GO:0060043	regulation of cardiac muscle cell proliferation	2/23	51/28564	0.000771993	0.00266524	0.000592037	Notch1/Rbpj	2
GO:1902041	BP	GO:1902041	regulation of extrinsic apoptotic signaling pathway via death domain receptors	2/23	51/28564	0.000771993	0.00266524	0.000592037	Psen2/Sfrp1	2
GO:0035264	BP	GO:0035264	multicellular organism growth	3/23	227/28564	0.000779941	0.00268849	0.000597201	Igf1/Igf2/App	3
GO:0007163	BP	GO:0007163	establishment or maintenance of cell polarity	3/23	228/28564	0.000789926	0.00271867	0.000603905	Igf1/Igf1r/Hey1	3
GO:0010718	BP	GO:0010718	positive regulation of epithelial to mesenchymal transition	2/23	52/28564	0.00080248	0.0027448	0.00060971	Ctnnb1/Notch1	2
GO:0021532	BP	GO:0021532	neural tube patterning	2/23	52/28564	0.00080248	0.0027448	0.00060971	Psen1/Psen2	2
GO:0051438	BP	GO:0051438	regulation of ubiquitin-protein transferase activity	2/23	52/28564	0.00080248	0.0027448	0.00060971	Psen1/Psen2	2
GO:0061005	BP	GO:0061005	cell differentiation involved in kidney development	2/23	52/28564	0.00080248	0.0027448	0.00060971	Ctnnb1/Notch1	2
GO:0002520	BP	GO:0002520	immune system development	3/23	230/28564	0.00081014	0.00276247	0.000613633	Ctnnb1/Psen1/Psen2	3
GO:0033673	BP	GO:0033673	negative regulation of kinase activity	3/23	230/28564	0.00081014	0.00276247	0.000613633	Psen1/Psen2/Sfrp1	3
GO:0046034	BP	GO:0046034	ATP metabolic process	3/23	232/28564	0.000830681	0.00282485	0.000627491	Igf1/Psen1/App	3
GO:0001881	BP	GO:0001881	receptor recycling	2/23	53/28564	0.000833541	0.00282485	0.000627491	Psen1/Psen2	2
GO:0010907	BP	GO:0010907	positive regulation of glucose metabolic process	2/23	53/28564	0.000833541	0.00282485	0.000627491	Igf1/Igf2	2
GO:2000059	BP	GO:2000059	negative regulation of ubiquitin-dependent protein catabolic process	2/23	53/28564	0.000833541	0.00282485	0.000627491	Psen1/Psen2	2
GO:1903828	BP	GO:1903828	negative regulation of cellular protein localization	3/23	234/28564	0.000851551	0.00288147	0.000640068	App/Numb/Sfrp1	3
GO:0003179	BP	GO:0003179	heart valve morphogenesis	2/23	54/28564	0.000865177	0.00290978	0.000646357	Notch1/Hey1	2
GO:0021795	BP	GO:0021795	cerebral cortex cell migration	2/23	54/28564	0.000865177	0.00290978	0.000646357	Ctnnb1/Psen1	2
GO:0045124	BP	GO:0045124	regulation of bone resorption	2/23	54/28564	0.000865177	0.00290978	0.000646357	Itgb3/Itgav	2
GO:0060251	BP	GO:0060251	regulation of glial cell proliferation	2/23	54/28564	0.000865177	0.00290978	0.000646357	Notch1/Igf1	2
GO:0045637	BP	GO:0045637	regulation of myeloid cell differentiation	3/23	236/28564	0.000872753	0.00292637	0.000650041	Ctnnb1/Itgb3/Sfrp1	3
GO:0051056	BP	GO:0051056	regulation of small GTPase mediated signal transduction	3/23	236/28564	0.000872753	0.00292637	0.000650041	Notch1/Igf1/Itgav	3
GO:0010883	BP	GO:0010883	regulation of lipid storage	2/23	55/28564	0.000897386	0.00299987	0.000666369	Itgb3/Itgav	2
GO:0061900	BP	GO:0061900	glial cell activation	2/23	55/28564	0.000897386	0.00299987	0.000666369	Psen1/App	2
GO:0045604	BP	GO:0045604	regulation of epidermal cell differentiation	2/23	56/28564	0.000930167	0.00310009	0.000688631	Notch1/Hey1	2
GO:1901861	BP	GO:1901861	regulation of muscle tissue development	2/23	56/28564	0.000930167	0.00310009	0.000688631	Ctnnb1/Igf2	2
GO:0051651	BP	GO:0051651	maintenance of location in cell	3/23	242/28564	0.000938367	0.00311335	0.000691577	Psen1/Itgb3/Itgav	3
GO:0060047	BP	GO:0060047	heart contraction	3/23	242/28564	0.000938367	0.00311335	0.000691577	Psen2/Tnnt2/Tpm1	3
GO:1901888	BP	GO:1901888	regulation of cell junction assembly	3/23	242/28564	0.000938367	0.00311335	0.000691577	Ctnnb1/App/Numb	3
GO:0051403	BP	GO:0051403	stress-activated MAPK cascade	3/23	243/28564	0.000949599	0.0031459	0.000698807	Igf1r/App/Sfrp1	3
GO:0009913	BP	GO:0009913	epidermal cell differentiation	3/23	244/28564	0.000960916	0.00316361	0.000702739	Notch1/Rbpj/Hey1	3
GO:0009948	BP	GO:0009948	anterior/posterior axis specification	2/23	57/28564	0.00096352	0.00316361	0.000702739	Ctnnb1/Hey1	2
GO:0034113	BP	GO:0034113	heterotypic cell-cell adhesion	2/23	57/28564	0.00096352	0.00316361	0.000702739	Itgb3/Itgav	2
GO:0048713	BP	GO:0048713	regulation of oligodendrocyte differentiation	2/23	57/28564	0.00096352	0.00316361	0.000702739	Ctnnb1/Notch1	2
GO:1900271	BP	GO:1900271	regulation of long-term synaptic potentiation	2/23	57/28564	0.00096352	0.00316361	0.000702739	Ncstn/App	2
GO:1902692	BP	GO:1902692	regulation of neuroblast proliferation	2/23	57/28564	0.00096352	0.00316361	0.000702739	Ctnnb1/Notch1	2
GO:0042445	BP	GO:0042445	hormone metabolic process	3/23	246/28564	0.000983806	0.00322065	0.000715412	Igf1/Igf1r/Igf2	3
GO:0097305	BP	GO:0097305	response to alcohol	3/23	246/28564	0.000983806	0.00322065	0.000715412	Ctnnb1/Igf1/Igf1r	3
GO:0014014	BP	GO:0014014	negative regulation of gliogenesis	2/23	58/28564	0.000997443	0.00323657	0.000718947	Ctnnb1/Notch1	2
GO:0030514	BP	GO:0030514	negative regulation of BMP signaling pathway	2/23	58/28564	0.000997443	0.00323657	0.000718947	Notch1/Sfrp1	2
GO:0030857	BP	GO:0030857	negative regulation of epithelial cell differentiation	2/23	58/28564	0.000997443	0.00323657	0.000718947	Ctnnb1/Notch1	2
GO:0034332	BP	GO:0034332	adherens junction organization	2/23	58/28564	0.000997443	0.00323657	0.000718947	Ctnnb1/Numb	2
GO:0043536	BP	GO:0043536	positive regulation of blood vessel endothelial cell migration	2/23	58/28564	0.000997443	0.00323657	0.000718947	Igf1/Igf2	2
GO:0051155	BP	GO:0051155	positive regulation of striated muscle cell differentiation	2/23	58/28564	0.000997443	0.00323657	0.000718947	Igf1/Maml1	2
GO:1903320	BP	GO:1903320	regulation of protein modification by small protein conjugation or removal	3/23	249/28564	0.00101879	0.00330099	0.000733256	Ctnnb1/Psen1/Psen2	3
GO:0050870	BP	GO:0050870	positive regulation of T cell activation	3/23	252/28564	0.00105455	0.00341186	0.000757885	Igf1/Igf2/Igfbp2	3
GO:0030166	BP	GO:0030166	proteoglycan biosynthetic process	2/23	60/28564	0.001067	0.00343707	0.000763484	Ctnnb1/Igf1	2
GO:0043388	BP	GO:0043388	positive regulation of DNA binding	2/23	60/28564	0.001067	0.00343707	0.000763484	Ctnnb1/Igf1	2
GO:2001238	BP	GO:2001238	positive regulation of extrinsic apoptotic signaling pathway	2/23	60/28564	0.001067	0.00343707	0.000763484	Psen2/Sfrp1	2
GO:0003015	BP	GO:0003015	heart process	3/23	255/28564	0.0010911	0.0035045	0.000778462	Psen2/Tnnt2/Tpm1	3
GO:0031098	BP	GO:0031098	stress-activated protein kinase signaling cascade	3/23	255/28564	0.0010911	0.0035045	0.000778462	Igf1r/App/Sfrp1	3
GO:0001974	BP	GO:0001974	blood vessel remodeling	2/23	61/28564	0.00110263	0.00351866	0.000781608	Igf1/Rbpj	2
GO:0043392	BP	GO:0043392	negative regulation of DNA binding	2/23	61/28564	0.00110263	0.00351866	0.000781608	Psen1/Hey1	2
GO:1903053	BP	GO:1903053	regulation of extracellular matrix organization	2/23	61/28564	0.00110263	0.00351866	0.000781608	Notch1/Itgb3	2
GO:0009205	BP	GO:0009205	purine ribonucleoside triphosphate metabolic process	3/23	256/28564	0.00110346	0.00351866	0.000781608	Igf1/Psen1/App	3
GO:0060291	BP	GO:0060291	long-term synaptic potentiation	3/23	256/28564	0.00110346	0.00351866	0.000781608	Ncstn/Psen1/App	3
GO:0019058	BP	GO:0019058	viral life cycle	3/23	257/28564	0.0011159	0.00355323	0.000789288	Notch1/Itgb3/Itgav	3
GO:0048599	BP	GO:0048599	oocyte development	2/23	62/28564	0.00113882	0.00361581	0.000803188	Ctnnb1/Igf1	2
GO:0060711	BP	GO:0060711	labyrinthine layer development	2/23	62/28564	0.00113882	0.00361581	0.000803188	Rbpj/Hey1	2
GO:0090257	BP	GO:0090257	regulation of muscle system process	3/23	261/28564	0.00116659	0.00369864	0.000821589	Notch1/Igf1/Tnnt2	3
GO:0033692	BP	GO:0033692	cellular polysaccharide biosynthetic process	2/23	63/28564	0.00117559	0.00371654	0.000825563	Igf1/Igf2	2
GO:0045682	BP	GO:0045682	regulation of epidermis development	2/23	63/28564	0.00117559	0.00371654	0.000825563	Notch1/Hey1	2
GO:0009144	BP	GO:0009144	purine nucleoside triphosphate metabolic process	3/23	262/28564	0.00117948	0.00372352	0.000827115	Igf1/Psen1/App	3
GO:0009199	BP	GO:0009199	ribonucleoside triphosphate metabolic process	3/23	263/28564	0.00119246	0.00375915	0.000835029	Igf1/Psen1/App	3
GO:0002274	BP	GO:0002274	myeloid leukocyte activation	3/23	264/28564	0.00120554	0.00378957	0.000841786	Psen1/Rbpj/App	3
GO:0048705	BP	GO:0048705	skeletal system morphogenesis	3/23	264/28564	0.00120554	0.00378957	0.000841786	Ctnnb1/Psen1/Sfrp1	3
GO:0002762	BP	GO:0002762	negative regulation of myeloid leukocyte differentiation	2/23	64/28564	0.00121292	0.00380196	0.000844539	Ctnnb1/Sfrp1	2
GO:0031641	BP	GO:0031641	regulation of myelination	2/23	64/28564	0.00121292	0.00380196	0.000844539	Ctnnb1/Igf1	2
GO:0009994	BP	GO:0009994	oocyte differentiation	2/23	65/28564	0.00125081	0.00389865	0.000866017	Ctnnb1/Igf1	2
GO:0010656	BP	GO:0010656	negative regulation of muscle cell apoptotic process	2/23	65/28564	0.00125081	0.00389865	0.000866017	Igf1/Igf1r	2
GO:0014911	BP	GO:0014911	positive regulation of smooth muscle cell migration	2/23	65/28564	0.00125081	0.00389865	0.000866017	Igf1/Itgb3	2
GO:2000401	BP	GO:2000401	regulation of lymphocyte migration	2/23	65/28564	0.00125081	0.00389865	0.000866017	App/Itgb3	2
GO:0051348	BP	GO:0051348	negative regulation of transferase activity	3/23	269/28564	0.00127227	0.00395997	0.000879637	Psen1/Psen2/Sfrp1	3
GO:1903522	BP	GO:1903522	regulation of blood circulation	3/23	270/28564	0.00128589	0.00399674	0.000887806	App/Tnnt2/Tpm1	3
GO:0060688	BP	GO:0060688	regulation of morphogenesis of a branching structure	2/23	66/28564	0.00128927	0.00400161	0.000888887	Ctnnb1/Sfrp1	2
GO:0090092	BP	GO:0090092	regulation of transmembrane receptor protein serine/threonine kinase signaling pathway	3/23	273/28564	0.00132731	0.00409972	0.00091068	Notch1/Rbpj/Sfrp1	3
GO:0032835	BP	GO:0032835	glomerulus development	2/23	67/28564	0.00132829	0.00409972	0.00091068	Notch1/Itgb3	2
GO:0048286	BP	GO:0048286	lung alveolus development	2/23	67/28564	0.00132829	0.00409972	0.00091068	Igf1/Psen2	2
GO:0072678	BP	GO:0072678	T cell migration	2/23	67/28564	0.00132829	0.00409972	0.00091068	App/Itgb3	2
GO:0021537	BP	GO:0021537	telencephalon development	3/23	274/28564	0.0013413	0.00413411	0.00091832	Ctnnb1/Psen1/Numb	3
GO:0051148	BP	GO:0051148	negative regulation of muscle cell differentiation	2/23	68/28564	0.00136787	0.0042043	0.00093391	Notch1/Igf2	2
GO:1903051	BP	GO:1903051	negative regulation of proteolysis involved in cellular protein catabolic process	2/23	68/28564	0.00136787	0.0042043	0.00093391	Psen1/Psen2	2
GO:1903039	BP	GO:1903039	positive regulation of leukocyte cell-cell adhesion	3/23	278/28564	0.00139819	0.00429153	0.000953289	Igf1/Igf2/Igfbp2	3
GO:0010676	BP	GO:0010676	positive regulation of cellular carbohydrate metabolic process	2/23	69/28564	0.00140801	0.00430377	0.000956007	Igf1/Igf2	2
GO:0022029	BP	GO:0022029	telencephalon cell migration	2/23	69/28564	0.00140801	0.00430377	0.000956007	Ctnnb1/Psen1	2
GO:0045668	BP	GO:0045668	negative regulation of osteoblast differentiation	2/23	69/28564	0.00140801	0.00430377	0.000956007	Notch1/Sfrp1	2
GO:0140014	BP	GO:0140014	mitotic nuclear division	3/23	280/28564	0.0014272	0.0043564	0.000967698	Igf1/Igf1r/Igf2	3
GO:0009141	BP	GO:0009141	nucleoside triphosphate metabolic process	3/23	281/28564	0.00144184	0.00439504	0.000976281	Igf1/Psen1/App	3
GO:0045600	BP	GO:0045600	positive regulation of fat cell differentiation	2/23	70/28564	0.00144871	0.00440385	0.000978239	Igf1/Sfrp1	2
GO:0060425	BP	GO:0060425	lung morphogenesis	2/23	70/28564	0.00144871	0.00440385	0.000978239	Ctnnb1/Igf1	2
GO:0000271	BP	GO:0000271	polysaccharide biosynthetic process	2/23	71/28564	0.00148998	0.00451688	0.00100334	Igf1/Igf2	2
GO:1904036	BP	GO:1904036	negative regulation of epithelial cell apoptotic process	2/23	71/28564	0.00148998	0.00451688	0.00100334	Igf1/Igf1r	2
GO:0016485	BP	GO:0016485	protein processing	3/23	286/28564	0.00151649	0.00458711	0.00101894	Ncstn/Psen1/Psen2	3
GO:0048588	BP	GO:0048588	developmental cell growth	3/23	287/28564	0.00153171	0.00458711	0.00101894	Ctnnb1/Igf1/App	3
GO:0007193	BP	GO:0007193	adenylate cyclase-inhibiting G protein-coupled receptor signaling pathway	2/23	72/28564	0.0015318	0.00458711	0.00101894	App/Itgb3	2
GO:0021885	BP	GO:0021885	forebrain cell migration	2/23	72/28564	0.0015318	0.00458711	0.00101894	Ctnnb1/Psen1	2
GO:0030239	BP	GO:0030239	myofibril assembly	2/23	72/28564	0.0015318	0.00458711	0.00101894	Tnnt2/Tpm1	2
GO:0042058	BP	GO:0042058	regulation of epidermal growth factor receptor signaling pathway	2/23	72/28564	0.0015318	0.00458711	0.00101894	Psen1/Psen2	2
GO:0042733	BP	GO:0042733	embryonic digit morphogenesis	2/23	72/28564	0.0015318	0.00458711	0.00101894	Ctnnb1/Notch1	2
GO:0071868	BP	GO:0071868	cellular response to monoamine stimulus	2/23	72/28564	0.0015318	0.00458711	0.00101894	Ncstn/App	2
GO:0071870	BP	GO:0071870	cellular response to catecholamine stimulus	2/23	72/28564	0.0015318	0.00458711	0.00101894	Ncstn/App	2
GO:0045428	BP	GO:0045428	regulation of nitric oxide biosynthetic process	2/23	73/28564	0.00157418	0.00468864	0.0010415	Igf1/App	2
GO:0046579	BP	GO:0046579	positive regulation of Ras protein signal transduction	2/23	73/28564	0.00157418	0.00468864	0.0010415	Notch1/Igf1	2
GO:0055002	BP	GO:0055002	striated muscle cell development	2/23	73/28564	0.00157418	0.00468864	0.0010415	Tnnt2/Tpm1	2
GO:1905330	BP	GO:1905330	regulation of morphogenesis of an epithelium	2/23	73/28564	0.00157418	0.00468864	0.0010415	Ctnnb1/Sfrp1	2
GO:0034637	BP	GO:0034637	cellular carbohydrate biosynthetic process	2/23	74/28564	0.00161711	0.00478432	0.00106275	Igf1/Igf2	2
GO:0043462	BP	GO:0043462	regulation of ATPase activity	2/23	74/28564	0.00161711	0.00478432	0.00106275	Tnnt2/Tpm1	2
GO:0048662	BP	GO:0048662	negative regulation of smooth muscle cell proliferation	2/23	74/28564	0.00161711	0.00478432	0.00106275	Igfbp3/Tpm1	2
GO:0060675	BP	GO:0060675	ureteric bud morphogenesis	2/23	74/28564	0.00161711	0.00478432	0.00106275	Ctnnb1/Hey1	2
GO:0071677	BP	GO:0071677	positive regulation of mononuclear cell migration	2/23	74/28564	0.00161711	0.00478432	0.00106275	App/Itgb3	2
GO:0043523	BP	GO:0043523	regulation of neuron apoptotic process	3/23	294/28564	0.00164092	0.00484828	0.00107696	Ctnnb1/Psen1/App	3
GO:0050818	BP	GO:0050818	regulation of coagulation	2/23	75/28564	0.00166061	0.00488038	0.00108409	Psen1/Psen2	2
GO:0071867	BP	GO:0071867	response to monoamine	2/23	75/28564	0.00166061	0.00488038	0.00108409	Ncstn/App	2
GO:0071869	BP	GO:0071869	response to catecholamine	2/23	75/28564	0.00166061	0.00488038	0.00108409	Ncstn/App	2
GO:1904705	BP	GO:1904705	regulation of vascular associated smooth muscle cell proliferation	2/23	75/28564	0.00166061	0.00488038	0.00108409	Igf1/Tpm1	2
GO:0021536	BP	GO:0021536	diencephalon development	2/23	76/28564	0.00170465	0.00500318	0.00111137	Ctnnb1/Rbpj	2
GO:0006959	BP	GO:0006959	humoral immune response	3/23	299/28564	0.00172185	0.00504697	0.0011211	Notch1/Rbpj/App	3
GO:0010611	BP	GO:0010611	regulation of cardiac muscle hypertrophy	2/23	77/28564	0.00174926	0.00511374	0.00113593	Notch1/Igf1	2
GO:0080164	BP	GO:0080164	regulation of nitric oxide metabolic process	2/23	77/28564	0.00174926	0.00511374	0.00113593	Igf1/App	2
GO:0002437	BP	GO:0002437	inflammatory response to antigenic stimulus	2/23	78/28564	0.00179441	0.00522504	0.00116065	Notch1/Rbpj	2
GO:0060976	BP	GO:0060976	coronary vasculature development	2/23	78/28564	0.00179441	0.00522504	0.00116065	Ctnnb1/Notch1	2
GO:0072171	BP	GO:0072171	mesonephric tubule morphogenesis	2/23	78/28564	0.00179441	0.00522504	0.00116065	Ctnnb1/Hey1	2
GO:0045765	BP	GO:0045765	regulation of angiogenesis	3/23	305/28564	0.00182223	0.00529907	0.0011771	Ctnnb1/Igf2/Itgb3	3
GO:0033143	BP	GO:0033143	regulation of intracellular steroid hormone receptor signaling pathway	2/23	79/28564	0.00184012	0.00531617	0.00118089	Igf1/Sfrp1	2
GO:0043627	BP	GO:0043627	response to estrogen	2/23	79/28564	0.00184012	0.00531617	0.00118089	Ctnnb1/Sfrp1	2
GO:0048146	BP	GO:0048146	positive regulation of fibroblast proliferation	2/23	79/28564	0.00184012	0.00531617	0.00118089	Igf1/Itgb3	2
GO:1903201	BP	GO:1903201	regulation of oxidative stress-induced cell death	2/23	79/28564	0.00184012	0.00531617	0.00118089	Ctnnb1/App	2
GO:1990874	BP	GO:1990874	vascular associated smooth muscle cell proliferation	2/23	79/28564	0.00184012	0.00531617	0.00118089	Igf1/Tpm1	2
GO:0014743	BP	GO:0014743	regulation of muscle hypertrophy	2/23	80/28564	0.00188638	0.00542814	0.00120577	Notch1/Igf1	2
GO:0038034	BP	GO:0038034	signal transduction in absence of ligand	2/23	80/28564	0.00188638	0.00542814	0.00120577	Igf1/Itgav	2
GO:0097192	BP	GO:0097192	extrinsic apoptotic signaling pathway in absence of ligand	2/23	80/28564	0.00188638	0.00542814	0.00120577	Igf1/Itgav	2
GO:0010038	BP	GO:0010038	response to metal ion	3/23	309/28564	0.00189114	0.00542814	0.00120577	Ncstn/App/Tnnt2	3
GO:1901342	BP	GO:1901342	regulation of vasculature development	3/23	309/28564	0.00189114	0.00542814	0.00120577	Ctnnb1/Igf2/Itgb3	3
GO:0014068	BP	GO:0014068	positive regulation of phosphatidylinositol 3-kinase signaling	2/23	81/28564	0.00193319	0.00553448	0.00122939	Igf1/Igf1r	2
GO:0051149	BP	GO:0051149	positive regulation of muscle cell differentiation	2/23	81/28564	0.00193319	0.00553448	0.00122939	Igf1/Maml1	2
GO:0005977	BP	GO:0005977	glycogen metabolic process	2/23	82/28564	0.00198055	0.00564088	0.00125302	Igf1/Igf2	2
GO:0006073	BP	GO:0006073	cellular glucan metabolic process	2/23	82/28564	0.00198055	0.00564088	0.00125302	Igf1/Igf2	2
GO:0008625	BP	GO:0008625	extrinsic apoptotic signaling pathway via death domain receptors	2/23	82/28564	0.00198055	0.00564088	0.00125302	Psen2/Sfrp1	2
GO:0045471	BP	GO:0045471	response to ethanol	2/23	82/28564	0.00198055	0.00564088	0.00125302	Igf1/Igf1r	2
GO:0044042	BP	GO:0044042	glucan metabolic process	2/23	83/28564	0.00202846	0.00576991	0.00128168	Igf1/Igf2	2
GO:0006936	BP	GO:0006936	muscle contraction	3/23	318/28564	0.00205212	0.0058297	0.00129496	Psen2/Tnnt2/Tpm1	3
GO:0051781	BP	GO:0051781	positive regulation of cell division	2/23	84/28564	0.00207692	0.0058926	0.00130894	Igf1r/Igf2	2
GO:0002263	BP	GO:0002263	cell activation involved in immune response	3/23	321/28564	0.00210762	0.00597203	0.00132658	Psen1/Psen2/App	3
GO:0043112	BP	GO:0043112	receptor metabolic process	2/23	85/28564	0.00212593	0.00600198	0.00133323	Psen1/Psen2	2
GO:0007548	BP	GO:0007548	sex differentiation	3/23	322/28564	0.00212632	0.00600198	0.00133323	Ctnnb1/Itgav/Sfrp1	3
GO:0030198	BP	GO:0030198	extracellular matrix organization	3/23	322/28564	0.00212632	0.00600198	0.00133323	Notch1/App/Itgb3	3
GO:0043062	BP	GO:0043062	extracellular structure organization	3/23	324/28564	0.00216405	0.0060864	0.00135199	Notch1/App/Itgb3	3
GO:0045229	BP	GO:0045229	external encapsulating structure organization	3/23	324/28564	0.00216405	0.0060864	0.00135199	Notch1/App/Itgb3	3
GO:0002067	BP	GO:0002067	glandular epithelial cell differentiation	2/23	86/28564	0.00217548	0.0060864	0.00135199	Ctnnb1/Notch1	2
GO:0006809	BP	GO:0006809	nitric oxide biosynthetic process	2/23	86/28564	0.00217548	0.0060864	0.00135199	Igf1/App	2
GO:0031397	BP	GO:0031397	negative regulation of protein ubiquitination	2/23	86/28564	0.00217548	0.0060864	0.00135199	Psen1/Psen2	2
GO:0045661	BP	GO:0045661	regulation of myoblast differentiation	2/23	86/28564	0.00217548	0.0060864	0.00135199	Notch1/Igfbp3	2
GO:0072078	BP	GO:0072078	nephron tubule morphogenesis	2/23	86/28564	0.00217548	0.0060864	0.00135199	Ctnnb1/Hey1	2
GO:0034504	BP	GO:0034504	protein localization to nucleus	3/23	325/28564	0.00218307	0.0060999	0.00135499	Notch1/Psen1/App	3
GO:0051054	BP	GO:0051054	positive regulation of DNA metabolic process	3/23	326/28564	0.00220219	0.00614557	0.00136513	Ctnnb1/Igf1r/Igfbp3	3
GO:0016358	BP	GO:0016358	dendrite development	3/23	327/28564	0.00222141	0.00619142	0.00137532	Psen1/App/Numb	3
GO:0035019	BP	GO:0035019	somatic stem cell population maintenance	2/23	88/28564	0.00227623	0.00632031	0.00140395	Rbpj/Sfrp1	2
GO:0043525	BP	GO:0043525	positive regulation of neuron apoptotic process	2/23	88/28564	0.00227623	0.00632031	0.00140395	Ctnnb1/App	2
GO:0072088	BP	GO:0072088	nephron epithelium morphogenesis	2/23	88/28564	0.00227623	0.00632031	0.00140395	Ctnnb1/Hey1	2
GO:0022409	BP	GO:0022409	positive regulation of cell-cell adhesion	3/23	330/28564	0.00227972	0.00632208	0.00140434	Igf1/Igf2/Igfbp2	3
GO:0040014	BP	GO:0040014	regulation of multicellular organism growth	2/23	89/28564	0.00232742	0.00644627	0.00143193	Igf2/App	2
GO:0016032	BP	GO:0016032	viral process	3/23	334/28564	0.00235894	0.00652542	0.00144951	Notch1/Itgb3/Itgav	3
GO:0001738	BP	GO:0001738	morphogenesis of a polarized epithelium	2/23	90/28564	0.00237915	0.00654044	0.00145284	Numb/Sfrp1	2
GO:0014015	BP	GO:0014015	positive regulation of gliogenesis	2/23	90/28564	0.00237915	0.00654044	0.00145284	Notch1/Igf1	2
GO:0045995	BP	GO:0045995	regulation of embryonic development	2/23	90/28564	0.00237915	0.00654044	0.00145284	Ctnnb1/Notch1	2
GO:0072028	BP	GO:0072028	nephron morphogenesis	2/23	90/28564	0.00237915	0.00654044	0.00145284	Ctnnb1/Hey1	2
GO:1900407	BP	GO:1900407	regulation of cellular response to oxidative stress	2/23	90/28564	0.00237915	0.00654044	0.00145284	Ctnnb1/App	2
GO:0032436	BP	GO:0032436	positive regulation of proteasomal ubiquitin-dependent protein catabolic process	2/23	91/28564	0.00243142	0.00667586	0.00148292	Psen1/Psen2	2
GO:0070588	BP	GO:0070588	calcium ion transmembrane transport	3/23	339/28564	0.00246035	0.0067469	0.00149871	Psen2/Itgb3/Itgav	3
GO:0019915	BP	GO:0019915	lipid storage	2/23	92/28564	0.00248424	0.00678719	0.00150765	Itgb3/Itgav	2
GO:0046209	BP	GO:0046209	nitric oxide metabolic process	2/23	92/28564	0.00248424	0.00678719	0.00150765	Igf1/App	2
GO:0061333	BP	GO:0061333	renal tubule morphogenesis	2/23	92/28564	0.00248424	0.00678719	0.00150765	Ctnnb1/Hey1	2
GO:0050806	BP	GO:0050806	positive regulation of synaptic transmission	3/23	341/28564	0.00250166	0.00682636	0.00151635	Ncstn/Psen1/App	3
GO:0051251	BP	GO:0051251	positive regulation of lymphocyte activation	3/23	342/28564	0.00252248	0.00687468	0.00152709	Igf1/Igf2/Igfbp2	3
GO:0006112	BP	GO:0006112	energy reserve metabolic process	2/23	93/28564	0.0025376	0.00690739	0.00153435	Igf1/Igf2	2
GO:0051222	BP	GO:0051222	positive regulation of protein transport	3/23	343/28564	0.0025434	0.00691468	0.00153597	Igf1/Psen1/App	3
GO:0006029	BP	GO:0006029	proteoglycan metabolic process	2/23	94/28564	0.0025915	0.00702817	0.00156118	Ctnnb1/Igf1	2
GO:2001057	BP	GO:2001057	reactive nitrogen species metabolic process	2/23	94/28564	0.0025915	0.00702817	0.00156118	Igf1/App	2
GO:0044344	BP	GO:0044344	cellular response to fibroblast growth factor stimulus	2/23	97/28564	0.00275643	0.00744807	0.00165446	Ctnnb1/Sfrp1	2
GO:0045685	BP	GO:0045685	regulation of glial cell differentiation	2/23	97/28564	0.00275643	0.00744807	0.00165446	Ctnnb1/Notch1	2
GO:0046718	BP	GO:0046718	viral entry into host cell	2/23	97/28564	0.00275643	0.00744807	0.00165446	Itgb3/Itgav	2
GO:0007044	BP	GO:0007044	cell-substrate junction assembly	2/23	99/28564	0.00286906	0.00770539	0.00171162	Itgb3/Itgav	2
GO:0045638	BP	GO:0045638	negative regulation of myeloid cell differentiation	2/23	99/28564	0.00286906	0.00770539	0.00171162	Ctnnb1/Sfrp1	2
GO:0046888	BP	GO:0046888	negative regulation of hormone secretion	2/23	99/28564	0.00286906	0.00770539	0.00171162	Igfbp3/Sfrp1	2
GO:0070252	BP	GO:0070252	actin-mediated cell contraction	2/23	99/28564	0.00286906	0.00770539	0.00171162	Tnnt2/Tpm1	2
GO:1902882	BP	GO:1902882	regulation of response to oxidative stress	2/23	99/28564	0.00286906	0.00770539	0.00171162	Ctnnb1/App	2
GO:1902105	BP	GO:1902105	regulation of leukocyte differentiation	3/23	359/28564	0.00289299	0.00775082	0.00172171	Ctnnb1/Itgb3/Sfrp1	3
GO:1904951	BP	GO:1904951	positive regulation of establishment of protein localization	3/23	359/28564	0.00289299	0.00775082	0.00172171	Igf1/Psen1/App	3
GO:0031058	BP	GO:0031058	positive regulation of histone modification	2/23	100/28564	0.00292619	0.0078114	0.00173516	Ctnnb1/App	2
GO:0044264	BP	GO:0044264	cellular polysaccharide metabolic process	2/23	100/28564	0.00292619	0.0078114	0.00173516	Igf1/Igf2	2
GO:0071774	BP	GO:0071774	response to fibroblast growth factor	2/23	100/28564	0.00292619	0.0078114	0.00173516	Ctnnb1/Sfrp1	2
GO:0036473	BP	GO:0036473	cell death in response to oxidative stress	2/23	101/28564	0.00298384	0.00794614	0.0017651	Ctnnb1/App	2
GO:0044409	BP	GO:0044409	entry into host	2/23	101/28564	0.00298384	0.00794614	0.0017651	Itgb3/Itgav	2
GO:0042176	BP	GO:0042176	regulation of protein catabolic process	3/23	364/28564	0.00300801	0.00799128	0.00177512	Psen1/Psen2/App	3
GO:0051235	BP	GO:0051235	maintenance of location	3/23	364/28564	0.00300801	0.00799128	0.00177512	Psen1/Itgb3/Itgav	3
GO:0032651	BP	GO:0032651	regulation of interleukin-1 beta production	2/23	102/28564	0.00304203	0.00807197	0.00179304	Igf1/App	2
GO:0043502	BP	GO:0043502	regulation of muscle adaptation	2/23	103/28564	0.00310076	0.00820171	0.00182187	Notch1/Igf1	2
GO:2001237	BP	GO:2001237	negative regulation of extrinsic apoptotic signaling pathway	2/23	103/28564	0.00310076	0.00820171	0.00182187	Igf1/Itgav	2
GO:0052548	BP	GO:0052548	regulation of endopeptidase activity	3/23	368/28564	0.00310205	0.00820171	0.00182187	Igf1/Ncstn/App	3
GO:0032092	BP	GO:0032092	positive regulation of protein binding	2/23	104/28564	0.00316001	0.00834499	0.00185369	Psen1/App	2
GO:1904062	BP	GO:1904062	regulation of cation transmembrane transport	3/23	371/28564	0.00317375	0.00837129	0.00185954	Psen2/App/Itgb3	3
GO:0032147	BP	GO:0032147	activation of protein kinase activity	2/23	105/28564	0.0032198	0.00848263	0.00188427	Igf1/Itgb3	2
GO:0090288	BP	GO:0090288	negative regulation of cellular response to growth factor stimulus	2/23	106/28564	0.00328011	0.00861079	0.00191273	Notch1/Sfrp1	2
GO:0150115	BP	GO:0150115	cell-substrate junction organization	2/23	106/28564	0.00328011	0.00861079	0.00191273	Itgb3/Itgav	2
GO:2000060	BP	GO:2000060	positive regulation of ubiquitin-dependent protein catabolic process	2/23	106/28564	0.00328011	0.00861079	0.00191273	Psen1/Psen2	2
GO:0001704	BP	GO:0001704	formation of primary germ layer	2/23	107/28564	0.00334096	0.00873941	0.00194131	Ctnnb1/Itgav	2
GO:0060993	BP	GO:0060993	kidney morphogenesis	2/23	107/28564	0.00334096	0.00873941	0.00194131	Ctnnb1/Hey1	2
GO:0070167	BP	GO:0070167	regulation of biomineral tissue development	2/23	107/28564	0.00334096	0.00873941	0.00194131	Notch1/Hey1	2
GO:1903037	BP	GO:1903037	regulation of leukocyte cell-cell adhesion	3/23	380/28564	0.00339499	0.00885808	0.00196767	Igf1/Igf2/Igfbp2	3
GO:0014066	BP	GO:0014066	regulation of phosphatidylinositol 3-kinase signaling	2/23	108/28564	0.00340233	0.00885808	0.00196767	Igf1/Igf1r	2
GO:0032611	BP	GO:0032611	interleukin-1 beta production	2/23	108/28564	0.00340233	0.00885808	0.00196767	Igf1/App	2
GO:0097061	BP	GO:0097061	dendritic spine organization	2/23	108/28564	0.00340233	0.00885808	0.00196767	Igf1r/App	2
GO:0007173	BP	GO:0007173	epidermal growth factor receptor signaling pathway	2/23	109/28564	0.00346424	0.00899807	0.00199876	Psen1/Psen2	2
GO:0090263	BP	GO:0090263	positive regulation of canonical Wnt signaling pathway	2/23	109/28564	0.00346424	0.00899807	0.00199876	Rbpj/Sfrp1	2
GO:0030518	BP	GO:0030518	intracellular steroid hormone receptor signaling pathway	2/23	110/28564	0.00352667	0.00911742	0.00202527	Igf1/Sfrp1	2
GO:0055013	BP	GO:0055013	cardiac muscle cell development	2/23	110/28564	0.00352667	0.00911742	0.00202527	Igf1/Maml1	2
GO:0072676	BP	GO:0072676	lymphocyte migration	2/23	110/28564	0.00352667	0.00911742	0.00202527	App/Itgb3	2
GO:2000243	BP	GO:2000243	positive regulation of reproductive process	2/23	110/28564	0.00352667	0.00911742	0.00202527	Ctnnb1/Igf1r	2
GO:0003300	BP	GO:0003300	cardiac muscle hypertrophy	2/23	111/28564	0.00358962	0.00926935	0.00205902	Notch1/Igf1	2
GO:0005976	BP	GO:0005976	polysaccharide metabolic process	2/23	112/28564	0.0036531	0.00942228	0.00209299	Igf1/Igf2	2
GO:0002757	BP	GO:0002757	immune response-activating signal transduction	3/23	391/28564	0.00367802	0.00947549	0.00210481	Psen1/Psen2/App	3
GO:0042060	BP	GO:0042060	wound healing	3/23	392/28564	0.00370444	0.00953248	0.00211747	Igf1/Itgb3/Tpm1	3
GO:0019216	BP	GO:0019216	regulation of lipid metabolic process	3/23	393/28564	0.00373098	0.00958962	0.00213017	Igf1/Igf1r/Igf2	3
GO:1902903	BP	GO:1902903	regulation of supramolecular fiber organization	3/23	394/28564	0.00375764	0.00964694	0.0021429	Psen1/App/Tpm1	3
GO:0032760	BP	GO:0032760	positive regulation of tumor necrosis factor production	2/23	114/28564	0.00378164	0.00968608	0.00215159	Psen1/App	2
GO:1901800	BP	GO:1901800	positive regulation of proteasomal protein catabolic process	2/23	114/28564	0.00378164	0.00968608	0.00215159	Psen1/Psen2	2
GO:0014897	BP	GO:0014897	striated muscle hypertrophy	2/23	115/28564	0.00384669	0.00969055	0.00215259	Notch1/Igf1	2
GO:0071456	BP	GO:0071456	cellular response to hypoxia	2/23	115/28564	0.00384669	0.00969055	0.00215259	Notch1/Rbpj	2
GO:1904035	BP	GO:1904035	regulation of epithelial cell apoptotic process	2/23	115/28564	0.00384669	0.00969055	0.00215259	Igf1/Igf1r	2
GO:0030038	BP	GO:0030038	contractile actin filament bundle assembly	2/23	116/28564	0.00391227	0.00969055	0.00215259	Itgb5/Tpm1	2
GO:0043149	BP	GO:0043149	stress fiber assembly	2/23	116/28564	0.00391227	0.00969055	0.00215259	Itgb5/Tpm1	2
GO:0043255	BP	GO:0043255	regulation of carbohydrate biosynthetic process	2/23	116/28564	0.00391227	0.00969055	0.00215259	Igf1/Igf2	2
GO:1903557	BP	GO:1903557	positive regulation of tumor necrosis factor superfamily cytokine production	2/23	116/28564	0.00391227	0.00969055	0.00215259	Psen1/App	2
GO:0002764	BP	GO:0002764	immune response-regulating signaling pathway	3/23	402/28564	0.00397513	0.00969055	0.00215259	Psen1/Psen2/App	3
GO:0014896	BP	GO:0014896	muscle hypertrophy	2/23	117/28564	0.00397836	0.00969055	0.00215259	Notch1/Igf1	2
GO:0043401	BP	GO:0043401	steroid hormone mediated signaling pathway	2/23	117/28564	0.00397836	0.00969055	0.00215259	Igf1/Sfrp1	2
GO:0048477	BP	GO:0048477	oogenesis	2/23	117/28564	0.00397836	0.00969055	0.00215259	Ctnnb1/Igf1	2
GO:0002085	BP	GO:0002085	inhibition of neuroepithelial cell differentiation	1/23	5/28564	0.00401985	0.00969055	0.00215259	Notch1	1
GO:0003062	BP	GO:0003062	regulation of heart rate by chemical signal	1/23	5/28564	0.00401985	0.00969055	0.00215259	Tpm1	1
GO:0003137	BP	GO:0003137	Notch signaling pathway involved in heart induction	1/23	5/28564	0.00401985	0.00969055	0.00215259	Rbpj	1
GO:0003192	BP	GO:0003192	mitral valve formation	1/23	5/28564	0.00401985	0.00969055	0.00215259	Notch1	1
GO:0003241	BP	GO:0003241	growth involved in heart morphogenesis	1/23	5/28564	0.00401985	0.00969055	0.00215259	Notch1	1
GO:0009794	BP	GO:0009794	regulation of mitotic cell cycle, embryonic	1/23	5/28564	0.00401985	0.00969055	0.00215259	Ctnnb1	1
GO:0014834	BP	GO:0014834	skeletal muscle satellite cell maintenance involved in skeletal muscle regeneration	1/23	5/28564	0.00401985	0.00969055	0.00215259	Igf1	1
GO:0016199	BP	GO:0016199	axon midline choice point recognition	1/23	5/28564	0.00401985	0.00969055	0.00215259	App	1
GO:0022009	BP	GO:0022009	central nervous system vasculogenesis	1/23	5/28564	0.00401985	0.00969055	0.00215259	Ctnnb1	1
GO:0035480	BP	GO:0035480	regulation of Notch signaling pathway involved in heart induction	1/23	5/28564	0.00401985	0.00969055	0.00215259	Rbpj	1
GO:0035481	BP	GO:0035481	positive regulation of Notch signaling pathway involved in heart induction	1/23	5/28564	0.00401985	0.00969055	0.00215259	Rbpj	1
GO:0036022	BP	GO:0036022	limb joint morphogenesis	1/23	5/28564	0.00401985	0.00969055	0.00215259	Ctnnb1	1
GO:0044339	BP	GO:0044339	canonical Wnt signaling pathway involved in osteoblast differentiation	1/23	5/28564	0.00401985	0.00969055	0.00215259	Ctnnb1	1
GO:0045448	BP	GO:0045448	mitotic cell cycle, embryonic	1/23	5/28564	0.00401985	0.00969055	0.00215259	Ctnnb1	1
GO:0045608	BP	GO:0045608	negative regulation of inner ear auditory receptor cell differentiation	1/23	5/28564	0.00401985	0.00969055	0.00215259	Notch1	1
GO:0045632	BP	GO:0045632	negative regulation of mechanoreceptor differentiation	1/23	5/28564	0.00401985	0.00969055	0.00215259	Notch1	1
GO:0048669	BP	GO:0048669	collateral sprouting in absence of injury	1/23	5/28564	0.00401985	0.00969055	0.00215259	App	1
GO:0051884	BP	GO:0051884	regulation of timing of anagen	1/23	5/28564	0.00401985	0.00969055	0.00215259	Ctnnb1	1
GO:0060354	BP	GO:0060354	negative regulation of cell adhesion molecule production	1/23	5/28564	0.00401985	0.00969055	0.00215259	Notch1	1
GO:0060431	BP	GO:0060431	primary lung bud formation	1/23	5/28564	0.00401985	0.00969055	0.00215259	Ctnnb1	1
GO:0060948	BP	GO:0060948	cardiac vascular smooth muscle cell development	1/23	5/28564	0.00401985	0.00969055	0.00215259	Notch1	1
GO:0061325	BP	GO:0061325	cell proliferation involved in outflow tract morphogenesis	1/23	5/28564	0.00401985	0.00969055	0.00215259	Ctnnb1	1
GO:0061419	BP	GO:0061419	positive regulation of transcription from RNA polymerase II promoter in response to hypoxia	1/23	5/28564	0.00401985	0.00969055	0.00215259	Rbpj	1
GO:0071680	BP	GO:0071680	response to indole-3-methanol	1/23	5/28564	0.00401985	0.00969055	0.00215259	Ctnnb1	1
GO:0071681	BP	GO:0071681	cellular response to indole-3-methanol	1/23	5/28564	0.00401985	0.00969055	0.00215259	Ctnnb1	1
GO:0072007	BP	GO:0072007	mesangial cell differentiation	1/23	5/28564	0.00401985	0.00969055	0.00215259	Notch1	1
GO:0072143	BP	GO:0072143	mesangial cell development	1/23	5/28564	0.00401985	0.00969055	0.00215259	Notch1	1
GO:0090214	BP	GO:0090214	spongiotrophoblast layer developmental growth	1/23	5/28564	0.00401985	0.00969055	0.00215259	Igf2	1
GO:0090245	BP	GO:0090245	axis elongation involved in somitogenesis	1/23	5/28564	0.00401985	0.00969055	0.00215259	Sfrp1	1
GO:0090425	BP	GO:0090425	acinar cell differentiation	1/23	5/28564	0.00401985	0.00969055	0.00215259	Ctnnb1	1
GO:0090500	BP	GO:0090500	endocardial cushion to mesenchymal transition	1/23	5/28564	0.00401985	0.00969055	0.00215259	Hey1	1
GO:1902730	BP	GO:1902730	positive regulation of proteoglycan biosynthetic process	1/23	5/28564	0.00401985	0.00969055	0.00215259	Ctnnb1	1
GO:1904020	BP	GO:1904020	regulation of G protein-coupled receptor internalization	1/23	5/28564	0.00401985	0.00969055	0.00215259	App	1
GO:1904589	BP	GO:1904589	regulation of protein import	1/23	5/28564	0.00401985	0.00969055	0.00215259	App	1
GO:1904591	BP	GO:1904591	positive regulation of protein import	1/23	5/28564	0.00401985	0.00969055	0.00215259	App	1
GO:1904956	BP	GO:1904956	regulation of midbrain dopaminergic neuron differentiation	1/23	5/28564	0.00401985	0.00969055	0.00215259	Sfrp1	1
GO:1905460	BP	GO:1905460	negative regulation of vascular associated smooth muscle cell apoptotic process	1/23	5/28564	0.00401985	0.00969055	0.00215259	Igf1	1
GO:1990926	BP	GO:1990926	short-term synaptic potentiation	1/23	5/28564	0.00401985	0.00969055	0.00215259	Ncstn	1
GO:1990963	BP	GO:1990963	establishment of blood-retinal barrier	1/23	5/28564	0.00401985	0.00969055	0.00215259	Ctnnb1	1
GO:2000467	BP	GO:2000467	positive regulation of glycogen (starch) synthase activity	1/23	5/28564	0.00401985	0.00969055	0.00215259	Igf2	1
GO:2000535	BP	GO:2000535	regulation of entry of bacterium into host cell	1/23	5/28564	0.00401985	0.00969055	0.00215259	Itgav	1
GO:2000697	BP	GO:2000697	negative regulation of epithelial cell differentiation involved in kidney development	1/23	5/28564	0.00401985	0.00969055	0.00215259	Ctnnb1	1
GO:2000981	BP	GO:2000981	negative regulation of inner ear receptor cell differentiation	1/23	5/28564	0.00401985	0.00969055	0.00215259	Notch1	1
GO:0021987	BP	GO:0021987	cerebral cortex development	2/23	118/28564	0.00404498	0.00974053	0.00216369	Ctnnb1/Psen1	2
GO:0002696	BP	GO:0002696	positive regulation of leukocyte activation	3/23	408/28564	0.00414322	0.00995542	0.00221142	Igf1/Igf2/Igfbp2	3
GO:0006979	BP	GO:0006979	response to oxidative stress	3/23	408/28564	0.00414322	0.00995542	0.00221142	Ctnnb1/Psen1/App	3
GO:0090100	BP	GO:0090100	positive regulation of transmembrane receptor protein serine/threonine kinase signaling pathway	2/23	120/28564	0.00417977	0.0100324	0.00222851	Notch1/Rbpj	2
GO:0032970	BP	GO:0032970	regulation of actin filament-based process	3/23	411/28564	0.00422887	0.0101392	0.00225225	Itgb3/Tnnt2/Tpm1	3
GO:0044000	BP	GO:0044000	movement in host	2/23	121/28564	0.00424795	0.0101629	0.00225752	Itgb3/Itgav	2
GO:1902106	BP	GO:1902106	negative regulation of leukocyte differentiation	2/23	121/28564	0.00424795	0.0101629	0.00225752	Ctnnb1/Sfrp1	2
GO:0032652	BP	GO:0032652	regulation of interleukin-1 production	2/23	122/28564	0.00431664	0.010305	0.00228907	Igf1/App	2
GO:0071675	BP	GO:0071675	regulation of mononuclear cell migration	2/23	122/28564	0.00431664	0.010305	0.00228907	App/Itgb3	2
GO:0007159	BP	GO:0007159	leukocyte cell-cell adhesion	3/23	420/28564	0.0044923	0.0107128	0.00237966	Igf1/Igf2/Igfbp2	3
GO:1903707	BP	GO:1903707	negative regulation of hemopoiesis	2/23	125/28564	0.00452581	0.0107811	0.00239482	Ctnnb1/Sfrp1	2
GO:0002286	BP	GO:0002286	T cell activation involved in immune response	2/23	127/28564	0.00466783	0.0110925	0.00246401	Psen1/Psen2	2
GO:0051209	BP	GO:0051209	release of sequestered calcium ion into cytosol	2/23	127/28564	0.00466783	0.0110925	0.00246401	Itgb3/Itgav	2
GO:0016570	BP	GO:0016570	histone modification	3/23	426/28564	0.00467336	0.0110925	0.00246401	Ctnnb1/Igf2/App	3
GO:0007264	BP	GO:0007264	small GTPase mediated signal transduction	3/23	428/28564	0.00473469	0.0110925	0.00246401	Notch1/Igf1/Itgav	3
GO:0030048	BP	GO:0030048	actin filament-based movement	2/23	128/28564	0.00473961	0.0110925	0.00246401	Tnnt2/Tpm1	2
GO:0032612	BP	GO:0032612	interleukin-1 production	2/23	128/28564	0.00473961	0.0110925	0.00246401	Igf1/App	2
GO:0051283	BP	GO:0051283	negative regulation of sequestering of calcium ion	2/23	128/28564	0.00473961	0.0110925	0.00246401	Itgb3/Itgav	2
GO:0032102	BP	GO:0032102	negative regulation of response to external stimulus	3/23	429/28564	0.00476554	0.0110925	0.00246401	Notch1/Igf1/Igf2	3
GO:0043161	BP	GO:0043161	proteasome-mediated ubiquitin-dependent protein catabolic process	3/23	430/28564	0.00479651	0.0110925	0.00246401	Ctnnb1/Psen1/Psen2	3
GO:0050867	BP	GO:0050867	positive regulation of cell activation	3/23	430/28564	0.00479651	0.0110925	0.00246401	Igf1/Igf2/Igfbp2	3
GO:0002051	BP	GO:0002051	osteoblast fate commitment	1/23	6/28564	0.00482196	0.0110925	0.00246401	Notch1	1
GO:0014005	BP	GO:0014005	microglia development	1/23	6/28564	0.00482196	0.0110925	0.00246401	App	1
GO:0035635	BP	GO:0035635	entry of bacterium into host cell	1/23	6/28564	0.00482196	0.0110925	0.00246401	Itgav	1
GO:0045578	BP	GO:0045578	negative regulation of B cell differentiation	1/23	6/28564	0.00482196	0.0110925	0.00246401	Sfrp1	1
GO:0050434	BP	GO:0050434	positive regulation of viral transcription	1/23	6/28564	0.00482196	0.0110925	0.00246401	Notch1	1
GO:0051176	BP	GO:0051176	positive regulation of sulfur metabolic process	1/23	6/28564	0.00482196	0.0110925	0.00246401	Ctnnb1	1
GO:0051611	BP	GO:0051611	regulation of serotonin uptake	1/23	6/28564	0.00482196	0.0110925	0.00246401	Itgb3	1
GO:0060066	BP	GO:0060066	oviduct development	1/23	6/28564	0.00482196	0.0110925	0.00246401	Ctnnb1	1
GO:0060687	BP	GO:0060687	regulation of branching involved in prostate gland morphogenesis	1/23	6/28564	0.00482196	0.0110925	0.00246401	Sfrp1	1
GO:0060789	BP	GO:0060789	hair follicle placode formation	1/23	6/28564	0.00482196	0.0110925	0.00246401	Ctnnb1	1
GO:0060916	BP	GO:0060916	mesenchymal cell proliferation involved in lung development	1/23	6/28564	0.00482196	0.0110925	0.00246401	Ctnnb1	1
GO:0060956	BP	GO:0060956	endocardial cell differentiation	1/23	6/28564	0.00482196	0.0110925	0.00246401	Notch1	1
GO:0061197	BP	GO:0061197	fungiform papilla morphogenesis	1/23	6/28564	0.00482196	0.0110925	0.00246401	Ctnnb1	1
GO:0061550	BP	GO:0061550	cranial ganglion development	1/23	6/28564	0.00482196	0.0110925	0.00246401	Ctnnb1	1
GO:0071503	BP	GO:0071503	response to heparin	1/23	6/28564	0.00482196	0.0110925	0.00246401	Sfrp1	1
GO:0072049	BP	GO:0072049	comma-shaped body morphogenesis	1/23	6/28564	0.00482196	0.0110925	0.00246401	Hey1	1
GO:0097252	BP	GO:0097252	oligodendrocyte apoptotic process	1/23	6/28564	0.00482196	0.0110925	0.00246401	Igf1	1
GO:1902949	BP	GO:1902949	positive regulation of tau-protein kinase activity	1/23	6/28564	0.00482196	0.0110925	0.00246401	App	1
GO:1902951	BP	GO:1902951	negative regulation of dendritic spine maintenance	1/23	6/28564	0.00482196	0.0110925	0.00246401	App	1
GO:1904692	BP	GO:1904692	positive regulation of type B pancreatic cell proliferation	1/23	6/28564	0.00482196	0.0110925	0.00246401	Igf1	1
GO:1904798	BP	GO:1904798	positive regulation of core promoter binding	1/23	6/28564	0.00482196	0.0110925	0.00246401	Ctnnb1	1
GO:1990791	BP	GO:1990791	dorsal root ganglion development	1/23	6/28564	0.00482196	0.0110925	0.00246401	Ctnnb1	1
GO:2000015	BP	GO:2000015	regulation of determination of dorsal identity	1/23	6/28564	0.00482196	0.0110925	0.00246401	Ctnnb1	1
GO:0043500	BP	GO:0043500	muscle adaptation	2/23	130/28564	0.0048847	0.0112135	0.00249089	Notch1/Igf1	2
GO:0051282	BP	GO:0051282	regulation of sequestering of calcium ion	2/23	130/28564	0.0048847	0.0112135	0.00249089	Itgb3/Itgav	2
GO:0009150	BP	GO:0009150	purine ribonucleotide metabolic process	3/23	434/28564	0.00492162	0.0112866	0.00250711	Igf1/Psen1/App	3
GO:1903052	BP	GO:1903052	positive regulation of proteolysis involved in cellular protein catabolic process	2/23	131/28564	0.00495801	0.0113583	0.00252304	Psen1/Psen2	2
GO:0010927	BP	GO:0010927	cellular component assembly involved in morphogenesis	2/23	132/28564	0.00503183	0.0115036	0.00255531	Tnnt2/Tpm1	2
GO:0043406	BP	GO:0043406	positive regulation of MAP kinase activity	2/23	132/28564	0.00503183	0.0115036	0.00255531	Psen1/App	2
GO:0043244	BP	GO:0043244	regulation of protein-containing complex disassembly	2/23	133/28564	0.00510616	0.0116374	0.00258505	Igf1r/Tpm1	2
GO:0099072	BP	GO:0099072	regulation of postsynaptic membrane neurotransmitter receptor levels	2/23	133/28564	0.00510616	0.0116374	0.00258505	Itgb3/Numb	2
GO:1901216	BP	GO:1901216	positive regulation of neuron death	2/23	133/28564	0.00510616	0.0116374	0.00258505	Ctnnb1/App	2
GO:0006869	BP	GO:0006869	lipid transport	3/23	447/28564	0.00534188	0.0121372	0.00269606	Itgb3/Itgav/Igfbp3	3
GO:0051090	BP	GO:0051090	regulation of DNA-binding transcription factor activity	3/23	447/28564	0.00534188	0.0121372	0.00269606	Ctnnb1/Igf1r/App	3
GO:1903706	BP	GO:1903706	regulation of hemopoiesis	3/23	447/28564	0.00534188	0.0121372	0.00269606	Ctnnb1/Itgb3/Sfrp1	3
GO:0008277	BP	GO:0008277	regulation of G protein-coupled receptor signaling pathway	2/23	137/28564	0.00540855	0.0122634	0.00272411	App/Itgb3	2
GO:0042157	BP	GO:0042157	lipoprotein metabolic process	2/23	137/28564	0.00540855	0.0122634	0.00272411	Itgb3/Itgav	2
GO:0022411	BP	GO:0022411	cellular component disassembly	3/23	450/28564	0.00544186	0.0123263	0.00273808	Igf1r/Igfbp3/Tpm1	3
GO:0032434	BP	GO:0032434	regulation of proteasomal ubiquitin-dependent protein catabolic process	2/23	138/28564	0.00548541	0.0123996	0.00275435	Psen1/Psen2	2
GO:0050852	BP	GO:0050852	T cell receptor signaling pathway	2/23	138/28564	0.00548541	0.0123996	0.00275435	Psen1/Psen2	2
GO:0009259	BP	GO:0009259	ribonucleotide metabolic process	3/23	453/28564	0.00554296	0.0124075	0.0027561	Igf1/Psen1/App	3
GO:0007015	BP	GO:0007015	actin filament organization	3/23	454/28564	0.00557691	0.0124075	0.0027561	Itgb5/Tnnt2/Tpm1	3
GO:0001834	BP	GO:0001834	trophectodermal cell proliferation	1/23	7/28564	0.00562346	0.0124075	0.0027561	Igf1	1
GO:0003321	BP	GO:0003321	positive regulation of blood pressure by epinephrine-norepinephrine	1/23	7/28564	0.00562346	0.0124075	0.0027561	Tpm1	1
GO:0003402	BP	GO:0003402	planar cell polarity pathway involved in axis elongation	1/23	7/28564	0.00562346	0.0124075	0.0027561	Sfrp1	1
GO:0014807	BP	GO:0014807	regulation of somitogenesis	1/23	7/28564	0.00562346	0.0124075	0.0027561	Notch1	1
GO:0016198	BP	GO:0016198	axon choice point recognition	1/23	7/28564	0.00562346	0.0124075	0.0027561	App	1
GO:0046533	BP	GO:0046533	negative regulation of photoreceptor cell differentiation	1/23	7/28564	0.00562346	0.0124075	0.0027561	Notch1	1
GO:0048633	BP	GO:0048633	positive regulation of skeletal muscle tissue growth	1/23	7/28564	0.00562346	0.0124075	0.0027561	Igf2	1
GO:0060440	BP	GO:0060440	trachea formation	1/23	7/28564	0.00562346	0.0124075	0.0027561	Ctnnb1	1
GO:0060839	BP	GO:0060839	endothelial cell fate commitment	1/23	7/28564	0.00562346	0.0124075	0.0027561	Rbpj	1
GO:0061046	BP	GO:0061046	regulation of branching involved in lung morphogenesis	1/23	7/28564	0.00562346	0.0124075	0.0027561	Ctnnb1	1
GO:0061196	BP	GO:0061196	fungiform papilla development	1/23	7/28564	0.00562346	0.0124075	0.0027561	Ctnnb1	1
GO:0150003	BP	GO:0150003	regulation of spontaneous synaptic transmission	1/23	7/28564	0.00562346	0.0124075	0.0027561	App	1
GO:0150052	BP	GO:0150052	regulation of postsynapse assembly	1/23	7/28564	0.00562346	0.0124075	0.0027561	Numb	1
GO:1901388	BP	GO:1901388	regulation of transforming growth factor beta activation	1/23	7/28564	0.00562346	0.0124075	0.0027561	Itgav	1
GO:1902065	BP	GO:1902065	response to L-glutamate	1/23	7/28564	0.00562346	0.0124075	0.0027561	Igf1r	1
GO:1902339	BP	GO:1902339	positive regulation of apoptotic process involved in morphogenesis	1/23	7/28564	0.00562346	0.0124075	0.0027561	Notch1	1
GO:1902512	BP	GO:1902512	positive regulation of apoptotic DNA fragmentation	1/23	7/28564	0.00562346	0.0124075	0.0027561	Igfbp3	1
GO:1903944	BP	GO:1903944	negative regulation of hepatocyte apoptotic process	1/23	7/28564	0.00562346	0.0124075	0.0027561	Igf1r	1
GO:1904747	BP	GO:1904747	positive regulation of apoptotic process involved in development	1/23	7/28564	0.00562346	0.0124075	0.0027561	Notch1	1
GO:1905653	BP	GO:1905653	positive regulation of artery morphogenesis	1/23	7/28564	0.00562346	0.0124075	0.0027561	Notch1	1
GO:1990456	BP	GO:1990456	mitochondrion-endoplasmic reticulum membrane tethering	1/23	7/28564	0.00562346	0.0124075	0.0027561	Psen2	1
GO:2000138	BP	GO:2000138	positive regulation of cell proliferation involved in heart morphogenesis	1/23	7/28564	0.00562346	0.0124075	0.0027561	Rbpj	1
GO:0014065	BP	GO:0014065	phosphatidylinositol 3-kinase signaling	2/23	140/28564	0.00564064	0.0124183	0.00275851	Igf1/Igf1r	2
GO:0036294	BP	GO:0036294	cellular response to decreased oxygen levels	2/23	140/28564	0.00564064	0.0124183	0.00275851	Notch1/Rbpj	2
GO:0000280	BP	GO:0000280	nuclear division	3/23	456/28564	0.00564519	0.0124183	0.00275851	Igf1/Igf1r/Igf2	3
GO:0008286	BP	GO:0008286	insulin receptor signaling pathway	2/23	141/28564	0.00571901	0.0125682	0.0027918	Igf1r/Igf2	2
GO:0030177	BP	GO:0030177	positive regulation of Wnt signaling pathway	2/23	142/28564	0.00579788	0.0127289	0.0028275	Rbpj/Sfrp1	2
GO:0019693	BP	GO:0019693	ribose phosphate metabolic process	3/23	464/28564	0.00592338	0.0129915	0.00288584	Igf1/Psen1/App	3
GO:0035270	BP	GO:0035270	endocrine system development	2/23	144/28564	0.00595712	0.0130526	0.0028994	Rbpj/Igf1r	2
GO:0052547	BP	GO:0052547	regulation of peptidase activity	3/23	466/28564	0.0059942	0.0131208	0.00291456	Igf1/Ncstn/App	3
GO:0090101	BP	GO:0090101	negative regulation of transmembrane receptor protein serine/threonine kinase signaling pathway	2/23	147/28564	0.00619973	0.0135573	0.00301152	Notch1/Sfrp1	2
GO:0002065	BP	GO:0002065	columnar/cuboidal epithelial cell differentiation	2/23	148/28564	0.00628159	0.0137216	0.00304801	Ctnnb1/Notch1	2
GO:1904019	BP	GO:1904019	epithelial cell apoptotic process	2/23	149/28564	0.00636395	0.0137216	0.00304801	Igf1/Igf1r	2
GO:0001993	BP	GO:0001993	regulation of systemic arterial blood pressure by norepinephrine-epinephrine	1/23	8/28564	0.00642433	0.0137216	0.00304801	Tpm1	1
GO:0002036	BP	GO:0002036	regulation of L-glutamate import across plasma membrane	1/23	8/28564	0.00642433	0.0137216	0.00304801	Psen1	1
GO:0003339	BP	GO:0003339	regulation of mesenchymal to epithelial transition involved in metanephros morphogenesis	1/23	8/28564	0.00642433	0.0137216	0.00304801	Ctnnb1	1
GO:0003348	BP	GO:0003348	cardiac endothelial cell differentiation	1/23	8/28564	0.00642433	0.0137216	0.00304801	Notch1	1
GO:0015871	BP	GO:0015871	choline transport	1/23	8/28564	0.00642433	0.0137216	0.00304801	Psen1	1
GO:0038003	BP	GO:0038003	G protein-coupled opioid receptor signaling pathway	1/23	8/28564	0.00642433	0.0137216	0.00304801	Itgb3	1
GO:0048865	BP	GO:0048865	stem cell fate commitment	1/23	8/28564	0.00642433	0.0137216	0.00304801	Sfrp1	1
GO:0055009	BP	GO:0055009	atrial cardiac muscle tissue morphogenesis	1/23	8/28564	0.00642433	0.0137216	0.00304801	Tnnt2	1
GO:0060027	BP	GO:0060027	convergent extension involved in gastrulation	1/23	8/28564	0.00642433	0.0137216	0.00304801	Sfrp1	1
GO:0060353	BP	GO:0060353	regulation of cell adhesion molecule production	1/23	8/28564	0.00642433	0.0137216	0.00304801	Notch1	1
GO:0060510	BP	GO:0060510	type II pneumocyte differentiation	1/23	8/28564	0.00642433	0.0137216	0.00304801	Igf1	1
GO:0072033	BP	GO:0072033	renal vesicle formation	1/23	8/28564	0.00642433	0.0137216	0.00304801	Ctnnb1	1
GO:0072050	BP	GO:0072050	S-shaped body morphogenesis	1/23	8/28564	0.00642433	0.0137216	0.00304801	Hey1	1
GO:0072126	BP	GO:0072126	positive regulation of glomerular mesangial cell proliferation	1/23	8/28564	0.00642433	0.0137216	0.00304801	Itgb3	1
GO:0098880	BP	GO:0098880	maintenance of postsynaptic specialization structure	1/23	8/28564	0.00642433	0.0137216	0.00304801	Itgb3	1
GO:1900122	BP	GO:1900122	positive regulation of receptor binding	1/23	8/28564	0.00642433	0.0137216	0.00304801	App	1
GO:1902961	BP	GO:1902961	positive regulation of aspartic-type endopeptidase activity involved in amyloid precursor protein catabolic process	1/23	8/28564	0.00642433	0.0137216	0.00304801	App	1
GO:1903626	BP	GO:1903626	positive regulation of DNA catabolic process	1/23	8/28564	0.00642433	0.0137216	0.00304801	Igfbp3	1
GO:1903943	BP	GO:1903943	regulation of hepatocyte apoptotic process	1/23	8/28564	0.00642433	0.0137216	0.00304801	Igf1r	1
GO:1905651	BP	GO:1905651	regulation of artery morphogenesis	1/23	8/28564	0.00642433	0.0137216	0.00304801	Notch1	1
GO:2000465	BP	GO:2000465	regulation of glycogen (starch) synthase activity	1/23	8/28564	0.00642433	0.0137216	0.00304801	Igf2	1
GO:2000973	BP	GO:2000973	regulation of pro-B cell differentiation	1/23	8/28564	0.00642433	0.0137216	0.00304801	Notch1	1
GO:0030098	BP	GO:0030098	lymphocyte differentiation	3/23	478/28564	0.00642985	0.0137216	0.00304801	Ctnnb1/Rbpj/Sfrp1	3
GO:0002253	BP	GO:0002253	activation of immune response	3/23	482/28564	0.00657919	0.0140267	0.00311579	Psen1/Psen2/App	3
GO:0045598	BP	GO:0045598	regulation of fat cell differentiation	2/23	152/28564	0.006614	0.0140874	0.00312926	Igf1/Sfrp1	2
GO:0048593	BP	GO:0048593	camera-type eye morphogenesis	2/23	155/28564	0.00686848	0.0146153	0.00324654	Ctnnb1/Notch1	2
GO:0071333	BP	GO:0071333	cellular response to glucose stimulus	2/23	156/28564	0.00695429	0.0147554	0.00327764	Igf1/Igf1r	2
GO:0071453	BP	GO:0071453	cellular response to oxygen levels	2/23	156/28564	0.00695429	0.0147554	0.00327764	Notch1/Rbpj	2
GO:1900180	BP	GO:1900180	regulation of protein localization to nucleus	2/23	156/28564	0.00695429	0.0147554	0.00327764	Psen1/App	2
GO:0034765	BP	GO:0034765	regulation of ion transmembrane transport	3/23	492/28564	0.00696162	0.0147568	0.00327795	Psen2/App/Itgb3	3
GO:0030216	BP	GO:0030216	keratinocyte differentiation	2/23	158/28564	0.00712738	0.0149003	0.00330984	Notch1/Rbpj	2
GO:0071331	BP	GO:0071331	cellular response to hexose stimulus	2/23	158/28564	0.00712738	0.0149003	0.00330984	Igf1/Igf1r	2
GO:0001838	BP	GO:0001838	embryonic epithelial tube formation	2/23	159/28564	0.00721465	0.0149003	0.00330984	Ctnnb1/Sfrp1	2
GO:0071326	BP	GO:0071326	cellular response to monosaccharide stimulus	2/23	159/28564	0.00721465	0.0149003	0.00330984	Igf1/Igf1r	2
GO:0003223	BP	GO:0003223	ventricular compact myocardium morphogenesis	1/23	9/28564	0.0072246	0.0149003	0.00330984	Ctnnb1	1
GO:0003307	BP	GO:0003307	regulation of Wnt signaling pathway involved in heart development	1/23	9/28564	0.0072246	0.0149003	0.00330984	Rbpj	1
GO:0003344	BP	GO:0003344	pericardium morphogenesis	1/23	9/28564	0.0072246	0.0149003	0.00330984	Notch1	1
GO:0033234	BP	GO:0033234	negative regulation of protein sumoylation	1/23	9/28564	0.0072246	0.0149003	0.00330984	Ctnnb1	1
GO:0034351	BP	GO:0034351	negative regulation of glial cell apoptotic process	1/23	9/28564	0.0072246	0.0149003	0.00330984	Igf1	1
GO:0036363	BP	GO:0036363	transforming growth factor beta activation	1/23	9/28564	0.0072246	0.0149003	0.00330984	Itgav	1
GO:0044849	BP	GO:0044849	estrous cycle	1/23	9/28564	0.0072246	0.0149003	0.00330984	Igf1r	1
GO:0045743	BP	GO:0045743	positive regulation of fibroblast growth factor receptor signaling pathway	1/23	9/28564	0.0072246	0.0149003	0.00330984	Ctnnb1	1
GO:0046532	BP	GO:0046532	regulation of photoreceptor cell differentiation	1/23	9/28564	0.0072246	0.0149003	0.00330984	Notch1	1
GO:0048631	BP	GO:0048631	regulation of skeletal muscle tissue growth	1/23	9/28564	0.0072246	0.0149003	0.00330984	Igf2	1
GO:0048819	BP	GO:0048819	regulation of hair follicle maturation	1/23	9/28564	0.0072246	0.0149003	0.00330984	Ctnnb1	1
GO:0051124	BP	GO:0051124	synaptic assembly at neuromuscular junction	1/23	9/28564	0.0072246	0.0149003	0.00330984	App	1
GO:0060028	BP	GO:0060028	convergent extension involved in axis elongation	1/23	9/28564	0.0072246	0.0149003	0.00330984	Sfrp1	1
GO:0060075	BP	GO:0060075	regulation of resting membrane potential	1/23	9/28564	0.0072246	0.0149003	0.00330984	Psen1	1
GO:0060426	BP	GO:0060426	lung vasculature development	1/23	9/28564	0.0072246	0.0149003	0.00330984	Igf1	1
GO:0060462	BP	GO:0060462	lung lobe development	1/23	9/28564	0.0072246	0.0149003	0.00330984	Igf1	1
GO:0060463	BP	GO:0060463	lung lobe morphogenesis	1/23	9/28564	0.0072246	0.0149003	0.00330984	Igf1	1
GO:0060509	BP	GO:0060509	type I pneumocyte differentiation	1/23	9/28564	0.0072246	0.0149003	0.00330984	Igf1	1
GO:0061549	BP	GO:0061549	sympathetic ganglion development	1/23	9/28564	0.0072246	0.0149003	0.00330984	Ctnnb1	1
GO:0062043	BP	GO:0062043	positive regulation of cardiac epithelial to mesenchymal transition	1/23	9/28564	0.0072246	0.0149003	0.00330984	Notch1	1
GO:1903223	BP	GO:1903223	positive regulation of oxidative stress-induced neuron death	1/23	9/28564	0.0072246	0.0149003	0.00330984	App	1
GO:1905247	BP	GO:1905247	positive regulation of aspartic-type peptidase activity	1/23	9/28564	0.0072246	0.0149003	0.00330984	App	1
GO:2000048	BP	GO:2000048	negative regulation of cell-cell adhesion mediated by cadherin	1/23	9/28564	0.0072246	0.0149003	0.00330984	Notch1	1
GO:2000051	BP	GO:2000051	negative regulation of non-canonical Wnt signaling pathway	1/23	9/28564	0.0072246	0.0149003	0.00330984	Sfrp1	1
GO:2000270	BP	GO:2000270	negative regulation of fibroblast apoptotic process	1/23	9/28564	0.0072246	0.0149003	0.00330984	Sfrp1	1
GO:0010876	BP	GO:0010876	lipid localization	3/23	500/28564	0.00727696	0.0149943	0.00333073	Itgb3/Itgav/Igfbp3	3
GO:0031099	BP	GO:0031099	regeneration	2/23	161/28564	0.00739067	0.0152003	0.00337648	Igf1/Igf1r	2
GO:0051701	BP	GO:0051701	biological process involved in interaction with host	2/23	161/28564	0.00739067	0.0152003	0.00337648	Itgb3/Itgav	2
GO:0009755	BP	GO:0009755	hormone-mediated signaling pathway	2/23	163/28564	0.00756863	0.0155374	0.00345137	Igf1/Sfrp1	2
GO:0030010	BP	GO:0030010	establishment of cell polarity	2/23	163/28564	0.00756863	0.0155374	0.00345137	Igf1r/Hey1	2
GO:0002687	BP	GO:0002687	positive regulation of leukocyte migration	2/23	164/28564	0.00765833	0.015707	0.00348904	App/Itgb3	2
GO:0030879	BP	GO:0030879	mammary gland development	2/23	165/28564	0.00774852	0.0158773	0.00352686	Igf1/Igf1r	2
GO:0071322	BP	GO:0071322	cellular response to carbohydrate stimulus	2/23	167/28564	0.00793035	0.0161875	0.00359576	Igf1/Igf1r	2
GO:0050680	BP	GO:0050680	negative regulation of epithelial cell proliferation	2/23	168/28564	0.00802198	0.0161875	0.00359576	Notch1/Sfrp1	2
GO:2000058	BP	GO:2000058	regulation of ubiquitin-dependent protein catabolic process	2/23	168/28564	0.00802198	0.0161875	0.00359576	Psen1/Psen2	2
GO:0003211	BP	GO:0003211	cardiac ventricle formation	1/23	10/28564	0.00802424	0.0161875	0.00359576	Notch1	1
GO:0003330	BP	GO:0003330	regulation of extracellular matrix constituent secretion	1/23	10/28564	0.00802424	0.0161875	0.00359576	Notch1	1
GO:0045955	BP	GO:0045955	negative regulation of calcium ion-dependent exocytosis	1/23	10/28564	0.00802424	0.0161875	0.00359576	Notch1	1
GO:0060484	BP	GO:0060484	lung-associated mesenchyme development	1/23	10/28564	0.00802424	0.0161875	0.00359576	Ctnnb1	1
GO:0060923	BP	GO:0060923	cardiac muscle cell fate commitment	1/23	10/28564	0.00802424	0.0161875	0.00359576	Rbpj	1
GO:0060926	BP	GO:0060926	cardiac pacemaker cell development	1/23	10/28564	0.00802424	0.0161875	0.00359576	Maml1	1
GO:0061418	BP	GO:0061418	regulation of transcription from RNA polymerase II promoter in response to hypoxia	1/23	10/28564	0.00802424	0.0161875	0.00359576	Rbpj	1
GO:0062042	BP	GO:0062042	regulation of cardiac epithelial to mesenchymal transition	1/23	10/28564	0.00802424	0.0161875	0.00359576	Notch1	1
GO:0070601	BP	GO:0070601	centromeric sister chromatid cohesion	1/23	10/28564	0.00802424	0.0161875	0.00359576	Ctnnb1	1
GO:0071481	BP	GO:0071481	cellular response to X-ray	1/23	10/28564	0.00802424	0.0161875	0.00359576	Sfrp1	1
GO:0072017	BP	GO:0072017	distal tubule development	1/23	10/28564	0.00802424	0.0161875	0.00359576	Notch1	1
GO:1901724	BP	GO:1901724	positive regulation of cell proliferation involved in kidney development	1/23	10/28564	0.00802424	0.0161875	0.00359576	Itgb3	1
GO:1903054	BP	GO:1903054	negative regulation of extracellular matrix organization	1/23	10/28564	0.00802424	0.0161875	0.00359576	Notch1	1
GO:1904238	BP	GO:1904238	pericyte cell differentiation	1/23	10/28564	0.00802424	0.0161875	0.00359576	Notch1	1
GO:0072175	BP	GO:0072175	epithelial tube formation	2/23	170/28564	0.0082067	0.0165405	0.00367417	Ctnnb1/Sfrp1	2
GO:0048015	BP	GO:0048015	phosphatidylinositol-mediated signaling	2/23	171/28564	0.00829977	0.0166976	0.00370908	Igf1/Igf1r	2
GO:0071383	BP	GO:0071383	cellular response to steroid hormone stimulus	2/23	171/28564	0.00829977	0.0166976	0.00370908	Igf1/Sfrp1	2
GO:2001235	BP	GO:2001235	positive regulation of apoptotic signaling pathway	2/23	172/28564	0.00839332	0.0168705	0.00374749	Psen2/Sfrp1	2
GO:0021543	BP	GO:0021543	pallium development	2/23	173/28564	0.00848736	0.0170286	0.0037826	Ctnnb1/Psen1	2
GO:0051017	BP	GO:0051017	actin filament bundle assembly	2/23	173/28564	0.00848736	0.0170286	0.0037826	Itgb5/Tpm1	2
GO:0007292	BP	GO:0007292	female gamete generation	2/23	174/28564	0.00858186	0.0171715	0.00381434	Ctnnb1/Igf1	2
GO:0046661	BP	GO:0046661	male sex differentiation	2/23	174/28564	0.00858186	0.0171715	0.00381434	Ctnnb1/Sfrp1	2
GO:0048017	BP	GO:0048017	inositol lipid-mediated signaling	2/23	174/28564	0.00858186	0.0171715	0.00381434	Igf1/Igf1r	2
GO:0001678	BP	GO:0001678	cellular glucose homeostasis	2/23	175/28564	0.00867685	0.0173459	0.00385308	Igf1/Igf1r	2
GO:0061572	BP	GO:0061572	actin filament bundle organization	2/23	176/28564	0.00877231	0.0174183	0.00386916	Itgb5/Tpm1	2
GO:0003129	BP	GO:0003129	heart induction	1/23	11/28564	0.00882327	0.0174183	0.00386916	Rbpj	1
GO:0003139	BP	GO:0003139	secondary heart field specification	1/23	11/28564	0.00882327	0.0174183	0.00386916	Rbpj	1
GO:0021940	BP	GO:0021940	positive regulation of cerebellar granule cell precursor proliferation	1/23	11/28564	0.00882327	0.0174183	0.00386916	Igf1	1
GO:0032490	BP	GO:0032490	detection of molecule of bacterial origin	1/23	11/28564	0.00882327	0.0174183	0.00386916	Itgav	1
GO:0048262	BP	GO:0048262	determination of dorsal/ventral asymmetry	1/23	11/28564	0.00882327	0.0174183	0.00386916	Ctnnb1	1
GO:0048263	BP	GO:0048263	determination of dorsal identity	1/23	11/28564	0.00882327	0.0174183	0.00386916	Ctnnb1	1
GO:0048617	BP	GO:0048617	embryonic foregut morphogenesis	1/23	11/28564	0.00882327	0.0174183	0.00386916	Ctnnb1	1
GO:0048664	BP	GO:0048664	neuron fate determination	1/23	11/28564	0.00882327	0.0174183	0.00386916	Ctnnb1	1
GO:0060352	BP	GO:0060352	cell adhesion molecule production	1/23	11/28564	0.00882327	0.0174183	0.00386916	Notch1	1
GO:0060920	BP	GO:0060920	cardiac pacemaker cell differentiation	1/23	11/28564	0.00882327	0.0174183	0.00386916	Maml1	1
GO:0071372	BP	GO:0071372	cellular response to follicle-stimulating hormone stimulus	1/23	11/28564	0.00882327	0.0174183	0.00386916	Notch1	1
GO:1900454	BP	GO:1900454	positive regulation of long-term synaptic depression	1/23	11/28564	0.00882327	0.0174183	0.00386916	App	1
GO:1902959	BP	GO:1902959	regulation of aspartic-type endopeptidase activity involved in amyloid precursor protein catabolic process	1/23	11/28564	0.00882327	0.0174183	0.00386916	App	1
GO:0050851	BP	GO:0050851	antigen receptor-mediated signaling pathway	2/23	178/28564	0.00896465	0.0176816	0.00392766	Psen1/Psen2	2
GO:0006606	BP	GO:0006606	protein import into nucleus	2/23	179/28564	0.00906153	0.0178092	0.003956	Notch1/Psen1	2
GO:0010950	BP	GO:0010950	positive regulation of endopeptidase activity	2/23	179/28564	0.00906153	0.0178092	0.003956	Ncstn/App	2
GO:0019722	BP	GO:0019722	calcium-mediated signaling	2/23	179/28564	0.00906153	0.0178092	0.003956	Igf1/App	2
GO:0032635	BP	GO:0032635	interleukin-6 production	2/23	179/28564	0.00906153	0.0178092	0.003956	Psen2/App	2
GO:0030183	BP	GO:0030183	B cell differentiation	2/23	180/28564	0.00915888	0.0179686	0.00399141	Rbpj/Sfrp1	2
GO:0051100	BP	GO:0051100	negative regulation of binding	2/23	180/28564	0.00915888	0.0179686	0.00399141	Psen1/Hey1	2
GO:0045766	BP	GO:0045766	positive regulation of angiogenesis	2/23	181/28564	0.0092567	0.0181284	0.0040269	Igf2/Itgb3	2
GO:1904018	BP	GO:1904018	positive regulation of vasculature development	2/23	181/28564	0.0092567	0.0181284	0.0040269	Igf2/Itgb3	2
GO:0051302	BP	GO:0051302	regulation of cell division	2/23	182/28564	0.009355	0.0183047	0.00406606	Igf1r/Igf2	2
GO:0051170	BP	GO:0051170	import into nucleus	2/23	184/28564	0.00955299	0.0185316	0.00411646	Notch1/Psen1	2
GO:0003337	BP	GO:0003337	mesenchymal to epithelial transition involved in metanephros morphogenesis	1/23	12/28564	0.00962168	0.0185316	0.00411646	Ctnnb1	1
GO:0017038	BP	GO:0017038	protein import	1/23	12/28564	0.00962168	0.0185316	0.00411646	App	1
GO:0032354	BP	GO:0032354	response to follicle-stimulating hormone	1/23	12/28564	0.00962168	0.0185316	0.00411646	Notch1	1
GO:0034333	BP	GO:0034333	adherens junction assembly	1/23	12/28564	0.00962168	0.0185316	0.00411646	Ctnnb1	1
GO:0036302	BP	GO:0036302	atrioventricular canal development	1/23	12/28564	0.00962168	0.0185316	0.00411646	Rbpj	1
GO:0043587	BP	GO:0043587	tongue morphogenesis	1/23	12/28564	0.00962168	0.0185316	0.00411646	Ctnnb1	1
GO:0048845	BP	GO:0048845	venous blood vessel morphogenesis	1/23	12/28564	0.00962168	0.0185316	0.00411646	Notch1	1
GO:0060439	BP	GO:0060439	trachea morphogenesis	1/23	12/28564	0.00962168	0.0185316	0.00411646	Ctnnb1	1
GO:0072124	BP	GO:0072124	regulation of glomerular mesangial cell proliferation	1/23	12/28564	0.00962168	0.0185316	0.00411646	Itgb3	1
GO:0072182	BP	GO:0072182	regulation of nephron tubule epithelial cell differentiation	1/23	12/28564	0.00962168	0.0185316	0.00411646	Ctnnb1	1
GO:0072497	BP	GO:0072497	mesenchymal stem cell differentiation	1/23	12/28564	0.00962168	0.0185316	0.00411646	Ctnnb1	1
GO:0097400	BP	GO:0097400	interleukin-17-mediated signaling pathway	1/23	12/28564	0.00962168	0.0185316	0.00411646	Notch1	1
GO:1900272	BP	GO:1900272	negative regulation of long-term synaptic potentiation	1/23	12/28564	0.00962168	0.0185316	0.00411646	App	1
GO:1902947	BP	GO:1902947	regulation of tau-protein kinase activity	1/23	12/28564	0.00962168	0.0185316	0.00411646	App	1
GO:1905245	BP	GO:1905245	regulation of aspartic-type peptidase activity	1/23	12/28564	0.00962168	0.0185316	0.00411646	App	1
GO:1905456	BP	GO:1905456	regulation of lymphoid progenitor cell differentiation	1/23	12/28564	0.00962168	0.0185316	0.00411646	Notch1	1
GO:2000826	BP	GO:2000826	regulation of heart morphogenesis	1/23	12/28564	0.00962168	0.0185316	0.00411646	Rbpj	1
GO:0009612	BP	GO:0009612	response to mechanical stimulus	2/23	185/28564	0.00965269	0.0185429	0.00411898	Ctnnb1/Igf1	2
GO:0048592	BP	GO:0048592	eye morphogenesis	2/23	185/28564	0.00965269	0.0185429	0.00411898	Ctnnb1/Notch1	2
GO:0071674	BP	GO:0071674	mononuclear cell migration	2/23	185/28564	0.00965269	0.0185429	0.00411898	App/Itgb3	2
GO:0016331	BP	GO:0016331	morphogenesis of embryonic epithelium	2/23	188/28564	0.0099546	0.0191063	0.00424412	Ctnnb1/Sfrp1	2
GO:0030534	BP	GO:0030534	adult behavior	2/23	191/28564	0.0102607	0.0196597	0.00436705	Ncstn/App	2
GO:0061136	BP	GO:0061136	regulation of proteasomal protein catabolic process	2/23	191/28564	0.0102607	0.0196597	0.00436705	Psen1/Psen2	2
GO:0002328	BP	GO:0002328	pro-B cell differentiation	1/23	13/28564	0.0104195	0.0197248	0.00438152	Notch1	1
GO:0014010	BP	GO:0014010	Schwann cell proliferation	1/23	13/28564	0.0104195	0.0197248	0.00438152	Ctnnb1	1
GO:0014029	BP	GO:0014029	neural crest formation	1/23	13/28564	0.0104195	0.0197248	0.00438152	Sfrp1	1
GO:0033689	BP	GO:0033689	negative regulation of osteoblast proliferation	1/23	13/28564	0.0104195	0.0197248	0.00438152	Sfrp1	1
GO:0034350	BP	GO:0034350	regulation of glial cell apoptotic process	1/23	13/28564	0.0104195	0.0197248	0.00438152	Igf1	1
GO:0045618	BP	GO:0045618	positive regulation of keratinocyte differentiation	1/23	13/28564	0.0104195	0.0197248	0.00438152	Notch1	1
GO:0048630	BP	GO:0048630	skeletal muscle tissue growth	1/23	13/28564	0.0104195	0.0197248	0.00438152	Igf2	1
GO:0060272	BP	GO:0060272	embryonic skeletal joint morphogenesis	1/23	13/28564	0.0104195	0.0197248	0.00438152	Ctnnb1	1
GO:0070986	BP	GO:0070986	left/right axis specification	1/23	13/28564	0.0104195	0.0197248	0.00438152	Notch1	1
GO:0072110	BP	GO:0072110	glomerular mesangial cell proliferation	1/23	13/28564	0.0104195	0.0197248	0.00438152	Itgb3	1
GO:0098970	BP	GO:0098970	postsynaptic neurotransmitter receptor diffusion trapping	1/23	13/28564	0.0104195	0.0197248	0.00438152	Itgb3	1
GO:0099628	BP	GO:0099628	neurotransmitter receptor diffusion trapping	1/23	13/28564	0.0104195	0.0197248	0.00438152	Itgb3	1
GO:1904338	BP	GO:1904338	regulation of dopaminergic neuron differentiation	1/23	13/28564	0.0104195	0.0197248	0.00438152	Sfrp1	1
GO:2000271	BP	GO:2000271	positive regulation of fibroblast apoptotic process	1/23	13/28564	0.0104195	0.0197248	0.00438152	Sfrp1	1
GO:0051650	BP	GO:0051650	establishment of vesicle localization	2/23	193/28564	0.0104671	0.0197811	0.00439402	Ctnnb1/Psen1	2
GO:0097553	BP	GO:0097553	calcium ion transmembrane import into cytosol	2/23	193/28564	0.0104671	0.0197811	0.00439402	Itgb3/Itgav	2
GO:0009749	BP	GO:0009749	response to glucose	2/23	199/28564	0.0110973	0.0206854	0.00459489	Igf1/Igf1r	2
GO:0008016	BP	GO:0008016	regulation of heart contraction	2/23	200/28564	0.0112039	0.0206854	0.00459489	Tnnt2/Tpm1	2
GO:0001840	BP	GO:0001840	neural plate development	1/23	14/28564	0.0112167	0.0206854	0.00459489	Ctnnb1	1
GO:0003183	BP	GO:0003183	mitral valve morphogenesis	1/23	14/28564	0.0112167	0.0206854	0.00459489	Notch1	1
GO:0003207	BP	GO:0003207	cardiac chamber formation	1/23	14/28564	0.0112167	0.0206854	0.00459489	Notch1	1
GO:0010457	BP	GO:0010457	centriole-centriole cohesion	1/23	14/28564	0.0112167	0.0206854	0.00459489	Ctnnb1	1
GO:0021670	BP	GO:0021670	lateral ventricle development	1/23	14/28564	0.0112167	0.0206854	0.00459489	Numb	1
GO:0021936	BP	GO:0021936	regulation of cerebellar granule cell precursor proliferation	1/23	14/28564	0.0112167	0.0206854	0.00459489	Igf1	1
GO:0036444	BP	GO:0036444	calcium import into the mitochondrion	1/23	14/28564	0.0112167	0.0206854	0.00459489	Psen2	1
GO:0042762	BP	GO:0042762	regulation of sulfur metabolic process	1/23	14/28564	0.0112167	0.0206854	0.00459489	Ctnnb1	1
GO:0042983	BP	GO:0042983	amyloid precursor protein biosynthetic process	1/23	14/28564	0.0112167	0.0206854	0.00459489	Ncstn	1
GO:0042984	BP	GO:0042984	regulation of amyloid precursor protein biosynthetic process	1/23	14/28564	0.0112167	0.0206854	0.00459489	Ncstn	1
GO:0048680	BP	GO:0048680	positive regulation of axon regeneration	1/23	14/28564	0.0112167	0.0206854	0.00459489	Igf1r	1
GO:0048733	BP	GO:0048733	sebaceous gland development	1/23	14/28564	0.0112167	0.0206854	0.00459489	Rbpj	1
GO:0051610	BP	GO:0051610	serotonin uptake	1/23	14/28564	0.0112167	0.0206854	0.00459489	Itgb3	1
GO:0051764	BP	GO:0051764	actin crosslink formation	1/23	14/28564	0.0112167	0.0206854	0.00459489	Tnnt2	1
GO:0060346	BP	GO:0060346	bone trabecula formation	1/23	14/28564	0.0112167	0.0206854	0.00459489	Sfrp1	1
GO:0060736	BP	GO:0060736	prostate gland growth	1/23	14/28564	0.0112167	0.0206854	0.00459489	Igf1	1
GO:0061140	BP	GO:0061140	lung secretory cell differentiation	1/23	14/28564	0.0112167	0.0206854	0.00459489	Igf1	1
GO:0072044	BP	GO:0072044	collecting duct development	1/23	14/28564	0.0112167	0.0206854	0.00459489	Notch1	1
GO:0072160	BP	GO:0072160	nephron tubule epithelial cell differentiation	1/23	14/28564	0.0112167	0.0206854	0.00459489	Ctnnb1	1
GO:0090179	BP	GO:0090179	planar cell polarity pathway involved in neural tube closure	1/23	14/28564	0.0112167	0.0206854	0.00459489	Sfrp1	1
GO:0098953	BP	GO:0098953	receptor diffusion trapping	1/23	14/28564	0.0112167	0.0206854	0.00459489	Itgb3	1
GO:1901533	BP	GO:1901533	negative regulation of hematopoietic progenitor cell differentiation	1/23	14/28564	0.0112167	0.0206854	0.00459489	Notch1	1
GO:1902510	BP	GO:1902510	regulation of apoptotic DNA fragmentation	1/23	14/28564	0.0112167	0.0206854	0.00459489	Igfbp3	1
GO:1904753	BP	GO:1904753	negative regulation of vascular associated smooth muscle cell migration	1/23	14/28564	0.0112167	0.0206854	0.00459489	Tpm1	1
GO:1905288	BP	GO:1905288	vascular associated smooth muscle cell apoptotic process	1/23	14/28564	0.0112167	0.0206854	0.00459489	Igf1	1
GO:1905459	BP	GO:1905459	regulation of vascular associated smooth muscle cell apoptotic process	1/23	14/28564	0.0112167	0.0206854	0.00459489	Igf1	1
GO:2000052	BP	GO:2000052	positive regulation of non-canonical Wnt signaling pathway	1/23	14/28564	0.0112167	0.0206854	0.00459489	Sfrp1	1
GO:1903169	BP	GO:1903169	regulation of calcium ion transmembrane transport	2/23	201/28564	0.011311	0.020842	0.00462969	Psen2/Itgb3	2
GO:0009746	BP	GO:0009746	response to hexose	2/23	202/28564	0.0114186	0.0210227	0.00466982	Igf1/Igf1r	2
GO:0007259	BP	GO:0007259	receptor signaling pathway via JAK-STAT	2/23	203/28564	0.0115266	0.0211863	0.00470616	Notch1/Igf1	2
GO:0010952	BP	GO:0010952	positive regulation of peptidase activity	2/23	203/28564	0.0115266	0.0211863	0.00470616	Ncstn/App	2
GO:0001764	BP	GO:0001764	neuron migration	2/23	204/28564	0.011635	0.0213325	0.00473864	Ctnnb1/Psen1	2
GO:0031644	BP	GO:0031644	regulation of nervous system process	2/23	204/28564	0.011635	0.0213325	0.00473864	Igf1/App	2
GO:0046578	BP	GO:0046578	regulation of Ras protein signal transduction	2/23	204/28564	0.011635	0.0213325	0.00473864	Notch1/Igf1	2
GO:0034284	BP	GO:0034284	response to monosaccharide	2/23	205/28564	0.011744	0.0215144	0.00477904	Igf1/Igf1r	2
GO:0001711	BP	GO:0001711	endodermal cell fate commitment	1/23	15/28564	0.0120132	0.0216846	0.00481684	Ctnnb1	1
GO:0003174	BP	GO:0003174	mitral valve development	1/23	15/28564	0.0120132	0.0216846	0.00481684	Notch1	1
GO:0010831	BP	GO:0010831	positive regulation of myotube differentiation	1/23	15/28564	0.0120132	0.0216846	0.00481684	Maml1	1
GO:0014004	BP	GO:0014004	microglia differentiation	1/23	15/28564	0.0120132	0.0216846	0.00481684	App	1
GO:0034392	BP	GO:0034392	negative regulation of smooth muscle cell apoptotic process	1/23	15/28564	0.0120132	0.0216846	0.00481684	Igf1	1
GO:0035630	BP	GO:0035630	bone mineralization involved in bone maturation	1/23	15/28564	0.0120132	0.0216846	0.00481684	Igf1	1
GO:0042693	BP	GO:0042693	muscle cell fate commitment	1/23	15/28564	0.0120132	0.0216846	0.00481684	Rbpj	1
GO:0043508	BP	GO:0043508	negative regulation of JUN kinase activity	1/23	15/28564	0.0120132	0.0216846	0.00481684	Sfrp1	1
GO:0048711	BP	GO:0048711	positive regulation of astrocyte differentiation	1/23	15/28564	0.0120132	0.0216846	0.00481684	Notch1	1
GO:0070572	BP	GO:0070572	positive regulation of neuron projection regeneration	1/23	15/28564	0.0120132	0.0216846	0.00481684	Igf1r	1
GO:0072283	BP	GO:0072283	metanephric renal vesicle morphogenesis	1/23	15/28564	0.0120132	0.0216846	0.00481684	Ctnnb1	1
GO:0090178	BP	GO:0090178	regulation of establishment of planar polarity involved in neural tube closure	1/23	15/28564	0.0120132	0.0216846	0.00481684	Sfrp1	1
GO:0097084	BP	GO:0097084	vascular associated smooth muscle cell development	1/23	15/28564	0.0120132	0.0216846	0.00481684	Notch1	1
GO:0150079	BP	GO:0150079	negative regulation of neuroinflammatory response	1/23	15/28564	0.0120132	0.0216846	0.00481684	Igf1	1
GO:1901201	BP	GO:1901201	regulation of extracellular matrix assembly	1/23	15/28564	0.0120132	0.0216846	0.00481684	Notch1	1
GO:1902337	BP	GO:1902337	regulation of apoptotic process involved in morphogenesis	1/23	15/28564	0.0120132	0.0216846	0.00481684	Notch1	1
GO:2000095	BP	GO:2000095	regulation of Wnt signaling pathway, planar cell polarity pathway	1/23	15/28564	0.0120132	0.0216846	0.00481684	Sfrp1	1
GO:2000811	BP	GO:2000811	negative regulation of anoikis	1/23	15/28564	0.0120132	0.0216846	0.00481684	Notch1	1
GO:0030307	BP	GO:0030307	positive regulation of cell growth	2/23	210/28564	0.0122953	0.0221756	0.00492592	Igf1/Sfrp1	2
GO:0043281	BP	GO:0043281	regulation of cysteine-type endopeptidase activity involved in apoptotic process	2/23	211/28564	0.0124069	0.0223405	0.00496255	Igf1/App	2
GO:0097696	BP	GO:0097696	receptor signaling pathway via STAT	2/23	211/28564	0.0124069	0.0223405	0.00496255	Notch1/Igf1	2
GO:0019827	BP	GO:0019827	stem cell population maintenance	2/23	212/28564	0.012519	0.022524	0.00500331	Rbpj/Sfrp1	2
GO:0031396	BP	GO:0031396	regulation of protein ubiquitination	2/23	214/28564	0.0127445	0.0225332	0.00500534	Psen1/Psen2	2
GO:0051648	BP	GO:0051648	vesicle localization	2/23	214/28564	0.0127445	0.0225332	0.00500534	Ctnnb1/Psen1	2
GO:0010832	BP	GO:0010832	negative regulation of myotube differentiation	1/23	16/28564	0.0128092	0.0225332	0.00500534	Notch1	1
GO:0019732	BP	GO:0019732	antifungal humoral response	1/23	16/28564	0.0128092	0.0225332	0.00500534	App	1
GO:0021819	BP	GO:0021819	layer formation in cerebral cortex	1/23	16/28564	0.0128092	0.0225332	0.00500534	Ctnnb1	1
GO:0030238	BP	GO:0030238	male sex determination	1/23	16/28564	0.0128092	0.0225332	0.00500534	Igf1r	1
GO:0045605	BP	GO:0045605	negative regulation of epidermal cell differentiation	1/23	16/28564	0.0128092	0.0225332	0.00500534	Notch1	1
GO:0045683	BP	GO:0045683	negative regulation of epidermis development	1/23	16/28564	0.0128092	0.0225332	0.00500534	Notch1	1
GO:0051044	BP	GO:0051044	positive regulation of membrane protein ectodomain proteolysis	1/23	16/28564	0.0128092	0.0225332	0.00500534	App	1
GO:0055057	BP	GO:0055057	neuroblast division	1/23	16/28564	0.0128092	0.0225332	0.00500534	Numb	1
GO:0060026	BP	GO:0060026	convergent extension	1/23	16/28564	0.0128092	0.0225332	0.00500534	Sfrp1	1
GO:0060788	BP	GO:0060788	ectodermal placode formation	1/23	16/28564	0.0128092	0.0225332	0.00500534	Ctnnb1	1
GO:0060911	BP	GO:0060911	cardiac cell fate commitment	1/23	16/28564	0.0128092	0.0225332	0.00500534	Rbpj	1
GO:0060979	BP	GO:0060979	vasculogenesis involved in coronary vascular morphogenesis	1/23	16/28564	0.0128092	0.0225332	0.00500534	Notch1	1
GO:0061101	BP	GO:0061101	neuroendocrine cell differentiation	1/23	16/28564	0.0128092	0.0225332	0.00500534	Notch1	1
GO:0061548	BP	GO:0061548	ganglion development	1/23	16/28564	0.0128092	0.0225332	0.00500534	Ctnnb1	1
GO:0070278	BP	GO:0070278	extracellular matrix constituent secretion	1/23	16/28564	0.0128092	0.0225332	0.00500534	Notch1	1
GO:0071371	BP	GO:0071371	cellular response to gonadotropin stimulus	1/23	16/28564	0.0128092	0.0225332	0.00500534	Notch1	1
GO:0071697	BP	GO:0071697	ectodermal placode morphogenesis	1/23	16/28564	0.0128092	0.0225332	0.00500534	Ctnnb1	1
GO:0072498	BP	GO:0072498	embryonic skeletal joint development	1/23	16/28564	0.0128092	0.0225332	0.00500534	Ctnnb1	1
GO:0090051	BP	GO:0090051	negative regulation of cell migration involved in sprouting angiogenesis	1/23	16/28564	0.0128092	0.0225332	0.00500534	Notch1	1
GO:0090177	BP	GO:0090177	establishment of planar polarity involved in neural tube closure	1/23	16/28564	0.0128092	0.0225332	0.00500534	Sfrp1	1
GO:1901163	BP	GO:1901163	regulation of trophoblast cell migration	1/23	16/28564	0.0128092	0.0225332	0.00500534	Itgb3	1
GO:1901722	BP	GO:1901722	regulation of cell proliferation involved in kidney development	1/23	16/28564	0.0128092	0.0225332	0.00500534	Itgb3	1
GO:1902950	BP	GO:1902950	regulation of dendritic spine maintenance	1/23	16/28564	0.0128092	0.0225332	0.00500534	App	1
GO:1903624	BP	GO:1903624	regulation of DNA catabolic process	1/23	16/28564	0.0128092	0.0225332	0.00500534	Igfbp3	1
GO:1904748	BP	GO:1904748	regulation of apoptotic process involved in development	1/23	16/28564	0.0128092	0.0225332	0.00500534	Notch1	1
GO:2001212	BP	GO:2001212	regulation of vasculogenesis	1/23	16/28564	0.0128092	0.0225332	0.00500534	Hey1	1
GO:0031345	BP	GO:0031345	negative regulation of cell projection organization	2/23	219/28564	0.013316	0.0234061	0.00519924	Psen1/App	2
GO:0009743	BP	GO:0009743	response to carbohydrate	2/23	220/28564	0.0134316	0.0235719	0.00523607	Igf1/Igf1r	2
GO:0016051	BP	GO:0016051	carbohydrate biosynthetic process	2/23	220/28564	0.0134316	0.0235719	0.00523607	Igf1/Igf2	2
GO:0032869	BP	GO:0032869	cellular response to insulin stimulus	2/23	221/28564	0.0135477	0.0235762	0.00523704	Igf1r/Igf2	2
GO:0001967	BP	GO:0001967	suckling behavior	1/23	17/28564	0.0136045	0.0235762	0.00523704	App	1
GO:0006878	BP	GO:0006878	cellular copper ion homeostasis	1/23	17/28564	0.0136045	0.0235762	0.00523704	App	1
GO:0016322	BP	GO:0016322	neuron remodeling	1/23	17/28564	0.0136045	0.0235762	0.00523704	App	1
GO:0035112	BP	GO:0035112	genitalia morphogenesis	1/23	17/28564	0.0136045	0.0235762	0.00523704	Ctnnb1	1
GO:0048103	BP	GO:0048103	somatic stem cell division	1/23	17/28564	0.0136045	0.0235762	0.00523704	Notch1	1
GO:0055070	BP	GO:0055070	copper ion homeostasis	1/23	17/28564	0.0136045	0.0235762	0.00523704	App	1
GO:0061450	BP	GO:0061450	trophoblast cell migration	1/23	17/28564	0.0136045	0.0235762	0.00523704	Itgb3	1
GO:0071696	BP	GO:0071696	ectodermal placode development	1/23	17/28564	0.0136045	0.0235762	0.00523704	Ctnnb1	1
GO:0071731	BP	GO:0071731	response to nitric oxide	1/23	17/28564	0.0136045	0.0235762	0.00523704	Itgav	1
GO:0090136	BP	GO:0090136	epithelial cell-cell adhesion	1/23	17/28564	0.0136045	0.0235762	0.00523704	Itgb5	1
GO:0098693	BP	GO:0098693	regulation of synaptic vesicle cycle	1/23	17/28564	0.0136045	0.0235762	0.00523704	Psen1	1
GO:0098712	BP	GO:0098712	L-glutamate import across plasma membrane	1/23	17/28564	0.0136045	0.0235762	0.00523704	Psen1	1
GO:1901522	BP	GO:1901522	positive regulation of transcription from RNA polymerase II promoter involved in cellular response to chemical stimulus	1/23	17/28564	0.0136045	0.0235762	0.00523704	Rbpj	1
GO:2000047	BP	GO:2000047	regulation of cell-cell adhesion mediated by cadherin	1/23	17/28564	0.0136045	0.0235762	0.00523704	Notch1	1
GO:2000696	BP	GO:2000696	regulation of epithelial cell differentiation involved in kidney development	1/23	17/28564	0.0136045	0.0235762	0.00523704	Ctnnb1	1
GO:0002285	BP	GO:0002285	lymphocyte activation involved in immune response	2/23	223/28564	0.0137811	0.0238636	0.00530087	Psen1/Psen2	2
GO:0006836	BP	GO:0006836	neurotransmitter transport	2/23	225/28564	0.0140164	0.024214	0.00537872	Psen1/Itgb3	2
GO:0007188	BP	GO:0007188	adenylate cyclase-modulating G protein-coupled receptor signaling pathway	2/23	225/28564	0.0140164	0.024214	0.00537872	App/Itgb3	2
GO:1903050	BP	GO:1903050	regulation of proteolysis involved in cellular protein catabolic process	2/23	225/28564	0.0140164	0.024214	0.00537872	Psen1/Psen2	2
GO:0001666	BP	GO:0001666	response to hypoxia	2/23	227/28564	0.0142533	0.0244743	0.00543653	Notch1/Rbpj	2
GO:0048469	BP	GO:0048469	cell maturation	2/23	227/28564	0.0142533	0.0244743	0.00543653	Ctnnb1/App	2
GO:0002076	BP	GO:0002076	osteoblast development	1/23	18/28564	0.0143992	0.0244743	0.00543653	Hey1	1
GO:0003128	BP	GO:0003128	heart field specification	1/23	18/28564	0.0143992	0.0244743	0.00543653	Rbpj	1
GO:0006851	BP	GO:0006851	mitochondrial calcium ion transmembrane transport	1/23	18/28564	0.0143992	0.0244743	0.00543653	Psen2	1
GO:0007063	BP	GO:0007063	regulation of sister chromatid cohesion	1/23	18/28564	0.0143992	0.0244743	0.00543653	Ctnnb1	1
GO:0007398	BP	GO:0007398	ectoderm development	1/23	18/28564	0.0143992	0.0244743	0.00543653	Ctnnb1	1
GO:0021781	BP	GO:0021781	glial cell fate commitment	1/23	18/28564	0.0143992	0.0244743	0.00543653	Ctnnb1	1
GO:0032966	BP	GO:0032966	negative regulation of collagen biosynthetic process	1/23	18/28564	0.0143992	0.0244743	0.00543653	Notch1	1
GO:0034349	BP	GO:0034349	glial cell apoptotic process	1/23	18/28564	0.0143992	0.0244743	0.00543653	Igf1	1
GO:0034698	BP	GO:0034698	response to gonadotropin	1/23	18/28564	0.0143992	0.0244743	0.00543653	Notch1	1
GO:0042249	BP	GO:0042249	establishment of planar polarity of embryonic epithelium	1/23	18/28564	0.0143992	0.0244743	0.00543653	Sfrp1	1
GO:0060572	BP	GO:0060572	morphogenesis of an epithelial bud	1/23	18/28564	0.0143992	0.0244743	0.00543653	Ctnnb1	1
GO:0060712	BP	GO:0060712	spongiotrophoblast layer development	1/23	18/28564	0.0143992	0.0244743	0.00543653	Igf2	1
GO:0060856	BP	GO:0060856	establishment of blood-brain barrier	1/23	18/28564	0.0143992	0.0244743	0.00543653	Ctnnb1	1
GO:0061051	BP	GO:0061051	positive regulation of cell growth involved in cardiac muscle cell development	1/23	18/28564	0.0143992	0.0244743	0.00543653	Igf1	1
GO:0061430	BP	GO:0061430	bone trabecula morphogenesis	1/23	18/28564	0.0143992	0.0244743	0.00543653	Sfrp1	1
GO:0070206	BP	GO:0070206	protein trimerization	1/23	18/28564	0.0143992	0.0244743	0.00543653	App	1
GO:0072077	BP	GO:0072077	renal vesicle morphogenesis	1/23	18/28564	0.0143992	0.0244743	0.00543653	Ctnnb1	1
GO:0098814	BP	GO:0098814	spontaneous synaptic transmission	1/23	18/28564	0.0143992	0.0244743	0.00543653	App	1
GO:1900221	BP	GO:1900221	regulation of amyloid-beta clearance	1/23	18/28564	0.0143992	0.0244743	0.00543653	App	1
GO:0010810	BP	GO:0010810	regulation of cell-substrate adhesion	2/23	230/28564	0.0146121	0.024798	0.00550843	Notch1/Itgb3	2
GO:0045216	BP	GO:0045216	cell-cell junction organization	2/23	230/28564	0.0146121	0.024798	0.00550843	Ctnnb1/Numb	2
GO:0099504	BP	GO:0099504	synaptic vesicle cycle	2/23	231/28564	0.0147325	0.0249832	0.00554958	Ctnnb1/Psen1	2
GO:0050920	BP	GO:0050920	regulation of chemotaxis	2/23	232/28564	0.0148534	0.0251689	0.00559083	Notch1/App	2
GO:0001878	BP	GO:0001878	response to yeast	1/23	19/28564	0.0151934	0.0255688	0.00567965	App	1
GO:0002031	BP	GO:0002031	G protein-coupled receptor internalization	1/23	19/28564	0.0151934	0.0255688	0.00567965	App	1
GO:0010713	BP	GO:0010713	negative regulation of collagen metabolic process	1/23	19/28564	0.0151934	0.0255688	0.00567965	Notch1	1
GO:0021924	BP	GO:0021924	cell proliferation in external granule layer	1/23	19/28564	0.0151934	0.0255688	0.00567965	Igf1	1
GO:0021930	BP	GO:0021930	cerebellar granule cell precursor proliferation	1/23	19/28564	0.0151934	0.0255688	0.00567965	Igf1	1
GO:0035235	BP	GO:0035235	ionotropic glutamate receptor signaling pathway	1/23	19/28564	0.0151934	0.0255688	0.00567965	App	1
GO:0060231	BP	GO:0060231	mesenchymal to epithelial transition	1/23	19/28564	0.0151934	0.0255688	0.00567965	Ctnnb1	1
GO:0060707	BP	GO:0060707	trophoblast giant cell differentiation	1/23	19/28564	0.0151934	0.0255688	0.00567965	Itgav	1
GO:1902430	BP	GO:1902430	negative regulation of amyloid-beta formation	1/23	19/28564	0.0151934	0.0255688	0.00567965	Igf1	1
GO:0002685	BP	GO:0002685	regulation of leukocyte migration	2/23	236/28564	0.0153413	0.0257785	0.00572624	App/Itgb3	2
GO:0048545	BP	GO:0048545	response to steroid hormone	2/23	236/28564	0.0153413	0.0257785	0.00572624	Igf1/Sfrp1	2
GO:0031503	BP	GO:0031503	protein-containing complex localization	2/23	239/28564	0.0157117	0.0263809	0.00586005	Itgb3/Numb	2
GO:0006909	BP	GO:0006909	phagocytosis	2/23	240/28564	0.015836	0.0264614	0.00587794	Itgb3/Itgav	2
GO:0031330	BP	GO:0031330	negative regulation of cellular catabolic process	2/23	240/28564	0.015836	0.0264614	0.00587794	Psen1/Psen2	2
GO:0032984	BP	GO:0032984	protein-containing complex disassembly	2/23	240/28564	0.015836	0.0264614	0.00587794	Igf1r/Tpm1	2
GO:0003215	BP	GO:0003215	cardiac right ventricle morphogenesis	1/23	20/28564	0.0159869	0.0264614	0.00587794	Notch1	1
GO:0010958	BP	GO:0010958	regulation of amino acid import across plasma membrane	1/23	20/28564	0.0159869	0.0264614	0.00587794	Psen1	1
GO:0021534	BP	GO:0021534	cell proliferation in hindbrain	1/23	20/28564	0.0159869	0.0264614	0.00587794	Igf1	1
GO:0032495	BP	GO:0032495	response to muramyl dipeptide	1/23	20/28564	0.0159869	0.0264614	0.00587794	Notch1	1
GO:0036003	BP	GO:0036003	positive regulation of transcription from RNA polymerase II promoter in response to stress	1/23	20/28564	0.0159869	0.0264614	0.00587794	Rbpj	1
GO:0036120	BP	GO:0036120	cellular response to platelet-derived growth factor stimulus	1/23	20/28564	0.0159869	0.0264614	0.00587794	Itgb3	1
GO:0042670	BP	GO:0042670	retinal cone cell differentiation	1/23	20/28564	0.0159869	0.0264614	0.00587794	Notch1	1
GO:0046851	BP	GO:0046851	negative regulation of bone remodeling	1/23	20/28564	0.0159869	0.0264614	0.00587794	Sfrp1	1
GO:0051580	BP	GO:0051580	regulation of neurotransmitter uptake	1/23	20/28564	0.0159869	0.0264614	0.00587794	Itgb3	1
GO:0060841	BP	GO:0060841	venous blood vessel development	1/23	20/28564	0.0159869	0.0264614	0.00587794	Notch1	1
GO:0060973	BP	GO:0060973	cell migration involved in heart development	1/23	20/28564	0.0159869	0.0264614	0.00587794	Notch1	1
GO:0070886	BP	GO:0070886	positive regulation of calcineurin-NFAT signaling cascade	1/23	20/28564	0.0159869	0.0264614	0.00587794	Igf1	1
GO:0097091	BP	GO:0097091	synaptic vesicle clustering	1/23	20/28564	0.0159869	0.0264614	0.00587794	Ctnnb1	1
GO:0106058	BP	GO:0106058	positive regulation of calcineurin-mediated signaling	1/23	20/28564	0.0159869	0.0264614	0.00587794	Igf1	1
GO:1900452	BP	GO:1900452	regulation of long-term synaptic depression	1/23	20/28564	0.0159869	0.0264614	0.00587794	App	1
GO:1903789	BP	GO:1903789	regulation of amino acid transmembrane transport	1/23	20/28564	0.0159869	0.0264614	0.00587794	Psen1	1
GO:0001505	BP	GO:0001505	regulation of neurotransmitter levels	2/23	242/28564	0.016086	0.0265857	0.00590555	Psen1/Itgb3	2
GO:0071560	BP	GO:0071560	cellular response to transforming growth factor beta stimulus	2/23	242/28564	0.016086	0.0265857	0.00590555	Igf1r/Itgb5	2
GO:0008406	BP	GO:0008406	gonad development	2/23	246/28564	0.016591	0.0273795	0.00608187	Itgav/Sfrp1	2
GO:0071559	BP	GO:0071559	response to transforming growth factor beta	2/23	246/28564	0.016591	0.0273795	0.00608187	Igf1r/Itgb5	2
GO:0003228	BP	GO:0003228	atrial cardiac muscle tissue development	1/23	21/28564	0.0167798	0.0276086	0.00613277	Tnnt2	1
GO:0006309	BP	GO:0006309	apoptotic DNA fragmentation	1/23	21/28564	0.0167798	0.0276086	0.00613277	Igfbp3	1
GO:0050650	BP	GO:0050650	chondroitin sulfate proteoglycan biosynthetic process	1/23	21/28564	0.0167798	0.0276086	0.00613277	Igf1	1
GO:0051571	BP	GO:0051571	positive regulation of histone H3-K4 methylation	1/23	21/28564	0.0167798	0.0276086	0.00613277	Ctnnb1	1
GO:0045137	BP	GO:0045137	development of primary sexual characteristics	2/23	250/28564	0.0171028	0.0281192	0.00624618	Itgav/Sfrp1	2
GO:2000116	BP	GO:2000116	regulation of cysteine-type endopeptidase activity	2/23	251/28564	0.0172318	0.0283102	0.00628862	Igf1/App	2
GO:0007411	BP	GO:0007411	axon guidance	2/23	253/28564	0.017491	0.0286144	0.00635618	Notch1/App	2
GO:0045606	BP	GO:0045606	positive regulation of epidermal cell differentiation	1/23	22/28564	0.017572	0.0286144	0.00635618	Notch1	1
GO:0046782	BP	GO:0046782	regulation of viral transcription	1/23	22/28564	0.017572	0.0286144	0.00635618	Notch1	1
GO:0060253	BP	GO:0060253	negative regulation of glial cell proliferation	1/23	22/28564	0.017572	0.0286144	0.00635618	Notch1	1
GO:0060438	BP	GO:0060438	trachea development	1/23	22/28564	0.017572	0.0286144	0.00635618	Ctnnb1	1
GO:0072111	BP	GO:0072111	cell proliferation involved in kidney development	1/23	22/28564	0.017572	0.0286144	0.00635618	Itgb3	1
GO:0072273	BP	GO:0072273	metanephric nephron morphogenesis	1/23	22/28564	0.017572	0.0286144	0.00635618	Ctnnb1	1
GO:0072378	BP	GO:0072378	blood coagulation, fibrin clot formation	1/23	22/28564	0.017572	0.0286144	0.00635618	Itgb3	1
GO:0090026	BP	GO:0090026	positive regulation of monocyte chemotaxis	1/23	22/28564	0.017572	0.0286144	0.00635618	App	1
GO:0090201	BP	GO:0090201	negative regulation of release of cytochrome c from mitochondria	1/23	22/28564	0.017572	0.0286144	0.00635618	Igf1	1
GO:1902992	BP	GO:1902992	negative regulation of amyloid precursor protein catabolic process	1/23	22/28564	0.017572	0.0286144	0.00635618	Igf1	1
GO:2000209	BP	GO:2000209	regulation of anoikis	1/23	22/28564	0.017572	0.0286144	0.00635618	Notch1	1
GO:0045055	BP	GO:0045055	regulated exocytosis	2/23	254/28564	0.0176213	0.0286524	0.00636462	Notch1/Psen1	2
GO:0097485	BP	GO:0097485	neuron projection guidance	2/23	254/28564	0.0176213	0.0286524	0.00636462	Notch1/App	2
GO:0036293	BP	GO:0036293	response to decreased oxygen levels	2/23	255/28564	0.0177519	0.0288437	0.00640711	Notch1/Rbpj	2
GO:0030539	BP	GO:0030539	male genitalia development	1/23	23/28564	0.0183637	0.0295986	0.00657481	Ctnnb1	1
GO:0036119	BP	GO:0036119	response to platelet-derived growth factor	1/23	23/28564	0.0183637	0.0295986	0.00657481	Itgb3	1
GO:0045056	BP	GO:0045056	transcytosis	1/23	23/28564	0.0183637	0.0295986	0.00657481	Igf1r	1
GO:0051043	BP	GO:0051043	regulation of membrane protein ectodomain proteolysis	1/23	23/28564	0.0183637	0.0295986	0.00657481	App	1
GO:0072079	BP	GO:0072079	nephron tubule formation	1/23	23/28564	0.0183637	0.0295986	0.00657481	Ctnnb1	1
GO:0072202	BP	GO:0072202	cell differentiation involved in metanephros development	1/23	23/28564	0.0183637	0.0295986	0.00657481	Ctnnb1	1
GO:0097284	BP	GO:0097284	hepatocyte apoptotic process	1/23	23/28564	0.0183637	0.0295986	0.00657481	Igf1r	1
GO:0098962	BP	GO:0098962	regulation of postsynaptic neurotransmitter receptor activity	1/23	23/28564	0.0183637	0.0295986	0.00657481	App	1
GO:1900120	BP	GO:1900120	regulation of receptor binding	1/23	23/28564	0.0183637	0.0295986	0.00657481	App	1
GO:1903209	BP	GO:1903209	positive regulation of oxidative stress-induced cell death	1/23	23/28564	0.0183637	0.0295986	0.00657481	App	1
GO:2001026	BP	GO:2001026	regulation of endothelial cell chemotaxis	1/23	23/28564	0.0183637	0.0295986	0.00657481	Notch1	1
GO:0044403	BP	GO:0044403	biological process involved in symbiotic interaction	2/23	260/28564	0.0184116	0.0296541	0.00658714	Itgb3/Itgav	2
GO:0030522	BP	GO:0030522	intracellular receptor signaling pathway	2/23	261/28564	0.0185447	0.0298469	0.00662996	Igf1/Sfrp1	2
GO:0032868	BP	GO:0032868	response to insulin	2/23	262/28564	0.0186783	0.03004	0.00667286	Igf1r/Igf2	2
GO:0098657	BP	GO:0098657	import into cell	2/23	264/28564	0.0189467	0.0304496	0.00676383	Psen1/Itgb3	2
GO:0032930	BP	GO:0032930	positive regulation of superoxide anion generation	1/23	24/28564	0.0191548	0.0306283	0.00680353	App	1
GO:0033630	BP	GO:0033630	positive regulation of cell adhesion mediated by integrin	1/23	24/28564	0.0191548	0.0306283	0.00680353	Itgb3	1
GO:0043586	BP	GO:0043586	tongue development	1/23	24/28564	0.0191548	0.0306283	0.00680353	Ctnnb1	1
GO:0048485	BP	GO:0048485	sympathetic nervous system development	1/23	24/28564	0.0191548	0.0306283	0.00680353	Ctnnb1	1
GO:0097398	BP	GO:0097398	cellular response to interleukin-17	1/23	24/28564	0.0191548	0.0306283	0.00680353	Notch1	1
GO:1903204	BP	GO:1903204	negative regulation of oxidative stress-induced neuron death	1/23	24/28564	0.0191548	0.0306283	0.00680353	Ctnnb1	1
GO:2000269	BP	GO:2000269	regulation of fibroblast apoptotic process	1/23	24/28564	0.0191548	0.0306283	0.00680353	Sfrp1	1
GO:0010466	BP	GO:0010466	negative regulation of peptidase activity	2/23	267/28564	0.0193524	0.0309219	0.00686875	Igf1/App	2
GO:0031348	BP	GO:0031348	negative regulation of defense response	2/23	268/28564	0.0194884	0.0311168	0.00691204	Igf1/Igf2	2
GO:0045444	BP	GO:0045444	fat cell differentiation	2/23	270/28564	0.0197617	0.0315304	0.00700393	Igf1/Sfrp1	2
GO:0010666	BP	GO:0010666	positive regulation of cardiac muscle cell apoptotic process	1/23	25/28564	0.0199452	0.0316861	0.00703851	Igfbp3	1
GO:0010763	BP	GO:0010763	positive regulation of fibroblast migration	1/23	25/28564	0.0199452	0.0316861	0.00703851	Itgb3	1
GO:0021854	BP	GO:0021854	hypothalamus development	1/23	25/28564	0.0199452	0.0316861	0.00703851	Ctnnb1	1
GO:0030325	BP	GO:0030325	adrenal gland development	1/23	25/28564	0.0199452	0.0316861	0.00703851	Igf1r	1
GO:0032780	BP	GO:0032780	negative regulation of ATPase activity	1/23	25/28564	0.0199452	0.0316861	0.00703851	Tnnt2	1
GO:1903306	BP	GO:1903306	negative regulation of regulated secretory pathway	1/23	25/28564	0.0199452	0.0316861	0.00703851	Notch1	1
GO:0002429	BP	GO:0002429	immune response-activating cell surface receptor signaling pathway	2/23	272/28564	0.0200367	0.0318085	0.00706571	Psen1/Psen2	2
GO:0034599	BP	GO:0034599	cellular response to oxidative stress	2/23	276/28564	0.0205914	0.0325438	0.00722902	Ctnnb1/App	2
GO:0051091	BP	GO:0051091	positive regulation of DNA-binding transcription factor activity	2/23	276/28564	0.0205914	0.0325438	0.00722902	Ctnnb1/App	2
GO:0002320	BP	GO:0002320	lymphoid progenitor cell differentiation	1/23	26/28564	0.0207351	0.0325438	0.00722902	Notch1	1
GO:0010165	BP	GO:0010165	response to X-ray	1/23	26/28564	0.0207351	0.0325438	0.00722902	Sfrp1	1
GO:0010663	BP	GO:0010663	positive regulation of striated muscle cell apoptotic process	1/23	26/28564	0.0207351	0.0325438	0.00722902	Igfbp3	1
GO:0030859	BP	GO:0030859	polarized epithelial cell differentiation	1/23	26/28564	0.0207351	0.0325438	0.00722902	Numb	1
GO:0031643	BP	GO:0031643	positive regulation of myelination	1/23	26/28564	0.0207351	0.0325438	0.00722902	Igf1	1
GO:0032331	BP	GO:0032331	negative regulation of chondrocyte differentiation	1/23	26/28564	0.0207351	0.0325438	0.00722902	Ctnnb1	1
GO:0038083	BP	GO:0038083	peptidyl-tyrosine autophosphorylation	1/23	26/28564	0.0207351	0.0325438	0.00722902	Igf1r	1
GO:0045684	BP	GO:0045684	positive regulation of epidermis development	1/23	26/28564	0.0207351	0.0325438	0.00722902	Notch1	1
GO:0045953	BP	GO:0045953	negative regulation of natural killer cell mediated cytotoxicity	1/23	26/28564	0.0207351	0.0325438	0.00722902	Igf2	1
GO:1902894	BP	GO:1902894	negative regulation of pri-miRNA transcription by RNA polymerase II	1/23	26/28564	0.0207351	0.0325438	0.00722902	App	1
GO:1902993	BP	GO:1902993	positive regulation of amyloid precursor protein catabolic process	1/23	26/28564	0.0207351	0.0325438	0.00722902	App	1
GO:1903077	BP	GO:1903077	negative regulation of protein localization to plasma membrane	1/23	26/28564	0.0207351	0.0325438	0.00722902	Numb	1
GO:2000050	BP	GO:2000050	regulation of non-canonical Wnt signaling pathway	1/23	26/28564	0.0207351	0.0325438	0.00722902	Sfrp1	1
GO:2000647	BP	GO:2000647	negative regulation of stem cell proliferation	1/23	26/28564	0.0207351	0.0325438	0.00722902	Rbpj	1
GO:0022604	BP	GO:0022604	regulation of cell morphogenesis	2/23	278/28564	0.0208712	0.032711	0.00726617	Numb/Tpm1	2
GO:0034764	BP	GO:0034764	positive regulation of transmembrane transport	2/23	278/28564	0.0208712	0.032711	0.00726617	Igf1/Psen1	2
GO:0002716	BP	GO:0002716	negative regulation of natural killer cell mediated immunity	1/23	27/28564	0.0215243	0.0335682	0.00745658	Igf2	1
GO:0003338	BP	GO:0003338	metanephros morphogenesis	1/23	27/28564	0.0215243	0.0335682	0.00745658	Ctnnb1	1
GO:0033233	BP	GO:0033233	regulation of protein sumoylation	1/23	27/28564	0.0215243	0.0335682	0.00745658	Ctnnb1	1
GO:0097396	BP	GO:0097396	response to interleukin-17	1/23	27/28564	0.0215243	0.0335682	0.00745658	Notch1	1
GO:0098581	BP	GO:0098581	detection of external biotic stimulus	1/23	27/28564	0.0215243	0.0335682	0.00745658	Itgav	1
GO:0099558	BP	GO:0099558	maintenance of synapse structure	1/23	27/28564	0.0215243	0.0335682	0.00745658	Itgb3	1
GO:1990403	BP	GO:1990403	embryonic brain development	1/23	27/28564	0.0215243	0.0335682	0.00745658	Ctnnb1	1
GO:0002768	BP	GO:0002768	immune response-regulating cell surface receptor signaling pathway	2/23	283/28564	0.0215776	0.0336277	0.0074698	Psen1/Psen2	2
GO:0002089	BP	GO:0002089	lens morphogenesis in camera-type eye	1/23	28/28564	0.0223129	0.0344341	0.00764893	Ctnnb1	1
GO:0007530	BP	GO:0007530	sex determination	1/23	28/28564	0.0223129	0.0344341	0.00764893	Igf1r	1
GO:0015813	BP	GO:0015813	L-glutamate transmembrane transport	1/23	28/28564	0.0223129	0.0344341	0.00764893	Psen1	1
GO:0021801	BP	GO:0021801	cerebral cortex radial glia-guided migration	1/23	28/28564	0.0223129	0.0344341	0.00764893	Ctnnb1	1
GO:0022030	BP	GO:0022030	telencephalon glial cell migration	1/23	28/28564	0.0223129	0.0344341	0.00764893	Ctnnb1	1
GO:0032878	BP	GO:0032878	regulation of establishment or maintenance of cell polarity	1/23	28/28564	0.0223129	0.0344341	0.00764893	Igf1	1
GO:0032928	BP	GO:0032928	regulation of superoxide anion generation	1/23	28/28564	0.0223129	0.0344341	0.00764893	App	1
GO:0043931	BP	GO:0043931	ossification involved in bone maturation	1/23	28/28564	0.0223129	0.0344341	0.00764893	Igf1	1
GO:0045780	BP	GO:0045780	positive regulation of bone resorption	1/23	28/28564	0.0223129	0.0344341	0.00764893	Itgb3	1
GO:0051569	BP	GO:0051569	regulation of histone H3-K4 methylation	1/23	28/28564	0.0223129	0.0344341	0.00764893	Ctnnb1	1
GO:0060039	BP	GO:0060039	pericardium development	1/23	28/28564	0.0223129	0.0344341	0.00764893	Notch1	1
GO:0072376	BP	GO:0072376	protein activation cascade	1/23	28/28564	0.0223129	0.0344341	0.00764893	Itgb3	1
GO:1904376	BP	GO:1904376	negative regulation of protein localization to cell periphery	1/23	28/28564	0.0223129	0.0344341	0.00764893	Numb	1
GO:2000629	BP	GO:2000629	negative regulation of miRNA metabolic process	1/23	28/28564	0.0223129	0.0344341	0.00764893	App	1
GO:0002029	BP	GO:0002029	desensitization of G protein-coupled receptor signaling pathway	1/23	29/28564	0.0231009	0.035477	0.00788059	App	1
GO:0010971	BP	GO:0010971	positive regulation of G2/M transition of mitotic cell cycle	1/23	29/28564	0.0231009	0.035477	0.00788059	App	1
GO:0021895	BP	GO:0021895	cerebral cortex neuron differentiation	1/23	29/28564	0.0231009	0.035477	0.00788059	Psen1	1
GO:0034104	BP	GO:0034104	negative regulation of tissue remodeling	1/23	29/28564	0.0231009	0.035477	0.00788059	Sfrp1	1
GO:0051938	BP	GO:0051938	L-glutamate import	1/23	29/28564	0.0231009	0.035477	0.00788059	Psen1	1
GO:0060252	BP	GO:0060252	positive regulation of glial cell proliferation	1/23	29/28564	0.0231009	0.035477	0.00788059	Igf1	1
GO:0060571	BP	GO:0060571	morphogenesis of an epithelial fold	1/23	29/28564	0.0231009	0.035477	0.00788059	Ctnnb1	1
GO:0019932	BP	GO:0019932	second-messenger-mediated signaling	2/23	295/28564	0.0233136	0.035754	0.00794212	Igf1/App	2
GO:0042593	BP	GO:0042593	glucose homeostasis	2/23	295/28564	0.0233136	0.035754	0.00794212	Igf1/Igf1r	2
GO:0033500	BP	GO:0033500	carbohydrate homeostasis	2/23	296/28564	0.0234608	0.0359549	0.00798674	Igf1/Igf1r	2
GO:0010460	BP	GO:0010460	positive regulation of heart rate	1/23	30/28564	0.0238883	0.0363582	0.00807634	Tpm1	1
GO:0015012	BP	GO:0015012	heparan sulfate proteoglycan biosynthetic process	1/23	30/28564	0.0238883	0.0363582	0.00807634	Ctnnb1	1
GO:0022010	BP	GO:0022010	central nervous system myelination	1/23	30/28564	0.0238883	0.0363582	0.00807634	Ncstn	1
GO:0022401	BP	GO:0022401	negative adaptation of signaling pathway	1/23	30/28564	0.0238883	0.0363582	0.00807634	App	1
GO:0032291	BP	GO:0032291	axon ensheathment in central nervous system	1/23	30/28564	0.0238883	0.0363582	0.00807634	Ncstn	1
GO:0035094	BP	GO:0035094	response to nicotine	1/23	30/28564	0.0238883	0.0363582	0.00807634	Igf2	1
GO:0044346	BP	GO:0044346	fibroblast apoptotic process	1/23	30/28564	0.0238883	0.0363582	0.00807634	Sfrp1	1
GO:0060343	BP	GO:0060343	trabecula formation	1/23	30/28564	0.0238883	0.0363582	0.00807634	Sfrp1	1
GO:0070977	BP	GO:0070977	bone maturation	1/23	30/28564	0.0238883	0.0363582	0.00807634	Igf1	1
GO:0090025	BP	GO:0090025	regulation of monocyte chemotaxis	1/23	30/28564	0.0238883	0.0363582	0.00807634	App	1
GO:0001832	BP	GO:0001832	blastocyst growth	1/23	31/28564	0.0246751	0.037147	0.00825155	Igf1	1
GO:0006837	BP	GO:0006837	serotonin transport	1/23	31/28564	0.0246751	0.037147	0.00825155	Itgb3	1
GO:0010800	BP	GO:0010800	positive regulation of peptidyl-threonine phosphorylation	1/23	31/28564	0.0246751	0.037147	0.00825155	App	1
GO:0032691	BP	GO:0032691	negative regulation of interleukin-1 beta production	1/23	31/28564	0.0246751	0.037147	0.00825155	Igf1	1
GO:0034390	BP	GO:0034390	smooth muscle cell apoptotic process	1/23	31/28564	0.0246751	0.037147	0.00825155	Igf1	1
GO:0034391	BP	GO:0034391	regulation of smooth muscle cell apoptotic process	1/23	31/28564	0.0246751	0.037147	0.00825155	Igf1	1
GO:0035767	BP	GO:0035767	endothelial cell chemotaxis	1/23	31/28564	0.0246751	0.037147	0.00825155	Notch1	1
GO:0043276	BP	GO:0043276	anoikis	1/23	31/28564	0.0246751	0.037147	0.00825155	Notch1	1
GO:0045070	BP	GO:0045070	positive regulation of viral genome replication	1/23	31/28564	0.0246751	0.037147	0.00825155	Notch1	1
GO:0046628	BP	GO:0046628	positive regulation of insulin receptor signaling pathway	1/23	31/28564	0.0246751	0.037147	0.00825155	Igf2	1
GO:0051446	BP	GO:0051446	positive regulation of meiotic cell cycle	1/23	31/28564	0.0246751	0.037147	0.00825155	Igf1r	1
GO:0060561	BP	GO:0060561	apoptotic process involved in morphogenesis	1/23	31/28564	0.0246751	0.037147	0.00825155	Notch1	1
GO:0098810	BP	GO:0098810	neurotransmitter reuptake	1/23	31/28564	0.0246751	0.037147	0.00825155	Itgb3	1
GO:0150077	BP	GO:0150077	regulation of neuroinflammatory response	1/23	31/28564	0.0246751	0.037147	0.00825155	Igf1	1
GO:1900273	BP	GO:1900273	positive regulation of long-term synaptic potentiation	1/23	31/28564	0.0246751	0.037147	0.00825155	App	1
GO:1903523	BP	GO:1903523	negative regulation of blood circulation	1/23	31/28564	0.0246751	0.037147	0.00825155	App	1
GO:0015850	BP	GO:0015850	organic hydroxy compound transport	2/23	306/28564	0.0249543	0.0375417	0.00833923	Itgb3/Igfbp3	2
GO:0060326	BP	GO:0060326	cell chemotaxis	2/23	308/28564	0.0252576	0.0379722	0.00843485	Notch1/App	2
GO:0001911	BP	GO:0001911	negative regulation of leukocyte mediated cytotoxicity	1/23	32/28564	0.0254613	0.0379946	0.00843982	Igf2	1
GO:0023058	BP	GO:0023058	adaptation of signaling pathway	1/23	32/28564	0.0254613	0.0379946	0.00843982	App	1
GO:0030262	BP	GO:0030262	apoptotic nuclear changes	1/23	32/28564	0.0254613	0.0379946	0.00843982	Igfbp3	1
GO:0032148	BP	GO:0032148	activation of protein kinase B activity	1/23	32/28564	0.0254613	0.0379946	0.00843982	Igf1	1
GO:0034121	BP	GO:0034121	regulation of toll-like receptor signaling pathway	1/23	32/28564	0.0254613	0.0379946	0.00843982	App	1
GO:0045662	BP	GO:0045662	negative regulation of myoblast differentiation	1/23	32/28564	0.0254613	0.0379946	0.00843982	Notch1	1
GO:0060795	BP	GO:0060795	cell fate commitment involved in formation of primary germ layer	1/23	32/28564	0.0254613	0.0379946	0.00843982	Ctnnb1	1
GO:1902683	BP	GO:1902683	regulation of receptor localization to synapse	1/23	32/28564	0.0254613	0.0379946	0.00843982	Itgb3	1
GO:1902751	BP	GO:1902751	positive regulation of cell cycle G2/M phase transition	1/23	32/28564	0.0254613	0.0379946	0.00843982	App	1
GO:1990806	BP	GO:1990806	ligand-gated ion channel signaling pathway	1/23	32/28564	0.0254613	0.0379946	0.00843982	App	1
GO:2000737	BP	GO:2000737	negative regulation of stem cell differentiation	1/23	32/28564	0.0254613	0.0379946	0.00843982	Notch1	1
GO:0048511	BP	GO:0048511	rhythmic process	2/23	314/28564	0.0261766	0.0388006	0.00861886	Igf1/Igf1r	2
GO:0002053	BP	GO:0002053	positive regulation of mesenchymal cell proliferation	1/23	33/28564	0.0262469	0.0388006	0.00861886	Ctnnb1	1
GO:0006921	BP	GO:0006921	cellular component disassembly involved in execution phase of apoptosis	1/23	33/28564	0.0262469	0.0388006	0.00861886	Igfbp3	1
GO:0015697	BP	GO:0015697	quaternary ammonium group transport	1/23	33/28564	0.0262469	0.0388006	0.00861886	Psen1	1
GO:0032212	BP	GO:0032212	positive regulation of telomere maintenance via telomerase	1/23	33/28564	0.0262469	0.0388006	0.00861886	Ctnnb1	1
GO:0035066	BP	GO:0035066	positive regulation of histone acetylation	1/23	33/28564	0.0262469	0.0388006	0.00861886	App	1
GO:0045616	BP	GO:0045616	regulation of keratinocyte differentiation	1/23	33/28564	0.0262469	0.0388006	0.00861886	Notch1	1
GO:0048668	BP	GO:0048668	collateral sprouting	1/23	33/28564	0.0262469	0.0388006	0.00861886	App	1
GO:0051957	BP	GO:0051957	positive regulation of amino acid transport	1/23	33/28564	0.0262469	0.0388006	0.00861886	Psen1	1
GO:0051973	BP	GO:0051973	positive regulation of telomerase activity	1/23	33/28564	0.0262469	0.0388006	0.00861886	Ctnnb1	1
GO:0060669	BP	GO:0060669	embryonic placenta morphogenesis	1/23	33/28564	0.0262469	0.0388006	0.00861886	Igf2	1
GO:0060706	BP	GO:0060706	cell differentiation involved in embryonic placenta development	1/23	33/28564	0.0262469	0.0388006	0.00861886	Itgav	1
GO:0061037	BP	GO:0061037	negative regulation of cartilage development	1/23	33/28564	0.0262469	0.0388006	0.00861886	Ctnnb1	1
GO:1904752	BP	GO:1904752	regulation of vascular associated smooth muscle cell migration	1/23	33/28564	0.0262469	0.0388006	0.00861886	Tpm1	1
GO:0070482	BP	GO:0070482	response to oxygen levels	2/23	315/28564	0.0263311	0.0388991	0.00864074	Notch1/Rbpj	2
GO:0002366	BP	GO:0002366	leukocyte activation involved in immune response	2/23	317/28564	0.0266413	0.039331	0.00873668	Psen1/Psen2	2
GO:0042113	BP	GO:0042113	B cell activation	2/23	318/28564	0.0267969	0.0395343	0.00878186	Rbpj/Sfrp1	2
GO:0090596	BP	GO:0090596	sensory organ morphogenesis	2/23	319/28564	0.0269529	0.0396695	0.00881188	Ctnnb1/Notch1	2
GO:0030104	BP	GO:0030104	water homeostasis	1/23	34/28564	0.0270319	0.0396695	0.00881188	Igf1	1
GO:0040036	BP	GO:0040036	regulation of fibroblast growth factor receptor signaling pathway	1/23	34/28564	0.0270319	0.0396695	0.00881188	Ctnnb1	1
GO:0048799	BP	GO:0048799	animal organ maturation	1/23	34/28564	0.0270319	0.0396695	0.00881188	Igf1	1
GO:0061050	BP	GO:0061050	regulation of cell growth involved in cardiac muscle cell development	1/23	34/28564	0.0270319	0.0396695	0.00881188	Igf1	1
GO:0090279	BP	GO:0090279	regulation of calcium ion import	1/23	34/28564	0.0270319	0.0396695	0.00881188	Ctnnb1	1
GO:0090322	BP	GO:0090322	regulation of superoxide metabolic process	1/23	34/28564	0.0270319	0.0396695	0.00881188	App	1
GO:1904706	BP	GO:1904706	negative regulation of vascular associated smooth muscle cell proliferation	1/23	34/28564	0.0270319	0.0396695	0.00881188	Tpm1	1
GO:0002092	BP	GO:0002092	positive regulation of receptor internalization	1/23	35/28564	0.0278163	0.0406588	0.00903164	App	1
GO:0006308	BP	GO:0006308	DNA catabolic process	1/23	35/28564	0.0278163	0.0406588	0.00903164	Igfbp3	1
GO:0010614	BP	GO:0010614	negative regulation of cardiac muscle hypertrophy	1/23	35/28564	0.0278163	0.0406588	0.00903164	Notch1	1
GO:0048679	BP	GO:0048679	regulation of axon regeneration	1/23	35/28564	0.0278163	0.0406588	0.00903164	Igf1r	1
GO:1905476	BP	GO:1905476	negative regulation of protein localization to membrane	1/23	35/28564	0.0278163	0.0406588	0.00903164	Numb	1
GO:1905898	BP	GO:1905898	positive regulation of response to endoplasmic reticulum stress	1/23	35/28564	0.0278163	0.0406588	0.00903164	App	1
GO:0010719	BP	GO:0010719	negative regulation of epithelial to mesenchymal transition	1/23	36/28564	0.0286001	0.0416668	0.00925555	Sfrp1	1
GO:0035115	BP	GO:0035115	embryonic forelimb morphogenesis	1/23	36/28564	0.0286001	0.0416668	0.00925555	Ctnnb1	1
GO:0043537	BP	GO:0043537	negative regulation of blood vessel endothelial cell migration	1/23	36/28564	0.0286001	0.0416668	0.00925555	Notch1	1
GO:1900078	BP	GO:1900078	positive regulation of cellular response to insulin stimulus	1/23	36/28564	0.0286001	0.0416668	0.00925555	Igf2	1
GO:1901186	BP	GO:1901186	positive regulation of ERBB signaling pathway	1/23	36/28564	0.0286001	0.0416668	0.00925555	Rbpj	1
GO:0001702	BP	GO:0001702	gastrulation with mouth forming second	1/23	37/28564	0.0293832	0.0424446	0.00942831	Ctnnb1	1
GO:0003401	BP	GO:0003401	axis elongation	1/23	37/28564	0.0293832	0.0424446	0.00942831	Sfrp1	1
GO:0009954	BP	GO:0009954	proximal/distal pattern formation	1/23	37/28564	0.0293832	0.0424446	0.00942831	Ctnnb1	1
GO:0014741	BP	GO:0014741	negative regulation of muscle hypertrophy	1/23	37/28564	0.0293832	0.0424446	0.00942831	Notch1	1
GO:0021846	BP	GO:0021846	cell proliferation in forebrain	1/23	37/28564	0.0293832	0.0424446	0.00942831	Numb	1
GO:0031342	BP	GO:0031342	negative regulation of cell killing	1/23	37/28564	0.0293832	0.0424446	0.00942831	Igf2	1
GO:0043243	BP	GO:0043243	positive regulation of protein-containing complex disassembly	1/23	37/28564	0.0293832	0.0424446	0.00942831	Igf1r	1
GO:0045672	BP	GO:0045672	positive regulation of osteoclast differentiation	1/23	37/28564	0.0293832	0.0424446	0.00942831	Itgb3	1
GO:0045920	BP	GO:0045920	negative regulation of exocytosis	1/23	37/28564	0.0293832	0.0424446	0.00942831	Notch1	1
GO:0048169	BP	GO:0048169	regulation of long-term neuronal synaptic plasticity	1/23	37/28564	0.0293832	0.0424446	0.00942831	App	1
GO:0048710	BP	GO:0048710	regulation of astrocyte differentiation	1/23	37/28564	0.0293832	0.0424446	0.00942831	Notch1	1
GO:0050869	BP	GO:0050869	negative regulation of B cell activation	1/23	37/28564	0.0293832	0.0424446	0.00942831	Sfrp1	1
GO:1904358	BP	GO:1904358	positive regulation of telomere maintenance via telomere lengthening	1/23	37/28564	0.0293832	0.0424446	0.00942831	Ctnnb1	1
GO:0009410	BP	GO:0009410	response to xenobiotic stimulus	2/23	335/28564	0.0294994	0.0425846	0.00945941	Igf2/Sfrp1	2
GO:0009895	BP	GO:0009895	negative regulation of catabolic process	2/23	336/28564	0.0296617	0.042763	0.00949905	Psen1/Psen2	2
GO:0050708	BP	GO:0050708	regulation of protein secretion	2/23	336/28564	0.0296617	0.042763	0.00949905	Igf1/Sfrp1	2
GO:0046883	BP	GO:0046883	regulation of hormone secretion	2/23	337/28564	0.0298243	0.0429695	0.00954492	Igfbp3/Sfrp1	2
GO:0032386	BP	GO:0032386	regulation of intracellular transport	2/23	338/28564	0.0299873	0.0430968	0.00957318	Psen1/Tnnt2	2
GO:0007212	BP	GO:0007212	dopamine receptor signaling pathway	1/23	38/28564	0.0301658	0.0430968	0.00957318	Ncstn	1
GO:0009595	BP	GO:0009595	detection of biotic stimulus	1/23	38/28564	0.0301658	0.0430968	0.00957318	Itgav	1
GO:0021591	BP	GO:0021591	ventricular system development	1/23	38/28564	0.0301658	0.0430968	0.00957318	Numb	1
GO:0045577	BP	GO:0045577	regulation of B cell differentiation	1/23	38/28564	0.0301658	0.0430968	0.00957318	Sfrp1	1
GO:0046329	BP	GO:0046329	negative regulation of JNK cascade	1/23	38/28564	0.0301658	0.0430968	0.00957318	Sfrp1	1
GO:0060071	BP	GO:0060071	Wnt signaling pathway, planar cell polarity pathway	1/23	38/28564	0.0301658	0.0430968	0.00957318	Sfrp1	1
GO:0060441	BP	GO:0060441	epithelial tube branching involved in lung morphogenesis	1/23	38/28564	0.0301658	0.0430968	0.00957318	Ctnnb1	1
GO:0071391	BP	GO:0071391	cellular response to estrogen stimulus	1/23	38/28564	0.0301658	0.0430968	0.00957318	Sfrp1	1
GO:0072210	BP	GO:0072210	metanephric nephron development	1/23	38/28564	0.0301658	0.0430968	0.00957318	Ctnnb1	1
GO:1902003	BP	GO:1902003	regulation of amyloid-beta formation	1/23	38/28564	0.0301658	0.0430968	0.00957318	Igf1	1
GO:1904738	BP	GO:1904738	vascular associated smooth muscle cell migration	1/23	38/28564	0.0301658	0.0430968	0.00957318	Tpm1	1
GO:1905606	BP	GO:1905606	regulation of presynapse assembly	1/23	38/28564	0.0301658	0.0430968	0.00957318	App	1
GO:0007265	BP	GO:0007265	Ras protein signal transduction	2/23	340/28564	0.0303144	0.0432811	0.00961414	Notch1/Igf1	2
GO:0021983	BP	GO:0021983	pituitary gland development	1/23	39/28564	0.0309477	0.044015	0.00977716	Rbpj	1
GO:0032467	BP	GO:0032467	positive regulation of cytokinesis	1/23	39/28564	0.0309477	0.044015	0.00977716	Igf1r	1
GO:0032692	BP	GO:0032692	negative regulation of interleukin-1 production	1/23	39/28564	0.0309477	0.044015	0.00977716	Igf1	1
GO:0050654	BP	GO:0050654	chondroitin sulfate proteoglycan metabolic process	1/23	39/28564	0.0309477	0.044015	0.00977716	Igf1	1
GO:0071634	BP	GO:0071634	regulation of transforming growth factor beta production	1/23	39/28564	0.0309477	0.044015	0.00977716	Itgav	1
GO:0090049	BP	GO:0090049	regulation of cell migration involved in sprouting angiogenesis	1/23	39/28564	0.0309477	0.044015	0.00977716	Notch1	1
GO:0015980	BP	GO:0015980	energy derivation by oxidation of organic compounds	2/23	347/28564	0.0314705	0.0447011	0.00992956	Igf1/Igf2	2
GO:0062197	BP	GO:0062197	cellular response to chemical stress	2/23	347/28564	0.0314705	0.0447011	0.00992956	Ctnnb1/App	2
GO:0006378	BP	GO:0006378	mRNA polyadenylation	1/23	40/28564	0.0317291	0.0448381	0.00996	App	1
GO:0021799	BP	GO:0021799	cerebral cortex radially oriented cell migration	1/23	40/28564	0.0317291	0.0448381	0.00996	Ctnnb1	1
GO:0051693	BP	GO:0051693	actin filament capping	1/23	40/28564	0.0317291	0.0448381	0.00996	Tpm1	1
GO:0060292	BP	GO:0060292	long-term synaptic depression	1/23	40/28564	0.0317291	0.0448381	0.00996	App	1
GO:0070570	BP	GO:0070570	regulation of neuron projection regeneration	1/23	40/28564	0.0317291	0.0448381	0.00996	Igf1r	1
GO:0090162	BP	GO:0090162	establishment of epithelial cell polarity	1/23	40/28564	0.0317291	0.0448381	0.00996	Hey1	1
GO:1905332	BP	GO:1905332	positive regulation of morphogenesis of an epithelium	1/23	40/28564	0.0317291	0.0448381	0.00996	Ctnnb1	1
GO:2000758	BP	GO:2000758	positive regulation of peptidyl-lysine acetylation	1/23	40/28564	0.0317291	0.0448381	0.00996	App	1
GO:0071214	BP	GO:0071214	cellular response to abiotic stimulus	2/23	349/28564	0.0318041	0.0448868	0.0099708	Ctnnb1/Sfrp1	2
GO:0104004	BP	GO:0104004	cellular response to environmental stimulus	2/23	349/28564	0.0318041	0.0448868	0.0099708	Ctnnb1/Sfrp1	2
GO:0006913	BP	GO:0006913	nucleocytoplasmic transport	2/23	352/28564	0.0323071	0.0455386	0.0101156	Notch1/Psen1	2
GO:0051169	BP	GO:0051169	nuclear transport	2/23	352/28564	0.0323071	0.0455386	0.0101156	Notch1/Psen1	2
GO:0001709	BP	GO:0001709	cell fate determination	1/23	41/28564	0.0325099	0.0456789	0.0101468	Ctnnb1	1
GO:0010464	BP	GO:0010464	regulation of mesenchymal cell proliferation	1/23	41/28564	0.0325099	0.0456789	0.0101468	Ctnnb1	1
GO:0010661	BP	GO:0010661	positive regulation of muscle cell apoptotic process	1/23	41/28564	0.0325099	0.0456789	0.0101468	Igfbp3	1
GO:0071604	BP	GO:0071604	transforming growth factor beta production	1/23	41/28564	0.0325099	0.0456789	0.0101468	Itgav	1
GO:2000463	BP	GO:2000463	positive regulation of excitatory postsynaptic potential	1/23	41/28564	0.0325099	0.0456789	0.0101468	App	1
GO:0000578	BP	GO:0000578	embryonic axis specification	1/23	42/28564	0.03329	0.0464214	0.0103117	Ctnnb1	1
GO:0010613	BP	GO:0010613	positive regulation of cardiac muscle hypertrophy	1/23	42/28564	0.03329	0.0464214	0.0103117	Igf1	1
GO:0040018	BP	GO:0040018	positive regulation of multicellular organism growth	1/23	42/28564	0.03329	0.0464214	0.0103117	Igf2	1
GO:0043618	BP	GO:0043618	regulation of transcription from RNA polymerase II promoter in response to stress	1/23	42/28564	0.03329	0.0464214	0.0103117	Rbpj	1
GO:0043631	BP	GO:0043631	RNA polyadenylation	1/23	42/28564	0.03329	0.0464214	0.0103117	App	1
GO:0045823	BP	GO:0045823	positive regulation of heart contraction	1/23	42/28564	0.03329	0.0464214	0.0103117	Tpm1	1
GO:0060218	BP	GO:0060218	hematopoietic stem cell differentiation	1/23	42/28564	0.03329	0.0464214	0.0103117	Sfrp1	1
GO:0070884	BP	GO:0070884	regulation of calcineurin-NFAT signaling cascade	1/23	42/28564	0.03329	0.0464214	0.0103117	Igf1	1
GO:0099174	BP	GO:0099174	regulation of presynapse organization	1/23	42/28564	0.03329	0.0464214	0.0103117	App	1
GO:1900181	BP	GO:1900181	negative regulation of protein localization to nucleus	1/23	42/28564	0.03329	0.0464214	0.0103117	App	1
GO:1901532	BP	GO:1901532	regulation of hematopoietic progenitor cell differentiation	1/23	42/28564	0.03329	0.0464214	0.0103117	Notch1	1
GO:1904707	BP	GO:1904707	positive regulation of vascular associated smooth muscle cell proliferation	1/23	42/28564	0.03329	0.0464214	0.0103117	Igf1	1
GO:0018205	BP	GO:0018205	peptidyl-lysine modification	2/23	360/28564	0.0336638	0.0469132	0.0104209	Ctnnb1/App	2
GO:0032956	BP	GO:0032956	regulation of actin cytoskeleton organization	2/23	362/28564	0.0340065	0.0472406	0.0104937	Itgb3/Tpm1	2
GO:0014742	BP	GO:0014742	positive regulation of muscle hypertrophy	1/23	43/28564	0.0340696	0.0472406	0.0104937	Igf1	1
GO:0051154	BP	GO:0051154	negative regulation of striated muscle cell differentiation	1/23	43/28564	0.0340696	0.0472406	0.0104937	Notch1	1
GO:0060219	BP	GO:0060219	camera-type eye photoreceptor cell differentiation	1/23	43/28564	0.0340696	0.0472406	0.0104937	Notch1	1
GO:0060563	BP	GO:0060563	neuroepithelial cell differentiation	1/23	43/28564	0.0340696	0.0472406	0.0104937	Notch1	1
GO:0090175	BP	GO:0090175	regulation of establishment of planar polarity	1/23	43/28564	0.0340696	0.0472406	0.0104937	Sfrp1	1
GO:0106056	BP	GO:0106056	regulation of calcineurin-mediated signaling	1/23	43/28564	0.0340696	0.0472406	0.0104937	Igf1	1
GO:1900026	BP	GO:1900026	positive regulation of substrate adhesion-dependent cell spreading	1/23	43/28564	0.0340696	0.0472406	0.0104937	Itgb3	1
GO:0001504	BP	GO:0001504	neurotransmitter uptake	1/23	44/28564	0.0348485	0.0480796	0.01068	Itgb3	1
GO:0016925	BP	GO:0016925	protein sumoylation	1/23	44/28564	0.0348485	0.0480796	0.01068	Ctnnb1	1
GO:0044331	BP	GO:0044331	cell-cell adhesion mediated by cadherin	1/23	44/28564	0.0348485	0.0480796	0.01068	Notch1	1
GO:0045880	BP	GO:0045880	positive regulation of smoothened signaling pathway	1/23	44/28564	0.0348485	0.0480796	0.01068	Sfrp1	1
GO:0050850	BP	GO:0050850	positive regulation of calcium-mediated signaling	1/23	44/28564	0.0348485	0.0480796	0.01068	Igf1	1
GO:0085029	BP	GO:0085029	extracellular matrix assembly	1/23	44/28564	0.0348485	0.0480796	0.01068	Notch1	1
GO:0097106	BP	GO:0097106	postsynaptic density organization	1/23	44/28564	0.0348485	0.0480796	0.01068	Itgb3	1
GO:2000008	BP	GO:2000008	regulation of protein localization to cell surface	1/23	44/28564	0.0348485	0.0480796	0.01068	Ctnnb1	1
GO:0051346	BP	GO:0051346	negative regulation of hydrolase activity	2/23	370/28564	0.0353911	0.0487979	0.0108396	Igf1/App	2
GO:0001569	BP	GO:0001569	branching involved in blood vessel morphogenesis	1/23	45/28564	0.0356269	0.0489096	0.0108644	Ctnnb1	1
GO:0017145	BP	GO:0017145	stem cell division	1/23	45/28564	0.0356269	0.0489096	0.0108644	Notch1	1
GO:0042554	BP	GO:0042554	superoxide anion generation	1/23	45/28564	0.0356269	0.0489096	0.0108644	App	1
GO:0048147	BP	GO:0048147	negative regulation of fibroblast proliferation	1/23	45/28564	0.0356269	0.0489096	0.0108644	Sfrp1	1
GO:0051898	BP	GO:0051898	negative regulation of protein kinase B signaling	1/23	45/28564	0.0356269	0.0489096	0.0108644	Igf1r	1
GO:0061098	BP	GO:0061098	positive regulation of protein tyrosine kinase activity	1/23	45/28564	0.0356269	0.0489096	0.0108644	App	1
GO:1902742	BP	GO:1902742	apoptotic process involved in development	1/23	45/28564	0.0356269	0.0489096	0.0108644	Notch1	1
GO:0002347	BP	GO:0002347	response to tumor cell	1/23	46/28564	0.0364046	0.0497612	0.0110536	Notch1	1
GO:0030835	BP	GO:0030835	negative regulation of actin filament depolymerization	1/23	46/28564	0.0364046	0.0497612	0.0110536	Tpm1	1
GO:0046326	BP	GO:0046326	positive regulation of glucose import	1/23	46/28564	0.0364046	0.0497612	0.0110536	Igf1	1
GO:0048489	BP	GO:0048489	synaptic vesicle transport	1/23	46/28564	0.0364046	0.0497612	0.0110536	Ctnnb1	1
GO:0048873	BP	GO:0048873	homeostasis of number of cells within a tissue	1/23	46/28564	0.0364046	0.0497612	0.0110536	Notch1	1
GO:0060122	BP	GO:0060122	inner ear receptor cell stereocilium organization	1/23	46/28564	0.0364046	0.0497612	0.0110536	Hey1	1
GO:1903524	BP	GO:1903524	positive regulation of blood circulation	1/23	46/28564	0.0364046	0.0497612	0.0110536	Tpm1	1
GO:0070765	CC	GO:0070765	gamma-secretase complex	3/23	8/28585	2.54126e-08	3.86271e-06	1.07e-06	Ncstn/Psen1/Psen2	3
GO:0035253	CC	GO:0035253	ciliary rootlet	3/23	16/28585	2.53061e-07	1.73052e-05	4.7937e-06	Psen1/Psen2/App	3
GO:0030017	CC	GO:0030017	sarcomere	5/23	200/28585	4.84374e-07	1.73052e-05	4.7937e-06	Ctnnb1/Psen1/Psen2/Tnnt2/Tpm1	5
GO:0016324	CC	GO:0016324	apical plasma membrane	6/23	406/28585	6.51004e-07	1.73052e-05	4.7937e-06	Ctnnb1/Notch1/Psen1/Psen2/Itgb3/Igfbp2	6
GO:0031252	CC	GO:0031252	cell leading edge	6/23	412/28585	7.09099e-07	1.73052e-05	4.7937e-06	Ctnnb1/App/Itgb3/Itgav/Itgb5/Tpm1	6
GO:0043235	CC	GO:0043235	receptor complex	6/23	419/28585	7.82188e-07	1.73052e-05	4.7937e-06	Notch1/Igf1r/App/Itgb3/Itgav/Itgb5	6
GO:0030016	CC	GO:0030016	myofibril	5/23	225/28585	8.6631e-07	1.73052e-05	4.7937e-06	Ctnnb1/Psen1/Psen2/Tnnt2/Tpm1	5
GO:0031528	CC	GO:0031528	microvillus membrane	3/23	24/28585	9.10802e-07	1.73052e-05	4.7937e-06	Ctnnb1/Itgb3/Itgav	3
GO:0043292	CC	GO:0043292	contractile fiber	5/23	238/28585	1.14219e-06	1.92904e-05	5.3436e-06	Ctnnb1/Psen1/Psen2/Tnnt2/Tpm1	5
GO:0070382	CC	GO:0070382	exocytic vesicle	5/23	275/28585	2.32026e-06	3.37666e-05	9.35363e-06	Igf1/Ncstn/Psen1/Psen2/App	5
GO:0008305	CC	GO:0008305	integrin complex	3/23	33/28585	2.44364e-06	3.37666e-05	9.35363e-06	Itgb3/Itgav/Itgb5	3
GO:0016942	CC	GO:0016942	insulin-like growth factor binding protein complex	2/23	5/28585	6.18374e-06	7.83273e-05	2.16973e-05	Igf1/Igfbp3	2
GO:0005769	CC	GO:0005769	early endosome	5/23	347/28585	7.20012e-06	8.4186e-05	2.33202e-05	Ncstn/Psen1/Psen2/App/Numb	5
GO:0030133	CC	GO:0030133	transport vesicle	5/23	368/28585	9.5684e-06	0.000103885	2.87771e-05	Igf1/Ncstn/Psen1/Psen2/App	5
GO:0030027	CC	GO:0030027	lamellipodium	4/23	180/28585	1.2262e-05	0.000109279	3.02713e-05	Ctnnb1/App/Itgb3/Itgav	4
GO:0045121	CC	GO:0045121	membrane raft	5/23	390/28585	1.26634e-05	0.000109279	3.02713e-05	Ctnnb1/Psen1/Psen2/Igf1r/App	5
GO:0098857	CC	GO:0098857	membrane microdomain	5/23	391/28585	1.28207e-05	0.000109279	3.02713e-05	Ctnnb1/Psen1/Psen2/Igf1r/App	5
GO:0098636	CC	GO:0098636	protein complex involved in cell adhesion	3/23	57/28585	1.2941e-05	0.000109279	3.02713e-05	Itgb3/Itgav/Itgb5	3
GO:0031258	CC	GO:0031258	lamellipodium membrane	2/23	8/28585	1.7289e-05	0.000131397	3.6398e-05	Itgb3/Itgav	2
GO:0036454	CC	GO:0036454	growth factor complex	2/23	8/28585	1.7289e-05	0.000131397	3.6398e-05	Igf1/Igfbp3	2
GO:0098802	CC	GO:0098802	plasma membrane signaling receptor complex	4/23	201/28585	1.89203e-05	0.000136947	3.79355e-05	Igf1r/Itgb3/Itgav/Itgb5	4
GO:0043198	CC	GO:0043198	dendritic shaft	3/23	71/28585	2.50932e-05	0.000173371	4.80253e-05	Ctnnb1/Psen1/Psen2	3
GO:0032587	CC	GO:0032587	ruffle membrane	3/23	75/28585	2.95839e-05	0.000195511	5.41581e-05	Itgb3/Itgav/Tpm1	3
GO:0098858	CC	GO:0098858	actin-based cell projection	4/23	232/28585	3.31647e-05	0.000210043	5.81836e-05	Ctnnb1/App/Itgb3/Itgav	4
GO:0042734	CC	GO:0042734	presynaptic membrane	4/23	238/28585	3.66378e-05	0.000222758	6.17058e-05	Ctnnb1/Ncstn/Psen1/Psen2	4
GO:0008021	CC	GO:0008021	synaptic vesicle	4/23	258/28585	5.01567e-05	0.000293224	8.12255e-05	Ncstn/Psen1/Psen2/App	4
GO:0030175	CC	GO:0030175	filopodium	3/23	100/28585	6.99205e-05	0.000393626	0.000109038	App/Itgb3/Itgav	3
GO:0005902	CC	GO:0005902	microvillus	3/23	106/28585	8.31581e-05	0.000438211	0.000121388	Ctnnb1/Itgb3/Itgav	3
GO:0031527	CC	GO:0031527	filopodium membrane	2/23	17/28585	8.3606e-05	0.000438211	0.000121388	Itgb3/Itgav	2
GO:0031594	CC	GO:0031594	neuromuscular junction	3/23	108/28585	8.79092e-05	0.000445406	0.000123381	Psen1/Psen2/App	3
GO:0031253	CC	GO:0031253	cell projection membrane	4/23	325/28585	0.000122455	0.000600424	0.000166322	Ctnnb1/Itgb3/Itgav/Tpm1	4
GO:0031091	CC	GO:0031091	platelet alpha granule	2/23	21/28585	0.000128845	0.000612013	0.000169533	Igf1/Igfbp3	2
GO:0005865	CC	GO:0005865	striated muscle thin filament	2/23	23/28585	0.000155076	0.000696387	0.000192905	Tnnt2/Tpm1	2
GO:0030018	CC	GO:0030018	Z disc	3/23	131/28585	0.000155771	0.000696387	0.000192905	Ctnnb1/Psen1/Psen2	3
GO:0031674	CC	GO:0031674	I band	3/23	145/28585	0.000210165	0.00090661	0.000251139	Ctnnb1/Psen1/Psen2	3
GO:0036379	CC	GO:0036379	myofilament	2/23	27/28585	0.000214723	0.00090661	0.000251139	Tnnt2/Tpm1	2
GO:0001726	CC	GO:0001726	ruffle	3/23	154/28585	0.000250899	0.00103072	0.000285518	Itgb3/Itgav/Tpm1	3
GO:0031256	CC	GO:0031256	leading edge membrane	3/23	159/28585	0.000275587	0.00110235	0.00030536	Itgb3/Itgav/Tpm1	3
GO:0042383	CC	GO:0042383	sarcolemma	3/23	166/28585	0.000312714	0.00121878	0.000337613	Ncstn/Psen1/Igf1r	3
GO:0005925	CC	GO:0005925	focal adhesion	3/23	174/28585	0.000358933	0.00134415	0.000372341	Itgb3/Itgav/Itgb5	3
GO:0098992	CC	GO:0098992	neuronal dense core vesicle	2/23	35/28585	0.000362567	0.00134415	0.000372341	Igf1/App	2
GO:0005635	CC	GO:0005635	nuclear envelope	4/23	440/28585	0.000388805	0.0014071	0.000389779	Ctnnb1/Psen1/Psen2/App	4
GO:0030055	CC	GO:0030055	cell-substrate junction	3/23	188/28585	0.000450002	0.00159071	0.000440639	Itgb3/Itgav/Itgb5	3
GO:0005765	CC	GO:0005765	lysosomal membrane	3/23	198/28585	0.000523375	0.00176785	0.000489708	Ncstn/Psen1/Psen2	3
GO:0098852	CC	GO:0098852	lytic vacuole membrane	3/23	198/28585	0.000523375	0.00176785	0.000489708	Ncstn/Psen1/Psen2	3
GO:0030141	CC	GO:0030141	secretory granule	4/23	485/28585	0.000561068	0.00185396	0.000513563	Notch1/Igf1/App/Igfbp3	4
GO:0030426	CC	GO:0030426	growth cone	3/23	213/28585	0.000647157	0.00209293	0.00057976	Psen1/Psen2/App	3
GO:0030427	CC	GO:0030427	site of polarized growth	3/23	221/28585	0.000720194	0.00228062	0.000631749	Psen1/Psen2/App	3
GO:0031045	CC	GO:0031045	dense core granule	2/23	54/28585	0.000863923	0.00267992	0.000742361	Igf1/App	2
GO:0005774	CC	GO:0005774	vacuolar membrane	3/23	248/28585	0.00100492	0.00305495	0.000846246	Ncstn/Psen1/Psen2	3
GO:0031965	CC	GO:0031965	nuclear membrane	3/23	253/28585	0.0010644	0.00317232	0.000878759	Ctnnb1/Psen1/Psen2	3
GO:0005905	CC	GO:0005905	clathrin-coated pit	2/23	71/28585	0.00148783	0.00434903	0.00120472	App/Numb	2
GO:0005938	CC	GO:0005938	cell cortex	3/23	300/28585	0.00173471	0.00497501	0.00137812	Ctnnb1/Psen1/Psen2	3
GO:0017053	CC	GO:0017053	transcription repressor complex	2/23	78/28585	0.00179182	0.00504365	0.00139713	Ctnnb1/Rbpj	2
GO:0005791	CC	GO:0005791	rough endoplasmic reticulum	2/23	94/28585	0.00258778	0.00715167	0.00198107	Psen1/App	2
GO:0005901	CC	GO:0005901	caveola	2/23	97/28585	0.00275247	0.00747099	0.00206953	Ctnnb1/Igf1r	2
GO:0062023	CC	GO:0062023	collagen-containing extracellular matrix	3/23	390/28585	0.00364421	0.00971789	0.00269194	Igf1/Igf2/Sfrp1	3
GO:0150034	CC	GO:0150034	distal axon	3/23	397/28585	0.00383045	0.0100384	0.00278072	Psen1/Psen2/App	3
GO:0048786	CC	GO:0048786	presynaptic active zone	2/23	122/28585	0.00431048	0.011105	0.00307617	Ctnnb1/App	2
GO:0032059	CC	GO:0032059	bleb	1/23	6/28585	0.00481843	0.0122067	0.00338135	Tpm1	1
GO:0044853	CC	GO:0044853	plasma membrane raft	2/23	134/28585	0.00517363	0.0128917	0.0035711	Ctnnb1/Igf1r	2
GO:0034363	CC	GO:0034363	intermediate-density lipoprotein particle	1/23	7/28585	0.00561934	0.0137764	0.00381619	App	1
GO:0005861	CC	GO:0005861	troponin complex	1/23	8/28585	0.00641963	0.0154886	0.00429048	Tnnt2	1
GO:0005912	CC	GO:0005912	adherens junction	2/23	153/28585	0.00668886	0.015886	0.00440056	Ctnnb1/Notch1	2
GO:0000776	CC	GO:0000776	kinetochore	2/23	159/28585	0.00720446	0.0166263	0.00460562	Psen1/Psen2	2
GO:0097512	CC	GO:0097512	cardiac myofibril	1/23	9/28585	0.0072193	0.0166263	0.00460562	Tnnt2	1
GO:0016600	CC	GO:0016600	flotillin complex	1/23	10/28585	0.00801836	0.0181909	0.00503904	Ctnnb1	1
GO:0000779	CC	GO:0000779	condensed chromosome, centromeric region	2/23	170/28585	0.00819514	0.0183185	0.00507439	Psen1/Psen2	2
GO:1990909	CC	GO:1990909	Wnt signalosome	1/23	11/28585	0.00881681	0.0194225	0.0053802	Ctnnb1	1
GO:0005641	CC	GO:0005641	nuclear envelope lumen	1/23	13/28585	0.0104119	0.0216795	0.0060054	App	1
GO:0005916	CC	GO:0005916	fascia adherens	1/23	13/28585	0.0104119	0.0216795	0.0060054	Ctnnb1	1
GO:0030877	CC	GO:0030877	beta-catenin destruction complex	1/23	13/28585	0.0104119	0.0216795	0.0060054	Ctnnb1	1
GO:1990907	CC	GO:1990907	beta-catenin-TCF complex	1/23	13/28585	0.0104119	0.0216795	0.0060054	Ctnnb1	1
GO:0034362	CC	GO:0034362	low-density lipoprotein particle	1/23	14/28585	0.0112085	0.0224169	0.00620967	App	1
GO:0034774	CC	GO:0034774	secretory granule lumen	1/23	14/28585	0.0112085	0.0224169	0.00620967	Igf1	1
GO:0060205	CC	GO:0060205	cytoplasmic vesicle lumen	1/23	14/28585	0.0112085	0.0224169	0.00620967	Igf1	1
GO:0030135	CC	GO:0030135	coated vesicle	2/23	205/28585	0.0117276	0.0231505	0.00641288	App/Numb	2
GO:0031983	CC	GO:0031983	vesicle lumen	1/23	16/28585	0.0127998	0.0249432	0.00690949	Igf1	1
GO:0005614	CC	GO:0005614	interstitial matrix	1/23	17/28585	0.0135946	0.0261567	0.00724562	Igf1	1
GO:0032993	CC	GO:0032993	protein-DNA complex	2/23	227/28585	0.0142335	0.0266718	0.00738831	Ctnnb1/Rbpj	2
GO:0090571	CC	GO:0090571	RNA polymerase II transcription repressor complex	1/23	18/28585	0.0143887	0.0266718	0.00738831	Ctnnb1	1
GO:0098690	CC	GO:0098690	glycinergic synapse	1/23	18/28585	0.0143887	0.0266718	0.00738831	Itgb3	1
GO:0097449	CC	GO:0097449	astrocyte projection	1/23	22/28585	0.0175592	0.0317739	0.00880162	App	1
GO:0098831	CC	GO:0098831	presynaptic active zone cytoplasmic component	1/23	22/28585	0.0175592	0.0317739	0.00880162	Ctnnb1	1
GO:0000775	CC	GO:0000775	chromosome, centromeric region	2/23	258/28585	0.0181215	0.0320286	0.0088722	Psen1/Psen2	2
GO:0016323	CC	GO:0016323	basolateral plasma membrane	2/23	258/28585	0.0181215	0.0320286	0.0088722	Ctnnb1/Numb	2
GO:0005640	CC	GO:0005640	nuclear outer membrane	1/23	26/28585	0.02072	0.0362004	0.0100278	Psen1	1
GO:0016327	CC	GO:0016327	apicolateral plasma membrane	1/23	27/28585	0.0215086	0.0363257	0.0100625	Ctnnb1	1
GO:0034361	CC	GO:0034361	very-low-density lipoprotein particle	1/23	27/28585	0.0215086	0.0363257	0.0100625	App	1
GO:0034385	CC	GO:0034385	triglyceride-rich plasma lipoprotein particle	1/23	27/28585	0.0215086	0.0363257	0.0100625	App	1
GO:0009925	CC	GO:0009925	basal plasma membrane	2/23	292/28585	0.0228431	0.0381555	0.0105694	Ctnnb1/Numb	2
GO:0016342	CC	GO:0016342	catenin complex	1/23	32/28585	0.0254429	0.042036	0.0116443	Ctnnb1	1
GO:0045178	CC	GO:0045178	basal part of cell	2/23	316/28585	0.0264501	0.0432302	0.0119751	Ctnnb1/Numb	2
GO:0034364	CC	GO:0034364	high-density lipoprotein particle	1/23	35/28585	0.0277961	0.0448278	0.0124177	App	1
GO:0000793	CC	GO:0000793	condensed chromosome	2/23	326/28585	0.0280174	0.0448278	0.0124177	Psen1/Psen2	2
GO:0005790	CC	GO:0005790	smooth endoplasmic reticulum	1/23	37/28585	0.0293619	0.0464897	0.012878	Psen1	1
GO:0016235	CC	GO:0016235	aggresome	1/23	38/28585	0.0301439	0.0467539	0.0129512	Psen1	1
GO:0051233	CC	GO:0051233	spindle midzone	1/23	38/28585	0.0301439	0.0467539	0.0129512	App	1
GO:0042470	CC	GO:0042470	melanosome	1/23	39/28585	0.0309253	0.0470065	0.0130212	Itgb3	1
GO:0048770	CC	GO:0048770	pigment granule	1/23	39/28585	0.0309253	0.0470065	0.0130212	Itgb3	1
GO:0045211	CC	GO:0045211	postsynaptic membrane	2/23	348/28585	0.0315946	0.0475482	0.0131713	Ctnnb1/Itgb3	2
GO:0099092	CC	GO:0099092	postsynaptic density, intracellular component	1/23	42/28585	0.0332659	0.0492841	0.0136521	Ctnnb1	1
GO:0034358	CC	GO:0034358	plasma lipoprotein particle	1/23	43/28585	0.0340449	0.0492841	0.0136521	App	1
GO:0097386	CC	GO:0097386	glial cell projection	1/23	43/28585	0.0340449	0.0492841	0.0136521	App	1
GO:1990777	CC	GO:1990777	lipoprotein particle	1/23	43/28585	0.0340449	0.0492841	0.0136521	App	1
GO:0098687	CC	GO:0098687	chromosomal region	2/23	367/28585	0.0348226	0.0499343	0.0138322	Psen1/Psen2	2
GO:0031994	MF	GO:0031994	insulin-like growth factor I binding	7/23	13/28171	1.50246e-19	2.04335e-17	6.32617e-18	Igf1r/Itgb3/Itgav/Igfbp4/Igfbp1/Igfbp3/Igfbp2	7
GO:0005520	MF	GO:0005520	insulin-like growth factor binding	7/23	18/28171	2.77947e-18	1.89004e-16	5.85152e-17	Igf1r/Itgb3/Itgav/Igfbp4/Igfbp1/Igfbp3/Igfbp2	7
GO:0050839	MF	GO:0050839	cell adhesion molecule binding	9/23	305/28171	1.29971e-12	5.89204e-11	1.82416e-11	Ctnnb1/Igf1/Psen1/Igf2/App/Itgb3/Itgav/Numb/Itgb5	9
GO:0019838	MF	GO:0019838	growth factor binding	7/23	146/28171	1.98675e-11	6.41228e-10	1.98523e-10	Igf1r/Itgb3/Itgav/Igfbp4/Igfbp1/Igfbp3/Igfbp2	7
GO:0031995	MF	GO:0031995	insulin-like growth factor II binding	4/23	8/28171	2.35746e-11	6.41228e-10	1.98523e-10	Igfbp4/Igfbp1/Igfbp3/Igfbp2	4
GO:0005178	MF	GO:0005178	integrin binding	6/23	154/28171	2.26209e-09	5.1274e-08	1.58743e-08	Igf1/Igf2/App/Itgb3/Itgav/Itgb5	6
GO:0005158	MF	GO:0005158	insulin receptor binding	4/23	28/28171	6.82151e-09	1.32532e-07	4.10316e-08	Igf1/Igf1r/Igf2/App	4
GO:0042500	MF	GO:0042500	aspartic endopeptidase activity, intramembrane cleaving	3/23	8/28171	2.65485e-08	4.51325e-07	1.39729e-07	Ncstn/Psen1/Psen2	3
GO:0030296	MF	GO:0030296	protein tyrosine kinase activator activity	3/23	28/28171	1.53663e-06	2.32202e-05	7.18893e-06	Igf1/Igf1r/Igf2	3
GO:0004190	MF	GO:0004190	aspartic-type endopeptidase activity	3/23	31/28171	2.10505e-06	2.86287e-05	8.86337e-06	Ncstn/Psen1/Psen2	3
GO:0070001	MF	GO:0070001	aspartic-type peptidase activity	3/23	32/28171	2.32158e-06	2.87031e-05	8.88642e-06	Ncstn/Psen1/Psen2	3
GO:0001968	MF	GO:0001968	fibronectin binding	3/23	36/28171	3.33484e-06	3.77948e-05	1.17012e-05	Itgb3/Itgav/Igfbp3	3
GO:0019960	MF	GO:0019960	C-X3-C chemokine binding	2/23	5/28171	6.36669e-06	6.63955e-05	2.05559e-05	Itgb3/Itgav	2
GO:0070851	MF	GO:0070851	growth factor receptor binding	4/23	153/28171	6.83484e-06	6.63955e-05	2.05559e-05	Ncstn/Psen1/App/Itgb3	4
GO:0038132	MF	GO:0038132	neuregulin binding	2/23	6/28171	9.54529e-06	8.6544e-05	2.67938e-05	Itgb3/Itgav	2
GO:0030297	MF	GO:0030297	transmembrane receptor protein tyrosine kinase activator activity	2/23	9/28171	2.28746e-05	0.000194434	6.01962e-05	Igf1/Igf2	2
GO:0045296	MF	GO:0045296	cadherin binding	3/23	70/28171	2.51084e-05	0.000200867	6.21879e-05	Ctnnb1/Psen1/Numb	3
GO:0045294	MF	GO:0045294	alpha-catenin binding	2/23	12/28171	4.18742e-05	0.000316383	9.79514e-05	Ctnnb1/Numb	2
GO:0008013	MF	GO:0008013	beta-catenin binding	3/23	99/28171	7.0842e-05	0.00050708	0.000156991	Ctnnb1/Psen1/Numb	3
GO:0005159	MF	GO:0005159	insulin-like growth factor receptor binding	2/23	17/28171	8.60721e-05	0.000585291	0.000181205	Igf1/Igf2	2
GO:0030295	MF	GO:0030295	protein kinase activator activity	3/23	124/28171	0.000138218	0.000895129	0.00027713	Igf1/Igf1r/Igf2	3
GO:0019209	MF	GO:0019209	kinase activator activity	3/23	135/28171	0.000177675	0.00109836	0.000340049	Igf1/Igf1r/Igf2	3
GO:0017134	MF	GO:0017134	fibroblast growth factor binding	2/23	26/28171	0.00020477	0.00121081	0.000374864	Itgb3/Itgav	2
GO:0019956	MF	GO:0019956	chemokine binding	2/23	27/28171	0.000221041	0.00125257	0.000387792	Itgb3/Itgav	2
GO:0019887	MF	GO:0019887	protein kinase regulator activity	3/23	173/28171	0.000368237	0.00200321	0.000620189	Igf1/Igf1r/Igf2	3
GO:0097718	MF	GO:0097718	disordered domain specific binding	2/23	37/28171	0.000417334	0.00218298	0.000675845	Ctnnb1/Tpm1	2
GO:0004175	MF	GO:0004175	endopeptidase activity	4/23	456/28171	0.00046999	0.00236736	0.000732927	Ncstn/Psen1/Psen2/Sfrp1	4
GO:0005109	MF	GO:0005109	frizzled binding	2/23	42/28171	0.000538189	0.00261406	0.000809306	App/Sfrp1	2
GO:0019207	MF	GO:0019207	kinase regulator activity	3/23	208/28171	0.000630047	0.0029547	0.000914769	Igf1/Igf1r/Igf2	3
GO:0050840	MF	GO:0050840	extracellular matrix binding	2/23	58/28171	0.00102508	0.00464701	0.0014387	Itgb3/Itgav	2
GO:0005080	MF	GO:0005080	protein kinase C binding	2/23	62/28171	0.00117034	0.0051344	0.0015896	Itgb3/Itgav	2
GO:0043539	MF	GO:0043539	protein serine/threonine kinase activator activity	2/23	63/28171	0.00120811	0.00513449	0.00158962	Igf1/Igf2	2
GO:0003713	MF	GO:0003713	transcription coactivator activity	3/23	266/28171	0.00128177	0.00528246	0.00163544	Ctnnb1/Notch1/Maml1	3
GO:0005200	MF	GO:0005200	structural constituent of cytoskeleton	2/23	72/28171	0.00157408	0.00629634	0.00194933	Tnnt2/Tpm1	2
GO:0051117	MF	GO:0051117	ATPase binding	2/23	102/28171	0.00312537	0.0121443	0.00375984	Ncstn/Psen1	2
GO:0061629	MF	GO:0061629	RNA polymerase II-specific DNA-binding transcription factor binding	3/23	382/28171	0.0035817	0.0135309	0.00418912	Ctnnb1/Rbpj/Hey1	3
GO:0005262	MF	GO:0005262	calcium channel activity	2/23	111/28171	0.00368774	0.0135549	0.00419657	Psen1/Itgav	2
GO:0031013	MF	GO:0031013	troponin I binding	1/23	5/28171	0.00407584	0.0142132	0.00440037	Tnnt2	1
GO:0043559	MF	GO:0043559	insulin binding	1/23	5/28171	0.00407584	0.0142132	0.00440037	Igf1r	1
GO:0070051	MF	GO:0070051	fibrinogen binding	1/23	6/28171	0.0048891	0.0156331	0.00483997	Itgb3	1
GO:0140537	MF	GO:0140537	transcription regulator activator activity	1/23	6/28171	0.0048891	0.0156331	0.00483997	Notch1	1
GO:1990430	MF	GO:1990430	extracellular matrix protein binding	1/23	6/28171	0.0048891	0.0156331	0.00483997	Itgav	1
GO:0015085	MF	GO:0015085	calcium ion transmembrane transporter activity	2/23	129/28171	0.00494281	0.0156331	0.00483997	Psen1/Itgav	2
GO:0005179	MF	GO:0005179	hormone activity	2/23	132/28171	0.00516863	0.0159758	0.00494605	Igf1/Igf2	2
GO:0019955	MF	GO:0019955	cytokine binding	2/23	135/28171	0.00539913	0.0163174	0.00505182	Itgb3/Itgav	2
GO:0043184	MF	GO:0043184	vascular endothelial growth factor receptor 2 binding	1/23	8/28171	0.00651371	0.0189133	0.00585551	Itgb3	1
GO:0008083	MF	GO:0008083	growth factor activity	2/23	149/28171	0.00653621	0.0189133	0.00585551	Igf1/Igf2	2
GO:0003712	MF	GO:0003712	transcription coregulator activity	3/23	489/28171	0.00711077	0.0201472	0.00623752	Ctnnb1/Notch1/Maml1	3
GO:0008201	MF	GO:0008201	heparin binding	2/23	174/28171	0.00881267	0.0243328	0.00753337	App/Sfrp1	2
GO:0050786	MF	GO:0050786	RAGE receptor binding	1/23	11/28171	0.00894588	0.0243328	0.00753337	App	1
GO:0070097	MF	GO:0070097	delta-catenin binding	1/23	12/28171	0.00975533	0.0260142	0.00805394	Ctnnb1	1
GO:0002020	MF	GO:0002020	protease binding	2/23	192/28171	0.0106411	0.0278306	0.00861627	Itgb3/Itgav	2
GO:0005523	MF	GO:0005523	tropomyosin binding	1/23	14/28171	0.0113723	0.0281207	0.0087061	Tnnt2	1
GO:0043560	MF	GO:0043560	insulin receptor substrate binding	1/23	14/28171	0.0113723	0.0281207	0.0087061	Igf1r	1
GO:0070411	MF	GO:0070411	I-SMAD binding	1/23	14/28171	0.0113723	0.0281207	0.0087061	Ctnnb1	1
GO:0005172	MF	GO:0005172	vascular endothelial growth factor receptor binding	1/23	16/28171	0.0129868	0.0304519	0.00942783	Itgb3	1
GO:0072542	MF	GO:0072542	protein phosphatase activator activity	1/23	16/28171	0.0129868	0.0304519	0.00942783	Igfbp3	1
GO:1990226	MF	GO:1990226	histone methyltransferase binding	1/23	16/28171	0.0129868	0.0304519	0.00942783	Ctnnb1	1
GO:0003756	MF	GO:0003756	protein disulfide isomerase activity	1/23	17/28171	0.0137931	0.0312644	0.00967939	Itgb3	1
GO:0016864	MF	GO:0016864	intramolecular oxidoreductase activity, transposing S-S bonds	1/23	17/28171	0.0137931	0.0312644	0.00967939	Itgb3	1
GO:0005539	MF	GO:0005539	glycosaminoglycan binding	2/23	235/28171	0.0156215	0.0344425	0.0106633	App/Sfrp1	2
GO:0016500	MF	GO:0016500	protein-hormone receptor activity	1/23	20/28171	0.0162082	0.0344425	0.0106633	Igf1r	1
GO:0019211	MF	GO:0019211	phosphatase activator activity	1/23	20/28171	0.0162082	0.0344425	0.0106633	Igfbp3	1
GO:0034185	MF	GO:0034185	apolipoprotein binding	1/23	20/28171	0.0162082	0.0344425	0.0106633	App	1
GO:0001846	MF	GO:0001846	opsonin binding	1/23	22/28171	0.0178152	0.0361621	0.0111957	Itgav	1
GO:0033130	MF	GO:0033130	acetylcholine receptor binding	1/23	22/28171	0.0178152	0.0361621	0.0111957	App	1
GO:0050998	MF	GO:0050998	nitric-oxide synthase binding	1/23	22/28171	0.0178152	0.0361621	0.0111957	Ctnnb1	1
GO:0043395	MF	GO:0043395	heparan sulfate proteoglycan binding	1/23	24/28171	0.0194196	0.0388392	0.0120245	App	1
GO:0005112	MF	GO:0005112	Notch binding	1/23	25/28171	0.0202209	0.0398556	0.0123392	Notch1	1
GO:0050750	MF	GO:0050750	low-density lipoprotein particle receptor binding	1/23	29/28171	0.0234197	0.045245	0.0140078	App	1
GO:1901681	MF	GO:1901681	sulfur compound binding	2/23	293/28171	0.0236206	0.045245	0.0140078	App/Sfrp1	2
GO:0140318	MF	GO:0140318	protein transporter activity	1/23	30/28171	0.0242178	0.0457448	0.0141625	Igf1r	1
GO:0017147	MF	GO:0017147	Wnt-protein binding	1/23	31/28171	0.0250153	0.0466039	0.0144285	Sfrp1	1
GO:0046875	MF	GO:0046875	ephrin receptor binding	1/23	32/28171	0.0258122	0.0474387	0.0146869	App	1
GO:0070325	MF	GO:0070325	lipoprotein particle receptor binding	1/23	33/28171	0.0266085	0.0477744	0.0147908	App	1
GO:0046982	MF	GO:0046982	protein heterodimerization activity	2/23	313/28171	0.0266974	0.0477744	0.0147908	App/Tpm1	2
GO:0005261	MF	GO:0005261	cation channel activity	2/23	316/28171	0.0271724	0.0479928	0.0148585	Psen1/Itgav	2
