# Supplementary material for: Comprehensive analysis of skin growth-related hub genes and microenvironment characterization in a mouse expanded skin model
Source: Front Immunol. 2024 Dec 5;15:1306353. doi: 10.3389/fimmu.2024.1306353 (PMC11655345; doi:10.3389/fimmu.2024.1306353)
Supplement: Supplementary file 9 [file Table8.csv]

	Endothelial cell	Epithelial cell	Fibroblast	CD1C-CD141- dendritic cell	Endothelial cell	Endothelial cell	Stem cell	Epithelial cell	CD1C-CD141- dendritic cell	Endothelial cell	Endothelial cell	CD1C-CD141- dendritic cell	Epithelial cell	CD1C-CD141- dendritic cell	Epithelial cell	CD1C-CD141- dendritic cell	Epithelial cell	CD1C-CD141- dendritic cell	Endothelial cell	CD1C-CD141- dendritic cell	Epithelial cell	Epithelial cell	CD1C-CD141- dendritic cell	CD1C-CD141- dendritic cell	Epithelial cell	Epithelial cell	Stem cell	Epithelial cell	Endothelial cell	Stem cell	Epithelial cell	Epithelial cell	Endothelial cell	CD1C-CD141- dendritic cell	Fibroblast	Epithelial cell	Epithelial cell	Stem cell	CD1C-CD141- dendritic cell	CD1C-CD141- dendritic cell	Endothelial cell	Endothelial cell	Stem cell	Fibroblast	Stem cell	Endothelial cell	Endothelial cell	CD1C-CD141- dendritic cell	Stem cell
HALLMARK_TNFA_SIGNALING_VIA_NFKB	-0.096526484	0.030908783	-0.256391823	-0.107386573	-0.045108256	0.130764536	0.147944168	-0.023632548	0.096313189	0.144921421	0.148250539	0.063824073	-0.272496498	0.173921628	0.114251233	0.189847652	-0.16915121	0.062259806	0.178277584	0.051319716	-0.122359336	-0.212393707	0.145583316	0.138420862	-0.102102855	-0.125671204	0.122685476	-0.037445115	-0.102323798	0.257681788	-0.166529748	0.08784263	0.154242771	0.188521645	0.010879108	-0.181074359	0.208121124	0.055060901	0.096928981	-0.033785533	0.079316969	0.166427883	0.02837256	-0.125019345	0.220383375	0.229087847	0.238766069	0.097750023	0.199575787
HALLMARK_HYPOXIA	0.013080181	0.197215172	-0.143081109	-0.033841827	-0.173593018	0.093550169	0.156410505	0.201059625	0.045489228	0.00580691	0.23746906	-0.045204256	-0.305317476	0.001087533	0.084559299	0.152868825	0.015365709	-0.027550631	-0.001316005	0.144708274	-0.012148674	-0.215008678	0.30356934	0.233840209	-0.059843761	-0.059103613	0.306427885	0.150108497	-0.102582379	0.159509952	0.102337387	0.183023241	0.050743912	0.155167424	-0.133900773	-0.023084738	0.13149844	0.175578457	0.021810519	0.123798675	-0.082924894	0.117451813	0.286798642	0.063635248	0.027207001	0.143854348	0.17254423	0.113056707	0.107937007
HALLMARK_CHOLESTEROL_HOMEOSTASIS	-0.164361619	0.051888708	0.329483933	-0.244934155	-0.091067809	-0.010548979	0.10391197	-0.380006352	-0.167800786	-0.077166472	-0.212414484	0.339688288	-0.042136399	0.196383722	-0.226021655	-0.221139764	0.142699425	-0.142127901	-0.051453665	-0.047803933	-0.29525543	-0.242640918	0.170648408	0.021625982	0.382153975	0.164717493	-0.044250954	-0.148700545	-0.027389966	-0.275388067	0.024277171	0.081202951	-0.158126209	0.300601721	-0.052395082	-0.082202215	-0.155122797	-0.156771042	0.063637675	-0.221852546	-0.12424739	0.0021537	-0.106366909	-0.062045625	-0.038260407	-0.245617904	0.101206774	0.199945981	0.001039767
HALLMARK_MITOTIC_SPINDLE	-0.027716101	0.078453447	-0.204142179	0.156046953	0.186858895	0.066641834	0.08728544	-0.037648658	0.034949243	0.057302691	0.003217655	-0.018444044	0.017360872	-0.049817074	0.01132657	0.124823967	0.069846021	0.138382457	0.067449847	-0.107957738	-0.028818182	-0.064692704	0.205685632	0.103057092	-0.053345408	-0.010689839	0.065272144	-0.035652549	-0.040211218	-0.048898487	0.009576737	0.01908409	-0.086228689	0.020030991	0.28856599	-0.019775777	-0.122725808	-0.091680265	0.120892376	0.12938801	-0.008606393	-0.076844119	0.005274923	-0.069405399	0.167106967	0.108324356	0.079669543	0.103129517	0.007894085
HALLMARK_WNT_BETA_CATENIN_SIGNALING	0.163691964	0.337850257	-0.114390237	0.230175351	0.30180036	0.177820539	0.261195496	-0.061500931	-0.186732944	0.245341392	0.205579445	-0.128806742	0.067539932	0.249074125	0.245842548	0.256142226	0.074372195	0.241463264	-0.028909658	0.23160124	0.056876532	-0.00873965	0.059441191	0.185437085	0.181819295	0.198096174	0.396079116	0.266876861	0.210439826	0.24981187	0.060150497	0.116669172	0.269362712	0.170683273	0.433548183	-0.127691064	0.299976287	-0.136210154	-0.171977438	-0.054803808	0.304953196	-0.060994582	0.382923264	0.034275834	0.316406745	-0.002476757	0.254304045	0.205777102	0.158934509
HALLMARK_TGF_BETA_SIGNALING	-0.027043266	-0.321291736	-0.112575197	-0.051879784	0.185767423	-0.006562025	0.078244121	0.163424097	-0.097374756	-0.160436188	0.187019659	-0.020522038	-0.175129369	0.038669607	0.240250104	-0.078910686	0.041440858	0.209020154	-0.220972877	-0.019725026	-0.269772792	-0.115578319	0.01098744	0.21085355	0.13959285	0.007091324	-0.023036234	-0.265491074	-0.154564659	-0.01895691	0.049120912	-0.138398017	0.171174966	-0.061657579	-0.030150358	-0.161509628	0.065101557	0.112446262	-0.090335549	-0.035763352	0.152001367	-0.09619138	-0.034929155	0.048577339	0.071966781	0.169954943	0.138747776	0.207532234	0.038042284
HALLMARK_IL6_JAK_STAT3_SIGNALING	-0.007886352	0.127264811	-0.100706473	0.073577585	-0.05502528	0.002339309	0.186789954	0.236655647	0.078034318	0.138357027	0.215619977	0.124693869	-0.083721227	0.066795501	0.067873389	0.050398598	0.203515731	-0.049151562	0.125677166	0.199722587	0.056052894	0.00475058	0.182236704	0.133899842	0.299159682	-0.074894887	0.288678538	0.043047832	-0.072548321	0.228993952	0.140718866	0.169855119	0.097158272	-0.096477308	0.010634628	0.000441126	0.158819661	-0.001414702	0.038955391	0.224478152	0.202249525	0.042695531	0.125848225	0.115803224	0.316160201	-0.010678234	0.28261491	-0.015296134	0.121195511
HALLMARK_DNA_REPAIR	-0.070169601	-0.101816211	-0.177954063	-0.184096656	-0.069267473	-0.243019197	-0.09115223	-0.18859011	-0.16768211	-0.225183326	-0.190618757	-0.070904195	0.06752183	-0.148106026	-0.095182296	-0.157545261	0.01028627	-0.185194198	-0.142052293	-0.130033603	0.151488661	0.168976286	-0.199715219	-0.152354356	-0.051777323	0.036234983	-0.127014721	0.007469243	-0.215181403	0.025854023	-0.219023122	0.009644848	-0.255497864	-0.227969614	-0.081944451	-0.042003014	0.08964989	-0.20667714	-0.138428264	-0.244760567	-0.282323107	-0.094676933	-0.076330815	-0.099103377	-0.242485575	-0.143280628	-0.052415887	-0.225695908	0.018078378
HALLMARK_G2M_CHECKPOINT	0.041872253	-0.213712592	-0.243498394	-0.116580143	0.030559756	-0.18226221	-0.138461951	-0.215619743	-0.178183268	-0.114692966	-0.28584125	-0.219839666	0.112387834	-0.367030613	-0.061633675	-0.261028112	0.166978767	-0.223978829	-0.087508803	-0.113215082	0.01995785	0.073561362	-0.114619494	-0.20784411	-0.180624389	-0.033571044	-0.139110014	0.056613672	-0.221011633	-0.102390938	-0.26641185	-0.252405638	-0.193050998	-0.23896	0.268180293	-0.31578815	-0.08079128	-0.256605023	-0.079974753	-0.127029038	-0.138799746	-0.198920239	-0.101777623	-0.103871572	-0.010951372	-0.196757722	-0.02715876	-0.17456747	-0.052528143
HALLMARK_APOPTOSIS	0.03501425	0.11591078	-0.091837144	-0.171534535	-0.137109483	0.147818546	0.121564793	-0.106084042	-0.015803644	0.159234981	0.268743743	0.128249234	-0.165910733	0.078621547	0.171274427	0.077110212	-0.080888757	-0.102791278	-0.009681151	0.091992472	-0.126021716	0.015761817	-0.010288478	0.233848409	0.086431627	-0.055070653	0.127176954	-0.010611494	0.00733225	0.112775325	0.018049318	0.133200518	0.154597707	0.034254793	0.223402641	0.092328673	0.045506444	0.014863811	-0.019911606	-0.184595874	-0.022348294	-0.084093534	-0.113401893	-0.200262098	0.098869654	-0.010104756	0.120296028	0.0832875	0.032503042
HALLMARK_NOTCH_SIGNALING	0.105860105	-0.248252634	-0.053867911	-0.050190853	0.276645863	-0.11877328	0.384892251	0.219750351	0.189848329	0.106412999	0.32239405	-0.137694608	0.190265055	-0.154100971	0.214418775	0.23791596	-0.321016878	0.291913163	-0.203035939	0.026667739	-0.047309868	-0.330669124	0.377000815	-0.025738909	0.221036638	0.157429699	0.071284096	-0.157901817	0.160439332	0.266257592	-0.209858133	0.175884344	-0.271233278	-0.19265909	0.413558215	-0.053706373	-0.223390763	-0.325995588	-0.251458567	0.115183044	-0.001947415	0.100569856	0.233317497	0.193247073	0.129114098	0.2679896	-0.038731888	0.112274754	0.2028114
HALLMARK_ADIPOGENESIS	0.140579977	0.04284574	0.475781235	0.089435837	-0.059543638	0.053326684	0.041119102	-0.124385847	-0.189725091	0.060939901	-0.100876517	0.01318222	-0.153434862	-0.030870827	-0.076432091	-0.226607034	0.023534606	0.079180186	-0.225219516	0.105582582	0.161594441	-0.091667905	-0.030301603	0.081850548	0.046235464	-0.04581171	-0.011979281	-0.074936917	0.199274659	0.078752433	0.160992551	0.101472976	-0.073263609	0.149105473	0.042912127	-0.026891005	0.004756034	0.088217231	0.071919673	0.077129498	-0.052881741	-0.015352082	0.13696694	0.219564028	-0.116459763	0.087133837	-0.032004713	-0.196219875	-0.032753782
HALLMARK_ESTROGEN_RESPONSE_EARLY	-0.011719493	0.013464328	-0.01929809	0.131975442	0.101620557	0.023312032	0.169790347	0.054297673	0.1052131	0.055103896	0.147840027	0.041531423	-0.057811055	0.132343804	0.122742049	0.098009369	0.049104703	0.043786227	0.14337438	0.119080167	0.004769622	0.038984912	0.261600611	0.169823762	0.015280454	-0.012103579	0.172516551	-0.053542113	0.040349156	0.099798758	-0.019978172	0.093581099	0.013985381	-0.065583658	0.083526782	-0.147015226	0.036233461	0.137764318	0.056192691	0.193175021	0.115210035	-0.047020922	0.168331344	-0.092594432	0.082244983	0.076607392	0.085690589	0.125327007	0.038740013
HALLMARK_ESTROGEN_RESPONSE_LATE	-0.125747613	-0.129609046	-0.08237219	-0.053308446	0.022108832	-0.008926249	0.043254484	-0.082438207	0.034634536	-0.148501832	0.034135172	0.089878633	-0.005836399	0.071007613	-0.056167122	-0.033959027	-0.055394943	-0.122097615	0.057286964	-0.051591274	-0.161474794	-0.107123035	0.099726087	0.024358694	-0.179199278	-0.102780136	0.100730546	-0.149359719	0.035315196	0.033409213	-0.003962962	0.083166609	-0.015072612	-0.026195366	-0.001484251	-0.191700819	-0.003595976	-0.006154903	0.121443251	0.132006591	0.012649656	0.071586967	0.040225913	-0.095731264	0.043774356	0.03264395	0.011734822	0.121743475	0.02477287
HALLMARK_ANDROGEN_RESPONSE	0.153917577	-0.046834001	0.108268499	-0.157165837	0.042960512	0.038348226	0.003094689	-0.027881151	0.04158583	-0.053584157	0.087596732	0.174449093	0.124392707	-0.127737186	0.148660989	0.115266857	-0.036237951	-0.112406189	-0.028694376	-0.020833283	-0.231656387	-0.070151828	-0.059064841	0.150529913	0.14202567	0.033309218	0.089068322	-0.087380102	-0.029060915	0.090439894	-0.117803719	0.028040499	-0.038110967	0.113920741	-0.153582238	-0.093876104	-0.107041961	0.000126301	-0.088484376	0.132947023	0.016899157	0.033327227	0.187302778	0.11628318	-0.024370284	-0.082801006	0.175216931	-0.060996678	0.120069501
HALLMARK_MYOGENESIS	0.013684477	-0.03462335	-0.099942799	-0.222596685	0.045329527	0.063457383	-0.001285266	0.049665002	-0.085302855	0.141292571	0.17904081	0.134533494	-0.04945708	0.207448937	0.10723176	-0.0438028	-0.19511841	-0.031996244	-0.176221287	0.105312566	-0.037204373	-0.101206338	0.217508147	0.112445379	0.149843027	0.06268465	0.017515418	0.104636817	0.134927192	0.098557676	0.101009947	0.084659201	-0.015804095	0.056556374	0.047379469	0.250112656	-0.026997766	-0.096734637	-0.069207562	0.114977662	0.018573199	0.014102533	0.125806312	-0.069901402	0.042160165	-0.008789403	0.154967925	0.119411054	-0.041846328
HALLMARK_PROTEIN_SECRETION	-0.331366534	-0.056759496	-0.01240211	0.095146476	-0.134955678	-0.098999581	-0.07670091	-0.145831795	-0.084057589	-0.025485214	-0.008563324	0.018977382	-0.15604606	-0.029403162	-0.10371039	-0.06848316	-0.07494011	-0.262588881	-0.102318542	-0.262788681	0.093681199	-0.044551056	0.003703747	0.067673085	0.076752313	-0.254859139	-0.068516575	-0.0466041	0.059017822	-0.226194773	-0.09639924	-0.157501809	0.009658792	-0.055354599	-0.229612484	-0.105410593	-0.104643178	-0.109394889	0.058075009	-0.166812527	-0.164620903	0.002911862	-0.199996687	-0.214364625	-0.126866286	-0.07352038	-0.022778016	-0.129126336	-0.013325982
HALLMARK_INTERFERON_ALPHA_RESPONSE	0.241900334	0.270273013	-0.029805809	0.096080319	0.248967117	0.276172403	0.094444476	0.040979835	0.124281048	0.14875003	0.119578303	-0.055219909	-0.051371532	-0.242868391	0.157149957	-0.25948104	0.056551566	0.061585704	0.183725816	-0.093829607	0.233343233	0.144303336	-0.057454172	-0.06213447	0.290853419	0.11135766	0.240589865	0.050268582	0.302028852	0.042497426	0.220007585	0.067538637	0.240905399	-0.079776982	0.250092769	0.205119964	0.256170925	-0.000567228	-0.147112105	0.252186754	0.06856522	-0.03754993	-0.059797037	-0.019990593	0.076510408	0.174316234	0.110364113	-0.095048047	-0.072778022
HALLMARK_INTERFERON_GAMMA_RESPONSE	0.125823542	0.216108518	-0.009639512	0.098176549	0.086299118	0.173568144	-0.027584658	0.032770116	0.060113936	0.014311642	0.017855514	-0.015169034	-0.201615454	-0.007755068	0.058446829	-0.106361164	-0.005103947	0.00143857	0.058699691	-0.04663802	0.205505683	-0.141371963	-0.030629158	-0.066333258	0.109696592	0.062786328	0.21324422	0.024613249	0.147820534	0.112332075	0.038313967	0.130703661	0.146793123	0.092283748	0.129001573	0.052788692	0.087551758	-0.103066579	0.002704949	0.146145765	-0.033982288	0.051650085	-0.031151773	-0.062098927	0.047001895	0.088577071	0.240202118	0.039237409	-0.049664858
HALLMARK_APICAL_JUNCTION	-0.018023574	-0.006495004	-0.271078778	0.10686132	0.011499098	0.046941479	0.132444765	0.07510779	-0.028602666	0.178152628	0.059455764	0.069572049	-0.079133301	0.096118469	0.153813242	-0.06464147	0.099209325	-0.026869206	0.142562558	-0.15325318	0.014366102	0.030953924	-0.069426573	0.029592712	0.023448638	0.026542347	-0.063006351	0.088301145	-0.146289687	0.146607042	0.103560621	0.242545522	0.094085465	-0.002030431	-0.074695575	0.012346544	0.099396338	0.206692317	0.06761221	0.147787015	0.026268518	-0.014115958	0.11576547	-0.299431456	0.195525767	-0.008086637	0.039811753	0.063598026	-0.139170154
HALLMARK_APICAL_SURFACE	-0.147918056	0.147229893	-0.072132326	-0.053623864	0.137717971	0.272121204	0.053680627	0.171431335	0.133723083	0.404153949	0.298676142	0.198014463	0.147138517	-0.084181026	0.36529395	0.157245166	-0.181499273	0.171957097	0.35616186	-0.126645171	0.01045737	0.105881017	-0.055922358	0.335808838	0.326774227	-0.024447334	0.352680796	-0.157851776	-0.131591099	0.26802242	0.089064833	0.278351311	-0.080932958	0.137625122	0.305350117	0.179348882	-0.004734956	0.141893153	0.398318072	-0.096744755	0.065993472	0.221197121	0.185538233	0.039968194	0.027707883	0.10248357	0.191106239	0.377481951	0.170813657
HALLMARK_HEDGEHOG_SIGNALING	-0.19792666	0.158248773	0.096530592	-0.11962837	0.111927433	0.434379599	0.019196917	0.241273773	0.168879997	0.335671707	0.063119467	0.189123011	-0.175694233	-0.115896232	-0.308611267	0.074953579	-0.039163221	-0.023407768	-0.240217574	-0.11417064	-0.113935849	0.301961927	0.120701315	-0.087122026	-0.052966596	-0.156675592	0.39290643	-0.198208698	0.060833767	0.375818608	0.076043387	0.251613106	0.310082973	-0.320081471	-0.135996021	-0.204451448	-0.032443935	-0.139526717	0.057777243	0.231548209	0.119252908	-0.161020722	0.385007854	-0.000510075	0.120922915	-0.191725434	0.114111649	0.188972573	-0.1623314
HALLMARK_COMPLEMENT	0.056756007	0.068811156	0.105134747	-0.14120321	0.045741366	0.153616917	0.125483709	-0.188300693	-0.069924948	0.025990834	-0.102346601	0.089156541	-0.210135513	0.003511324	-0.066962551	-0.023843377	-0.065067573	-0.081091099	0.031025081	-0.107216943	-0.165064677	0.102106996	-0.14699849	-0.140826948	0.155441754	-0.150206022	-0.01636464	0.104434421	-0.052366742	0.126718286	0.295714946	0.082920865	-0.103337824	0.03342715	-0.162321628	0.120755337	-0.102497703	-0.074799055	0.059106973	0.083977117	-0.009950084	0.050547776	-0.079785228	-0.113355467	0.009019376	0.187014795	0.081846662	-0.050129676	0.098517115
HALLMARK_UNFOLDED_PROTEIN_RESPONSE	0.133434059	-0.221692917	-0.210768814	-0.004364096	-0.106094882	-0.303355269	-0.113318168	-0.074091533	-0.267280591	-0.225541681	-0.055308704	0.040907269	-0.136735056	0.025973944	-0.087978597	-0.278677402	0.07594698	-0.265085209	-0.08102089	-0.303362291	-0.102535455	-0.132054658	-0.045254018	-0.098189114	0.021945601	0.128264201	-0.252031268	-0.037300941	-0.231171886	-0.219798606	0.016938525	-0.125193964	-0.143800643	-0.134745574	-0.018977634	-0.109676055	-0.165751322	-0.191209312	-0.191696418	-0.246532891	-0.118140153	-0.189550156	-0.19842193	-0.046201225	-0.26304334	-0.004297065	-0.016710996	-0.232915046	-0.239857281
HALLMARK_PI3K_AKT_MTOR_SIGNALING	0.021725007	0.109027425	-0.131925016	0.069351993	-0.059735394	-0.243734808	-0.09571231	0.102819288	-0.009004747	-0.082543186	-0.012094461	-0.097323602	-0.004848854	-0.001807338	0.153829477	-0.216321135	-0.025107279	-0.089873455	-0.110411389	-0.111209503	-0.000511701	-0.204033655	0.025648927	-0.046777718	0.019201439	0.095135747	-0.065541967	0.046396354	-0.076474112	-0.220409298	0.052357463	-0.052144177	-0.135525708	-0.15058063	-0.00173577	-0.196927877	0.19602562	0.084746212	-0.116436693	-0.119855392	-0.032355412	0.064649807	-0.067832855	-0.147661928	-0.149482607	-0.335156157	0.105340081	0.163804821	-0.140612808
HALLMARK_MTORC1_SIGNALING	-0.013596512	0.027764888	0.128987036	-0.079874351	-0.140725394	-0.366239105	-0.097733137	-0.109658847	-0.121718326	-0.171230691	-0.197982792	0.121137192	-0.255082764	-0.022262523	-0.087760045	-0.161227431	0.091260483	-0.398896746	-0.170119114	-0.212079789	0.011913737	-0.132930307	-0.096963402	-0.12695816	-0.028734525	0.090671165	-0.138644929	0.110933586	-0.110062753	-0.173203962	-0.040413153	-0.152121518	-0.050073552	-0.063607122	-0.170713983	-0.166838146	0.122843769	-0.011332304	-0.18495245	-0.290215929	-0.130862783	-0.170716137	-0.017555789	0.054566484	-0.25768393	-0.209647179	0.039624509	-0.189522422	-0.139256054
HALLMARK_E2F_TARGETS	0.118991808	-0.304073784	-0.160189814	-0.163085395	0.139136608	-0.294552482	-0.252884407	-0.230443836	-0.333779056	-0.279125351	-0.313949605	-0.273352947	0.160289774	-0.337571981	-0.26451676	-0.231755661	0.037238657	-0.270417233	-0.216385131	0.012375034	0.256921924	0.34163244	-0.236287594	-0.295040332	-0.158854712	-0.00018425	-0.222234791	0.029848276	-0.327131277	-0.098462955	-0.309883571	-0.32217195	-0.244191425	-0.258476663	0.326276767	-0.294759614	-0.032501643	-0.310474852	-0.27571327	-0.338801175	-0.264597005	-0.21118816	-0.181218586	-0.200644253	-0.059073674	-0.180781427	-0.10512233	-0.337240055	-0.164165144
HALLMARK_MYC_TARGETS_V1	0.095466154	-0.218339758	-0.356711087	-0.189497019	-0.142396553	-0.399301273	-0.052037946	-0.294016865	-0.174183677	-0.191733244	-0.347935091	-0.223677213	-0.128961961	-0.201239287	-0.199523864	-0.397317734	0.031329609	-0.316616193	-0.250079604	-0.207390332	0.162533453	0.048425344	-0.212108869	-0.399851489	-0.09902514	0.218378171	-0.341704336	0.028587073	-0.138320346	-0.287896136	-0.149301928	-0.248005419	-0.207689641	-0.051708995	-0.144216977	-0.157764246	-0.075225048	0.002372564	-0.248234857	-0.479925441	-0.167806522	-0.139824285	-0.084698625	-0.139027497	-0.295207088	-0.388593376	0.182367495	-0.503669812	-0.25482397
HALLMARK_MYC_TARGETS_V2	0.14912616	-0.439850014	-0.449290487	0.185797016	-0.031888654	-0.442815082	-0.093711863	-0.210227421	-0.142348298	-0.350158065	-0.341330467	-0.126389709	-0.252377593	-0.330412382	-0.414904357	-0.474175255	-0.148554098	-0.243975064	-0.249780338	0.05061314	0.334798465	-0.072191356	-0.101899326	-0.528960006	-0.369393839	0.18973628	-0.323850801	0.054710263	-0.187687644	0.056727814	-0.492930117	-0.347789797	-0.200622864	-0.090613549	-0.294895167	-0.291862803	0.081617387	-0.32895061	-0.533048668	-0.552894835	-0.430839131	-0.159724482	-0.262373203	-0.208307246	-0.426957303	-0.330212458	0.074288305	-0.363696276	-0.21670092
HALLMARK_EPITHELIAL_MESENCHYMAL_TRANSITION	0.016867074	-0.015333296	-0.316880547	-0.140225586	0.022418654	0.227657897	0.190407906	0.187023143	-0.020734856	0.313392851	0.188052257	-0.145620646	-0.01131115	-0.18256115	0.146931261	-0.02073144	-0.277516096	0.212221724	-0.084802114	0.134422541	0.031570995	-0.071932778	0.07315469	0.225669118	0.157435303	0.04836326	0.135776354	0.119718638	-0.186560124	0.256243727	0.352920368	0.063663917	0.170446164	-0.134261156	-0.028418912	0.07875023	0.256307735	0.204934846	-0.158273957	0.118573319	0.037242872	-0.143511673	0.213180958	-0.119323705	0.294559047	0.083661703	0.183343292	0.037356365	0.086585311
HALLMARK_INFLAMMATORY_RESPONSE	0.072490684	0.277754887	0.07056273	0.066853554	-0.011369847	0.186005965	0.024801835	0.105724528	0.064867323	-0.01326024	0.138251911	0.01013368	-0.198255129	0.095064293	0.115994491	0.163089645	-0.220334121	0.067707349	0.073792806	0.119570714	0.066693091	0.10991342	-0.004139399	0.022420444	-0.051940056	-0.049661417	0.171293874	-0.162642419	0.037360233	0.078666943	-0.031624306	0.032720091	-0.133903281	0.043513582	0.084492408	-0.129511115	-0.006611417	-0.155692552	0.22635254	0.04735904	0.0750554	0.014302664	0.096898083	-0.089278245	0.087158097	0.166880776	0.321070292	0.066597009	0.124365088
HALLMARK_XENOBIOTIC_METABOLISM	0.06213769	-0.175936418	0.243757735	-0.105721189	-0.05447175	-0.140071526	-0.010353544	-0.170136101	-0.058157944	0.009739368	0.017975854	0.231012352	0.023324512	0.013272168	-0.0126748	0.046704287	-0.008611771	0.110061916	0.056607349	-0.013969118	-0.149363756	-0.132787739	-0.154608837	-0.069877342	0.056466644	-0.073334556	0.00671343	-0.101629477	0.160177677	-0.090613186	-0.067891362	0.103697036	0.182785468	0.169841898	-0.031304388	0.162092646	0.079806732	0.076247387	0.0964772	-0.036694755	0.086011405	0.073293976	0.009047604	0.251501717	0.038469207	-0.046737947	-0.002554022	-0.200338022	-0.132766096
HALLMARK_FATTY_ACID_METABOLISM	-0.03457466	0.011903744	0.437519478	-0.165584358	-0.148267667	0.002953573	0.018838822	-0.203302841	-0.112864571	-0.172487278	0.027560852	0.022588931	-0.1216046	0.090497751	-0.060985877	-0.250392731	-0.055151807	0.007166256	-0.180092408	-0.125393848	-0.045741722	-0.043369286	-0.057457471	-0.018464171	-0.089444999	0.094961312	-0.081737826	-0.140566459	0.105800908	-0.16512246	-0.032750917	-0.009712628	-0.004032614	-0.061203151	-0.291472304	0.071240767	0.034275722	-0.024094646	-0.020364528	-0.289747209	-0.130189734	0.055780896	-0.136714309	0.108429496	-0.184601977	-0.030378544	-0.210811657	-0.230049504	-0.036987461
HALLMARK_OXIDATIVE_PHOSPHORYLATION	0.127599902	0.07641537	0.32496011	0.020229703	-0.284411432	-0.043983048	0.079148995	-0.170791945	-0.276788105	-0.233605172	-0.192712167	-0.054284724	-0.170733966	-0.088248455	-0.016691535	-0.495334179	0.261962942	-0.187872652	-0.284872815	-0.238855849	0.225041465	-0.042743208	-0.202883953	-0.266698445	0.010210215	-0.008256884	-0.232299844	-0.134611977	0.05340839	-0.228867065	0.061315687	0.068651732	-0.135536757	-0.121397039	-0.065194424	-0.001143168	-0.049347524	-0.072561049	-0.246096568	-0.170826151	-0.356005275	0.02507252	-0.103449036	0.036002444	-0.460550778	-0.220534802	-0.078516974	-0.439304857	-0.287473918
HALLMARK_GLYCOLYSIS	0.107088525	0.19893557	0.086060229	0.026376921	-0.009753535	-0.056896655	0.158934706	0.096474533	-0.009262929	-0.019606256	0.154115578	-0.05677743	-0.065256793	0.099886444	0.024698646	-0.066889308	0.238279228	-0.187205677	0.044667535	0.110550045	0.003657468	0.011546365	0.197692415	0.01886451	0.043438435	0.150341881	-0.001263117	0.221012696	-0.035357008	0.036093285	0.084674977	0.059680551	-0.011350347	0.10717498	0.08987858	0.004334867	-0.014517323	0.164650796	-0.029105838	0.011567608	-0.039791577	0.056981635	0.046562045	0.06321272	-0.023289754	0.020224468	0.058132278	-0.013145485	-0.050806851
HALLMARK_REACTIVE_OXIGEN_SPECIES_PATHWAY	0.011192503	0.073115248	0.080492838	-0.154727428	-0.145176943	-0.093549855	-0.115975622	0.111131819	-0.241809996	-0.045036825	0.128818979	0.100941138	-0.088815603	-0.19077131	0.003257071	-0.290811177	0.124817916	-0.169521068	-0.11966754	-0.001450411	0.126877873	0.050244256	-0.190697834	-0.441796244	0.166327249	-0.206452424	-0.009726002	0.367738223	-0.149712291	0.073218779	0.120992514	0.147182984	-0.057395904	0.185059551	-0.086027995	-0.136085987	-0.018076822	-0.076843155	0.104470549	-0.315757699	-0.082437082	0.055407848	-0.19416079	0.107315771	-0.184457893	-0.048051882	0.013080812	-0.137998453	-0.046227956
HALLMARK_P53_PATHWAY	0.066466479	0.065488335	-0.193951132	0.048742544	-0.008363025	0.159504892	-0.016675129	-0.101270927	0.08330158	0.040902458	0.113415466	0.060822158	-0.196901171	0.057416931	0.163955933	0.075070828	-0.122706126	0.012872218	-0.000899209	-0.015721915	-0.194944876	-0.082554493	0.004407783	0.1226228	0.01675724	-0.035822135	0.333034938	-0.048707879	0.000916537	0.135556783	-0.001357317	-0.018670439	0.102207783	0.050945586	0.065100223	0.067167888	0.00645736	-0.083725808	0.072467453	0.077108945	-0.043894231	0.054629645	0.035766336	-0.13873075	0.202174176	0.020966135	0.091425778	0.009024904	0.095634596
HALLMARK_UV_RESPONSE_UP	-0.096295206	0.007581109	-0.167701765	-0.191263237	-0.258182054	-0.165543065	0.090257406	-0.086508271	-0.06284672	-0.069095355	-0.049886133	0.025941565	-0.140615275	0.090879457	-0.108863365	-0.077898216	-0.089956208	-0.243433436	-0.083429054	-0.130783965	0.018527994	-0.118011079	-0.12423841	0.030657104	-0.147600434	-0.11294474	0.009894585	-0.121490737	0.077711278	0.197538944	-0.059150621	0.032400555	0.046603829	0.093553757	-0.006654515	0.019598385	-0.176985227	-0.053258267	-0.171335904	0.017804364	-0.053235309	-0.041338669	0.149197789	-0.080826006	-0.103274827	0.013670284	0.095099398	-0.121326364	-0.077396896
HALLMARK_UV_RESPONSE_DN	-0.018538613	0.045713127	0.028931622	0.155357406	0.057063858	0.110938002	0.0255479	-0.052156279	0.1069751	0.053366572	0.241809096	0.08895155	-0.08309552	0.080934864	0.186421833	0.01143252	0.009618595	0.035487117	0.101963119	-0.057258834	-0.028591128	0.074112704	0.047689635	0.259581951	0.048389453	0.074015411	0.216220273	-0.14418154	-0.094795097	-0.077685905	-0.07086308	-0.00579213	0.009739761	0.17369209	0.029926802	0.095395653	-0.025269078	-0.04008602	-0.025323313	0.069101091	0.147389879	0.013604912	0.119582913	0.035372229	0.290706697	0.246748466	-0.028665246	0.152954195	0.139797141
HALLMARK_ANGIOGENESIS	0.251688221	0.141455802	-0.319056644	-0.174483336	0.054852777	0.303175731	0.183366071	-0.245602251	-0.1800635	0.442534723	0.752163928	-0.116785952	0.216108733	-0.198192123	0.169426741	-0.119708547	-0.426280643	0.047879908	-0.069956626	0.192060502	-0.196893067	0.055257627	-0.360937065	0.34349475	0.407131934	0.141699365	0.167983544	0.201726441	0.161754784	0.381594686	-0.06678673	-0.020644292	0.426235377	0.001107111	0.351579045	0.502770445	0.338517918	0.015644001	-0.131793007	-0.249612253	0.228564091	-0.059929291	0.142104453	0.336145393	-0.150001222	0.055044798	-0.182011036	0.040963631	0.305401353
HALLMARK_HEME_METABOLISM	-0.262952913	-0.048384027	-0.197267636	-0.201639383	-0.149579958	-0.110423252	-0.05738325	-0.070115529	-0.121773993	-0.030697805	0.107479248	-0.264408998	-0.113637302	0.112544126	-0.051259072	0.24766832	-0.087388144	-0.187800745	-0.095044729	-0.000696471	0.014380626	-0.080626512	-0.125978187	0.068241015	-0.043405721	-0.028534603	-0.17167108	-0.261470391	0.201062292	-0.018110511	-0.014630386	-0.091883886	-0.038329072	-0.052265308	-0.315983602	-0.01687906	0.028031218	-0.057058946	0.077569542	-0.006417851	-0.033108785	-0.098050972	0.132342557	-0.035880914	-0.090731814	-0.129926083	-0.108921529	-0.011172762	-0.06829991
HALLMARK_COAGULATION	-0.072540414	0.084058022	-0.360363005	-0.278619126	-0.122690893	-0.000798683	0.292952777	-0.160123399	-0.204340626	0.100371795	-0.035614655	0.179760473	-0.237893657	0.150596191	0.001309138	-0.017001842	-0.185096529	-0.05833502	0.191487298	-0.086155595	-0.215906936	0.063121836	-0.132317756	0.170229422	0.238940509	-0.097201538	0.050426898	0.140432071	-0.131533354	-0.100343531	0.23687679	0.061112219	0.078112238	-0.033389145	0.16650623	0.096474095	0.103641761	0.14541922	0.07174491	0.00525329	-0.033197787	-0.087826931	0.063560971	-0.134391338	0.291913305	-0.174278769	0.066729742	-0.127752101	0.152704151
HALLMARK_IL2_STAT5_SIGNALING	-0.035826677	0.155909189	-0.211203169	0.020377731	-0.031003331	0.048694064	0.00041001	-0.037345966	0.080263954	-0.008069748	0.216395113	-0.13898465	0.009382595	-0.119005823	0.118163544	0.108402161	0.110271949	-0.050696645	0.118285118	-0.051359441	0.079009319	-0.056366496	0.001709797	0.117016666	0.162700691	-0.165467155	0.280157924	0.079557873	-0.08188279	0.136815542	-0.009459246	-0.004154926	0.080637605	-0.056163989	-0.034408185	-0.070588345	0.069426473	-0.034195384	-0.194427441	0.16607049	0.163533168	0.041819336	-0.004345255	0.01131735	0.037686464	0.144416519	0.17283029	0.089175967	-0.03524128
HALLMARK_BILE_ACID_METABOLISM	0.075230009	-0.076737623	0.481001182	0.0448768	-0.132188771	0.053518569	-0.091341217	0.028479571	0.200720875	-0.318718849	0.079197784	0.248531175	0.126027035	0.03982054	-0.280535315	0.06304233	-0.04029145	0.00768843	0.080611042	-0.019661963	-0.101019356	-0.183898166	0.27652085	0.137793349	0.066651667	-0.014478423	0.063042192	-0.137218156	0.138728343	-0.028397007	0.03677907	-0.211961691	0.114794303	0.231671858	0.113934259	-0.028197401	-0.05579871	-0.050057337	0.089728737	0.120800768	0.211292557	-0.044447192	0.001684499	0.270581304	0.030837228	0.203458197	0.03460283	0.026585231	0.013112157
HALLMARK_PEROXISOME	0.005942283	-0.165669949	0.409745377	-0.074144657	-0.216676198	0.078925589	-0.042746596	0.128325243	-0.0560464	-0.255927571	0.026437245	0.103266282	0.076739181	0.041861752	-0.077760533	-0.133615732	0.026441433	-0.076525571	-0.085270722	-0.190635759	0.013261985	-0.014823808	0.121165561	0.034150767	-0.05469832	0.036747362	0.047761112	-0.219796313	-0.017755865	-0.055458383	-0.05499783	0.089487557	-0.050675205	0.149016426	-0.167706683	-0.16637706	-0.039302831	-0.171913703	0.004631533	-0.169079731	-0.137788987	-0.101922932	-0.032095231	0.140956951	0.018827757	-0.174769882	-0.021138659	-0.10006244	-0.130986516
HALLMARK_ALLOGRAFT_REJECTION	-0.029074289	-0.089717349	-0.307585029	-0.072553016	0.016376762	-0.140368435	0.104391802	0.070568238	-0.02172823	-0.073596225	-0.132350238	-0.142388677	-0.231278986	-0.21948981	-0.021239921	-0.126329364	-0.106271422	-0.101738642	-0.142057911	-0.220687684	-0.034822539	0.108800325	-0.176205648	-0.032752247	0.01463974	-0.07215142	0.124176783	-0.01317531	-0.08701767	0.152916416	-0.104301865	-0.022990412	0.040637985	-0.203326915	-0.161160624	0.011588932	0.079325511	0.044549396	-0.03835778	0.168698724	0.038968134	-0.127564147	-0.024296811	-0.032353076	0.036970033	-0.115816753	0.129536456	-0.234608592	-0.088389106
HALLMARK_SPERMATOGENESIS	0.103427823	0.119009998	0.082701326	0.141355314	0.183590148	0.356754175	0.15206682	0.071926963	0.05466705	0.003817505	-0.045142942	-0.098012808	0.132416036	0.017643005	-0.105168636	0.08683968	0.190598462	0.226454494	-0.02769746	0.003739204	0.222363715	0.242378543	-0.038415444	-0.003685429	-0.01024387	-0.12078969	0.044515749	0.26271703	0.028101625	0.15146967	0.158283779	0.092231668	0.158492334	0.268913359	0.333434702	-0.150242234	-0.005613411	0.005680715	0.308114889	-0.058231254	0.201760861	0.08608238	0.224441088	0.077051311	0.206699495	0.022407911	0.211971508	-0.014664528	0.032060879
HALLMARK_KRAS_SIGNALING_UP	0.004479178	0.204211007	-0.081790952	0.19860947	-0.13739192	0.130103529	0.142449089	0.086656877	0.173042974	0.088572474	0.057540069	-0.06595693	-0.125942433	0.317607828	0.090146833	-0.005453791	0.032857005	-0.001213076	0.086535138	0.159880972	0.049551397	0.000546641	0.144500068	0.120498847	0.041563738	-0.061084722	0.215714514	0.135297619	-0.134131873	0.103222891	0.132109384	0.161108131	0.104829616	0.044079975	0.115955406	-0.084486039	0.076463277	0.177210075	-0.10015912	0.099211624	0.017580154	0.263516847	0.12703567	0.157397372	0.163988132	0.17675816	0.033332497	0.166051337	0.048270832
HALLMARK_KRAS_SIGNALING_DN	0.266829488	0.281053472	-0.001362226	0.341145546	0.154493135	0.303056657	0.225388527	0.374851866	0.35719596	-0.046213836	0.129692886	0.291362962	0.140893324	0.090617514	0.363694272	0.442946116	0.248468825	0.506186101	0.248325049	0.236428364	0.022071715	0.102907686	0.366256783	0.370043532	0.347702816	0.213524922	0.321055791	0.149847558	0.193424693	0.3905173	0.257373404	0.493875388	0.319307861	0.38390286	0.118140553	0.286275157	0.111587879	0.329190018	0.176861219	0.31132065	0.221940169	0.351481585	0.333356146	-0.031346453	0.223036266	0.394277509	0.302758446	0.333600317	0.229068889
HALLMARK_PANCREAS_BETA_CELLS	-0.188885838	-0.152848515	0.113635387	-0.212257213	-0.393354067	-0.281231669	0.01894999	-0.133270194	0.189628884	0.082587105	-0.212861145	-0.478639893	0.195418889	0.234885242	-0.137719764	-0.473225367	0.464776677	0.041239059	-0.213254497	-0.218008823	-0.372000373	0.21281984	-0.094808166	-0.387729429	0.445172678	0.501558807	-0.034858629	0.200869165	0.155172483	-0.510146511	-0.127995892	0.513338319	-0.129385462	-0.024556804	0.044494138	-0.403603595	0.037924377	0.112736059	-0.446328554	-0.128371306	-0.019585238	0.123102251	-0.303817307	-0.293070626	-0.518714487	0.37966058	-0.254707972	-0.112603903	-0.156971253
[truncated: 5,000 more columns]
