# Supplementary material for: Comprehensive analysis of skin growth-related hub genes and microenvironment characterization in a mouse expanded skin model
Source: Front Immunol. 2024 Dec 5;15:1306353. doi: 10.3389/fimmu.2024.1306353 (PMC11655345; doi:10.3389/fimmu.2024.1306353)
Supplement: Supplementary file 10 [file Table9.csv]

	Hematopoietic stem cell	Hematopoietic stem cell	Hematopoietic stem cell	Hematopoietic stem cell	Hematopoietic stem cell	Hematopoietic stem cell	Hematopoietic stem cell	Hematopoietic stem cell	Hematopoietic stem cell	Hematopoietic stem cell	Epidermal stem cell	Hematopoietic stem cell	Hematopoietic stem cell	Hematopoietic stem cell	Hematopoietic stem cell	Hematopoietic stem cell	Epithelial stem cell	Hematopoietic stem cell	Hematopoietic stem cell	Hematopoietic stem cell	Hematopoietic stem cell	Hematopoietic stem cell	Hematopoietic stem cell	Hematopoietic stem cell	Hematopoietic stem cell	Hematopoietic stem cell	Hematopoietic stem cell	Hematopoietic stem cell	Hematopoietic stem cell	Hematopoietic stem cell	Hematopoietic stem cell	Hematopoietic stem cell	Hematopoietic stem cell	Hematopoietic stem cell	Hematopoietic stem cell	Hematopoietic stem cell	Hematopoietic stem cell	Epidermal stem cell	Hematopoietic stem cell	Hematopoietic stem cell	Hematopoietic stem cell	Hematopoietic stem cell	Hematopoietic stem cell	Hematopoietic stem cell	Hematopoietic stem cell	Hematopoietic stem cell	Hematopoietic stem cell	Hematopoietic stem cell	Hematopoietic stem cell
HALLMARK_TNFA_SIGNALING_VIA_NFKB	-0.169837856	0.13698231	-0.032508973	0.246782694	-0.166610988	0.148965331	0.206575521	0.027783685	-0.2429591	0.209870249	-0.034255913	0.015894536	-0.127769898	-0.075965753	-0.240961427	-0.049817468	0.074049487	-0.259887684	0.195410983	0.076201178	0.12104219	-0.076404237	-0.018055588	0.026373796	0.100155599	-0.230052509	-0.040345526	-0.009491702	-0.037477776	0.136970249	-0.088660335	-0.023412955	-0.006962214	0.089204929	0.018095127	0.103029963	0.002130191	-0.078793967	-0.209276848	-0.000157675	0.231314614	0.127039833	-0.064158821	0.037185339	-0.018029929	-0.026556013	0.143387269	-0.025577768	0.043168294
HALLMARK_HYPOXIA	-0.011916363	0.094648338	-0.156664011	0.090971082	-0.066848941	-0.020920291	0.106339411	-0.078670754	-0.219110614	-0.041208939	-0.020656082	0.143319599	-0.329442923	0.016752726	0.015065713	0.052596169	-0.000174488	-0.059328184	0.063882276	0.120547475	0.221529514	-0.118138191	0.194763411	-0.023534325	-0.032132318	0.049825237	-0.060961595	-0.07354877	0.04354025	0.124062305	-0.0239534	-0.093844166	0.161199783	-0.013371148	-0.224055649	0.228240722	-0.158133643	-0.179627788	-0.194131321	0.002987054	0.070903993	0.253437063	0.121630022	0.014829611	-0.280861708	-0.040282527	0.207645411	-0.090371451	-0.09138842
HALLMARK_CHOLESTEROL_HOMEOSTASIS	0.097046237	0.036087306	0.128498176	-0.115577513	0.039549303	0.166590369	0.048943617	0.049762539	-0.028033077	0.020592991	0.225522094	-0.10403388	-0.039779115	-0.0690509	0.184428316	0.297100244	0.14702292	0.141066395	0.146898478	0.312024061	0.175644894	-0.172204264	-0.062031135	-0.105312728	0.235334176	0.089058379	0.150651888	0.110509127	-0.095773482	-0.263724522	0.075331713	-0.050371321	0.062523323	-0.06992355	-0.115328501	0.213049129	0.202292198	0.071551363	0.293837492	0.149206159	-0.048885304	0.198858882	0.017050087	0.172562879	0.040931183	-0.033437656	-0.071026123	0.106265155	-0.076439753
HALLMARK_MITOTIC_SPINDLE	0.127389188	0.051381246	0.105172918	0.151191196	0.134826406	0.077564318	0.15118151	0.056609555	-0.058730574	0.181607702	0.117897031	0.064065269	-0.05655786	0.13194863	0.002864504	0.04511196	0.131561459	0.100244387	0.15741354	0.215440711	0.102140788	0.108425907	0.187590046	-0.001972503	0.184093186	0.136070502	0.035655568	0.077339072	0.11579205	0.092123909	0.144568597	0.166698777	0.139563842	-0.059306813	0.056939146	0.166878976	0.107036083	0.117934329	0.258748106	0.044817032	0.029426911	0.216201976	0.179085426	0.119743884	0.227089003	0.000747746	0.139782897	-0.073890298	0.23328352
HALLMARK_WNT_BETA_CATENIN_SIGNALING	-0.108195938	-0.450161674	0.082427792	0.030753246	0.058069229	-0.259367737	0.118975802	-0.053237152	-0.054745538	-0.174957657	-0.315727416	-0.033743082	-0.198795872	-0.122109205	-0.111565672	0.251648642	-0.154562497	-0.126309959	-0.270737822	-0.061612314	0.08746931	0.120783174	-0.219051921	-0.332025705	0.035843912	-0.220913441	-0.094197838	-0.272020596	-0.036945186	-0.069345712	-0.048977109	-0.025698879	0.071941078	-0.358220695	-0.460046371	-0.470673753	0.102725747	-0.119047774	-0.188363012	0.077055472	0.144422464	0.181119815	0.003281039	-0.195239323	-0.018624995	-0.056150608	0.220161353	-0.450574363	0.044613092
HALLMARK_TGF_BETA_SIGNALING	-0.195897588	-0.00313873	0.010932298	-0.155326099	0.138956523	-0.113793017	-0.112426462	-0.08885046	-0.22085684	0.193869899	-0.043990291	-0.098911158	-0.098794346	-0.046218758	0.005487737	-0.074337895	0.088942432	-0.261255817	-0.022573687	0.085435009	-0.255672609	0.016195277	-0.216792892	-0.056392813	-0.202656105	-0.199686085	-0.14606512	-0.241051547	-0.093571909	-0.143543169	0.041385407	0.111334805	-0.155018542	-0.172113692	-0.162645279	-0.078687248	-0.185833532	0.024921428	-0.239618755	-0.09053589	-0.037721673	0.167538462	0.043465264	-0.130251456	-0.228444136	0.045343793	-0.135799406	-0.100536583	-0.001536968
HALLMARK_IL6_JAK_STAT3_SIGNALING	-0.051347985	0.090454469	0.246914195	0.426491305	-0.005842196	0.048416435	-0.139905377	-0.016267288	-0.15235846	0.142811678	0.338241144	0.077245364	-0.106930603	0.003757442	-0.18403759	0.18360196	0.271733163	-0.306875514	0.215239675	0.003304997	0.043216319	-0.02125405	-0.319559369	0.078134564	-0.012074619	0.033817768	0.2265484	-0.070982757	0.081331645	-0.266895049	-0.070979062	0.303421305	0.028637104	0.108693245	0.119205083	0.186994903	0.075712341	0.009392235	-0.139809467	0.194542781	-0.0418983	0.233131576	0.282955318	0.37650568	-0.033906496	0.102402995	0.011861035	0.086001282	0.101187843
HALLMARK_DNA_REPAIR	-0.064298373	-0.100631857	-0.202458599	-0.05404496	-0.148241116	-0.079701588	-0.109161568	-0.125173792	0.261067077	-0.055315299	-0.177804471	-0.096803368	-0.053476148	0.048787394	-0.182437332	-0.11897949	-0.146859623	0.020379918	-0.259790981	-0.103246729	-0.197305016	0.099895891	0.090844825	0.059654555	-0.218413027	-0.081024372	-0.148169763	-0.095429882	-0.169529258	-0.149733598	-0.091844497	-0.301166437	-0.177357472	-0.085600266	-0.099923257	-0.11609949	-0.207344768	-0.095612198	-0.049539674	0.005485395	-0.07405334	-0.124351666	-0.23232668	-0.062859758	-0.192547364	-0.082002246	-0.354724342	-0.136355542	-0.001743038
HALLMARK_G2M_CHECKPOINT	0.136288056	0.138828109	0.124147863	0.061971748	0.13728948	0.017665274	0.051603309	0.136641249	0.047716113	0.20782279	0.150892345	0.065857458	0.179175347	0.187215428	-0.056307204	0.071170288	0.138714535	0.03139333	0.107321858	0.080730266	0.157012856	0.183815934	0.369308006	0.043183924	0.237196959	0.091191154	0.139718236	0.098855416	0.092742012	-0.001653621	0.097895148	0.173799558	0.129080221	0.001729049	0.10639083	0.052403115	0.143491704	0.119916752	0.201863578	-0.080508652	0.065302005	0.190047831	0.111387522	0.143220086	0.184455706	0.076580234	0.070947959	-0.023839925	0.259076339
HALLMARK_APOPTOSIS	-0.074333642	0.141934024	0.031403352	0.043895057	-0.046813948	-0.046654015	0.09542255	-0.009904186	-0.093132946	0.060899751	0.019457808	0.056728516	0.067634443	-0.169750019	-0.017248873	-0.100659215	-0.071836253	-0.01081924	0.049175307	-0.020200386	0.021416505	0.034812102	-0.068784779	-0.129208162	-0.001010911	-0.162411506	-0.028955581	-0.032983073	-0.177328402	-0.262314271	-0.011154988	-0.099012705	-0.025925661	0.048923632	0.06121415	0.174424244	-0.037861288	0.162064857	-0.076440559	-0.079505011	0.125549253	0.14325385	-0.055889648	0.131949701	-0.058020509	0.18910482	0.00264901	0.106831358	0.021860176
HALLMARK_NOTCH_SIGNALING	-0.300826773	-0.098896711	0.049876943	-0.348745328	-0.282715055	-0.067205259	0.132342886	0.227757639	0.105284869	-0.212255332	-0.123428963	-0.324289293	-0.255981817	-0.53611857	-0.423525662	-0.133175599	-0.153360491	-0.368981673	-0.354230258	0.147550929	-0.029936232	0.020214287	-0.449036647	-0.038315766	-0.129285458	-0.20296528	0.18001475	0.000593196	0.048125637	-0.322004377	-0.299735558	-0.08714644	0.14554186	-0.121468291	-0.322854465	-0.375193774	-0.347759998	-0.132288974	-0.420398401	-0.157892001	0.008393745	-0.069774479	-0.015256008	0.153887318	-0.220779455	-0.333323951	-0.133752228	-0.35038406	-0.280711625
HALLMARK_ADIPOGENESIS	-0.052588753	-0.071123972	-0.048019671	-0.084077125	0.004634793	-0.096414324	-0.069281412	-0.078886864	0.073158095	-0.085570143	0.007859325	0.03946528	-0.090965366	-0.120289896	-0.026046188	0.054805775	0.212408857	-0.216354278	-0.014157569	-0.065500981	0.055126513	-0.009292887	0.022160454	-0.017017377	0.011324218	0.064311739	-0.09081987	0.157508628	0.001733491	-0.010927947	0.017073815	-0.016558992	-0.154589099	0.041340058	-0.061604979	-0.026445669	-0.082506432	0.051051529	-0.049203442	-0.004859237	0.082677847	-0.118073595	-0.265361237	0.084521871	-0.075291573	-0.122088069	-0.036066943	-0.09062592	-0.120138447
HALLMARK_ESTROGEN_RESPONSE_EARLY	0.063043464	0.11260703	0.052323285	0.13728713	-0.133503958	0.034818427	0.035680051	0.086074804	0.05327261	0.096783972	0.0845523	0.101125084	0.028593584	-0.085907437	-0.115075764	0.197562845	0.125671239	-0.144141746	0.116229111	0.156252613	-0.007319296	0.043378218	0.020597569	0.199564192	0.248457567	0.087171766	0.124992035	0.079813959	0.118036795	0.049912091	-0.016622624	0.154514256	0.076128643	-0.102069671	0.014716916	-0.006112998	0.094448635	0.092301263	-0.099173037	0.139005752	-0.084951775	0.045075648	0.086916433	0.140137673	0.045428563	0.038806407	0.191976587	-0.038495005	0.031805806
HALLMARK_ESTROGEN_RESPONSE_LATE	0.072896892	0.029021417	-0.097921311	0.179027352	-0.13488641	0.03231034	0.032800027	0.035714494	-0.075671393	-0.023262362	0.035267849	-0.058612869	0.014575643	-0.021794477	-0.120578538	0.077098654	0.043850633	-0.241601357	0.092162021	0.050469078	0.006995817	-0.060402691	0.008255307	0.239684381	0.092771069	0.131348709	-0.073313016	-0.020466278	0.014664775	-0.005043742	-0.086322452	0.009984963	0.018638342	-0.041999249	0.036277875	-0.073800069	0.055014928	0.058138396	-0.124764234	0.041163383	-0.145424908	0.135666299	-0.067318684	0.163219155	-0.061812318	-0.028100827	0.050354202	0.012166737	0.057039945
HALLMARK_ANDROGEN_RESPONSE	0.015368551	0.102338005	0.028062362	0.077378391	0.074855523	0.172592717	0.054766645	0.170561124	-0.108944143	0.164300939	0.050127934	0.084798819	-0.08114306	-0.090570247	0.099800874	-0.081897902	0.146160286	-0.195313654	0.140603412	-0.239387965	0.137016473	-0.137784608	-0.216028006	-0.174344797	0.075583294	-0.062301655	-0.019313805	0.056525527	-0.148193048	0.103113003	-0.049057688	-0.099376676	0.039610051	0.080613276	0.049220341	-0.110193943	-0.062358302	0.074523337	-0.014955964	-0.108361827	0.040673782	-0.187396348	-0.012255029	0.209736643	-0.011420919	0.008190872	0.031659327	0.011201046	-0.085272991
HALLMARK_MYOGENESIS	0.132192877	0.15346522	0.040566377	-0.100588289	0.036809273	0.081939783	0.088531482	-0.042811936	-0.298630983	0.096188491	-0.123330756	0.031883618	-0.092394441	-0.182314999	0.189374642	-0.161704462	0.116419015	-0.05522486	-0.196597088	-0.00645507	0.074252512	0.058617307	-0.036333438	-0.071576562	-0.010022327	0.197655219	0.034939392	0.068429117	-0.112057025	-0.036008886	-0.011348417	-0.141436413	-0.051078071	-0.002929792	0.039777855	-0.026485031	-0.080106791	0.109676544	-0.193980322	-0.048326301	-0.18068181	0.052689253	0.167762819	0.019730763	-0.048838282	-0.075330746	0.031663988	0.132351935	-0.093973568
HALLMARK_PROTEIN_SECRETION	-0.117550354	-0.100220105	-0.077546738	-0.082585969	-0.069994519	-0.198949634	-0.075666094	-0.002287882	0.050925747	0.016990501	-0.132024521	-0.011440865	-0.286143881	-0.147658242	0.02337513	-0.018991002	-0.186498061	0.008826658	-0.088544055	-0.21064728	-0.036347347	-0.113039179	-0.027578882	-0.135103476	-0.263656416	-0.110990109	-0.16954386	-0.1248028	-0.154994006	-0.144541826	-0.010639277	-0.25643419	0.105130783	-0.100760506	-0.112255915	-0.04902416	-0.266851293	-0.182118582	-0.116686237	-0.083716679	-0.163304275	-0.004956692	-0.16710719	0.002737131	-0.096021713	0.215224257	0.042015215	-0.249821193	0.005793011
HALLMARK_INTERFERON_ALPHA_RESPONSE	-0.102299883	-0.081223519	0.209756701	0.264094492	0.221621859	0.099393883	-0.142286987	-0.282050112	0.029154708	-0.009031854	0.26256241	0.12494963	0.125989084	0.040130319	-0.141082131	-0.15113533	0.076548562	0.022738687	-0.154397132	0.033274077	0.056365384	-0.031205685	-0.215898577	-0.072728243	-0.214697584	0.17749378	-0.089559434	0.145636147	0.008004431	0.044423295	-0.135552818	-0.112049576	-0.178160873	0.150736836	-0.039093419	-0.093593018	-0.080232794	0.078635719	0.036437041	0.237661283	0.276405997	-0.091664455	0.092182015	0.195503769	0.063714585	0.214312902	0.376656786	-0.189615267	-0.113278092
HALLMARK_INTERFERON_GAMMA_RESPONSE	0.009871823	-0.015226771	0.119048737	0.219470049	0.025879386	0.045957743	-0.082123875	-0.065535149	-0.098982063	0.005551999	0.223456628	0.06263607	0.005528914	0.089229299	-0.078673934	-0.101480512	0.014211198	0.00022213	-0.068656141	-0.073569445	-0.032365838	0.077759881	-0.132552432	-0.004808395	0.005793383	0.056353495	0.1169836	0.065223872	-0.164340057	0.014460268	-0.151822633	-0.02834136	-0.037752507	0.177753022	0.026687594	0.025379623	-0.028214293	-0.009647576	0.141906104	0.118204032	0.262686255	0.035075546	0.061271196	0.237654196	-0.010380801	0.200778689	0.237065569	-0.150515395	-0.118364122
HALLMARK_APICAL_JUNCTION	-0.185032888	0.058620232	0.017893077	-0.207488189	-0.108343964	-0.085545457	0.108299262	-0.090807825	0.092079306	0.136853982	-0.115093779	0.066148475	-0.104769521	-0.02558216	-0.121669992	0.028040621	-0.049540009	0.230863142	-0.044045084	0.005304978	-0.170826019	-0.18729078	-0.22351724	-0.162950478	0.099396316	-0.036963235	-0.142144302	-0.102795817	0.21018592	0.017800666	-0.070454559	-0.086891277	0.039224909	0.005650164	-0.212329367	-0.149893439	-0.124038774	0.220274911	-0.033597334	0.08882292	0.130678398	0.149452075	-0.020474721	-0.114267675	-0.055943801	-0.059548067	-0.098670095	0.154653068	0.098982566
HALLMARK_APICAL_SURFACE	-0.134175719	0.215985782	0.341096129	0.420608203	-0.120301683	0.035062567	-0.07372752	0.07892762	-0.145642156	0.282876253	0.075310597	0.330982794	0.229954933	-0.280166654	0.169314352	-0.110747743	0.079644559	-0.135763424	0.318534183	0.018439851	-0.009620658	0.373526899	-0.130882924	-0.210414519	0.146809772	-0.157852575	0.173515217	-0.037999155	-0.219599806	-0.029136798	0.298710289	-0.104005488	0.217085718	0.230172127	-0.21001471	0.021677	-0.190209721	-0.119621239	-0.220858356	-0.035292951	0.169522927	0.051044981	0.022706608	0.228011285	0.340401888	0.056619141	0.004610343	0.207269887	0.144333118
HALLMARK_HEDGEHOG_SIGNALING	0.210150956	-0.077520787	0.002180451	-0.248876252	0.24241888	-0.008933305	0.60226945	-0.286429775	-0.407645943	-0.003650766	-0.290456477	0.017583378	-0.221649661	0.232500019	0.204576654	0.371780371	0.237748504	-0.329449636	-0.132148749	-0.289511617	-0.081476951	-0.227354569	-0.119060459	-0.171457681	0.305157862	-0.269701358	-0.243742726	0.418378224	0.033925992	0.094927755	-0.165200007	0.242336701	0.344878923	-0.259626001	-0.083367147	-0.222845168	-0.325924533	0.133135489	-0.273482302	-0.202283076	-0.160121146	-0.236243196	0.001506162	-0.193014931	-0.137351503	-0.048827559	0.286776727	0.033156927	0.482683592
HALLMARK_COMPLEMENT	0.028315251	-0.170653981	-0.035258169	-0.051153353	-0.242144596	0.056358435	0.084515572	0.04513599	-0.113173379	0.131102875	0.082258335	0.035233534	-0.197733526	0.013312981	-0.105677875	-0.139009635	0.123394224	-0.135210018	-0.00919247	0.006630515	-0.011085336	0.085471145	-0.204550107	-0.085574761	-0.122517058	-0.009000158	-0.081779519	-0.056497592	-0.108042658	-0.204024679	-0.09382356	-0.038047017	0.103069127	0.123538242	-0.048486967	0.103520747	-0.304028075	0.125623727	-0.121061264	0.108712939	-0.0336818	0.023112986	0.035630101	0.022396633	-0.113900871	0.110266956	-0.037307715	-0.14070415	0.016474194
HALLMARK_UNFOLDED_PROTEIN_RESPONSE	0.064811421	-0.257233804	-0.132735765	0.007244994	0.128551479	0.153472911	-0.18467073	-0.179684472	-0.102754397	-0.153964085	0.062272686	-0.083286158	-0.211451067	0.095917836	-0.043000164	-0.024962838	0.094935705	0.104755304	-0.139188844	-0.151685231	-0.048353915	-0.179400501	0.202416615	-0.107299113	-0.143746456	-0.116820815	-0.151637426	-0.028953501	0.08927751	0.008434179	-0.168092016	-0.279123009	-0.087970998	-0.104310792	-0.09349467	-0.212484899	-0.115175516	-0.038448114	0.04082716	-0.001136811	0.046826826	-0.126082701	-0.070528254	-0.16351884	-0.160530247	0.0118629	-0.096086275	0.017855542	-0.192076865
HALLMARK_PI3K_AKT_MTOR_SIGNALING	-0.229150355	-0.068440884	-0.094311941	0.200557077	-0.079503393	-0.071517505	0.051899486	-0.101064257	-0.003836328	-0.128325275	0.18248363	-0.14851728	-0.250210437	-0.102528855	0.045719315	-0.205646308	-0.093203464	0.060403744	-0.023520375	-0.201391468	0.096535135	-0.107803897	-0.285438565	-0.247971317	0.014125595	0.006110709	-0.283181572	-0.12658979	-0.057585244	0.123990964	0.018302908	-0.111477882	0.067662659	-0.143177421	-0.165366004	-0.047476864	0.114585011	-0.244297548	-0.342049468	0.227897876	-0.091793374	-0.056422249	-0.238978559	0.071534269	-0.012363318	0.06447909	-0.052585074	-0.13507687	-0.04491734
HALLMARK_MTORC1_SIGNALING	-0.006448369	-0.147347463	-0.176217693	0.084370902	-0.269335208	-0.020312758	-0.167087596	-0.176209537	0.089871748	-0.14735864	0.0753194	0.090875325	-0.184724229	-0.006277436	-0.093257664	-0.044184525	0.023271933	0.002381755	0.007963027	-0.157013617	0.104750575	-0.149738248	0.125328724	-0.084646362	-0.110429361	-0.039334942	-0.25169192	0.060944726	-0.187536839	-0.004083901	-0.050112272	-0.120866906	0.044864263	0.019319924	-0.125521652	0.045891526	-0.073506434	0.121299305	-0.114101448	0.165663436	0.10764239	-0.013389416	-0.049186238	-0.164419868	-0.236776345	-0.030109693	0.0169083	-0.077722527	-0.152782041
HALLMARK_E2F_TARGETS	0.240789838	0.063533648	0.125761909	0.069699307	0.163815939	0.176066559	-0.142823217	0.072357604	0.129060477	-0.011318273	0.142087056	0.010853006	0.2713049	0.43233017	-0.080292618	-0.008517345	0.168134887	0.212949244	0.049845607	0.064164666	0.042926693	0.333907245	0.470999846	-0.135121959	0.171301494	0.058777978	0.087369389	-0.030824209	0.045199291	0.012624408	-0.016769923	-0.01458853	-0.010174786	-0.063675356	0.025473909	-0.065879151	-0.032745472	0.160726179	0.297696208	-0.087402453	0.136941481	0.187995631	0.129761411	0.101724665	0.02864702	0.123778024	0.068006817	-0.107431594	0.198861591
HALLMARK_MYC_TARGETS_V1	-0.084783786	-0.171064218	-0.200282438	-0.09283056	-0.017077983	0.021002886	-0.283464876	-0.174044456	-0.002938873	-0.21967733	-0.206408217	-0.078220245	0.0264031	0.04549563	-0.21826828	-0.175674785	-0.262047059	0.123288251	-0.195473797	-0.373782364	-0.203971439	-0.005039167	0.157486497	-0.175024354	-0.152286606	-0.088992581	-0.168403584	-0.05562711	-0.169316566	-0.183108115	-0.091870731	-0.082036644	-0.128812828	-0.070119719	-0.086048569	-0.107919665	-0.260432317	-0.051962358	-0.012793345	0.048523163	0.034616862	-0.177717761	-0.326222105	-0.098599079	-0.32807276	-0.068266634	-0.279586463	-0.020772324	-0.229138613
HALLMARK_MYC_TARGETS_V2	0.23789565	-0.153466887	-0.06189061	-0.029436763	0.124090845	0.004123942	-0.203113876	-0.119037271	-0.117929652	-0.233993431	-0.387456817	0.078098974	0.080210544	0.033737301	-0.128281717	-0.154894577	-0.0790671	-0.001286412	-0.147865503	-0.303128502	-0.235706128	0.121462734	0.413181456	-0.147571797	-0.179373424	0.008424122	-0.329556304	-0.030036221	-0.260646309	0.065064272	-0.073804354	0.044743298	-0.206795162	0.050210001	-0.139346446	-0.038574376	0.003595599	-0.197045602	0.156712961	0.154324915	0.322115673	-0.170364115	-0.142998523	-0.214713866	-0.168417928	0.132919234	0.080267566	0.261455691	-0.060638756
HALLMARK_EPITHELIAL_MESENCHYMAL_TRANSITION	0.13598703	0.153896065	0.139398168	0.151727967	-0.01814008	0.080439663	-0.017747882	0.009938464	0.109566816	-0.084508015	0.085236933	0.083800221	-0.039152484	0.106932366	0.005035085	0.168818082	0.148309421	0.056530004	0.061455202	0.24869396	0.137125713	-0.044585328	-0.214889559	-0.021371463	0.148099119	-0.156451488	-0.123060841	0.023806158	-0.251832585	0.080864664	-0.029531384	-0.102979047	0.108275792	0.10053705	0.122908317	0.175879184	0.068570365	0.084041152	-0.205697269	-0.191640416	0.047200771	0.223199927	0.039498839	-0.007333024	0.101531945	-0.199633184	0.157346865	-0.02064401	0.099660381
HALLMARK_INFLAMMATORY_RESPONSE	0.154124522	0.198254789	0.064921499	0.323738733	0.1209452	-0.033586722	0.126039834	0.133076867	0.18396157	0.245633321	0.087031264	0.076761743	-0.055265016	0.115996435	0.055246468	-0.008156234	0.001151094	-0.136302164	0.056888152	0.089793287	-0.046438018	0.084375731	-0.065068418	0.095268698	0.14847444	0.026957115	0.073805876	0.309050475	-0.013394605	0.082217005	0.036555083	0.095782421	0.01067172	-0.008286705	0.193242511	0.065193487	0.134787681	-0.018943856	0.06916961	0.25038691	0.135020936	0.000228606	-0.042219082	0.18475008	0.068432711	0.077930984	0.120455283	-0.096132676	0.105642604
HALLMARK_XENOBIOTIC_METABOLISM	-0.110164618	-0.097454246	-0.097270201	0.022253446	-0.096595125	0.001468731	0.018629987	0.015964304	-0.00294432	0.05271029	0.04949749	0.033369706	-0.153380142	0.061894708	-0.056926796	0.108944244	-0.159197477	-0.045960674	0.124807302	-0.11035207	-0.092617564	-0.247984377	-0.221695148	-0.072573187	0.052758191	0.085796811	0.08942575	0.012855276	-0.090414907	-0.259803524	-0.126526102	0.008486324	-0.182886202	0.007602752	-0.009341003	-0.234394555	-0.061282172	0.044126495	-0.021897582	-0.103284163	-0.157879026	4.09E-05	-0.082232725	-0.054327449	0.009289496	-0.047983151	-0.116090831	-0.002310128	-0.11995609
HALLMARK_FATTY_ACID_METABOLISM	-0.25075836	-0.202641566	-0.101292024	-0.09622408	-0.138736584	-0.148715489	-0.256674544	-0.191046578	-0.062114097	-0.185531202	0.030480673	0.075382081	-0.128163916	-0.109431796	0.028712716	-0.045843318	-0.095597645	0.015688092	-0.165104833	-0.099873108	-0.025405134	-0.156842758	-0.01989051	0.018405151	-0.19765242	-0.049269885	-0.142266793	-0.043296294	-0.078651071	-0.16853607	0.095069054	-0.234248354	-0.137466087	0.10161973	-0.143472909	-0.066926751	-0.133179012	0.091896961	0.076751752	-0.069156531	0.040208683	0.016990164	-0.292325194	0.051819497	-0.210556344	-0.138529823	-0.183964209	-0.212203511	-0.154879155
HALLMARK_OXIDATIVE_PHOSPHORYLATION	-0.050926421	-0.163741921	-0.070372104	-0.205740819	-0.178391602	-0.100342708	-0.299306435	-0.145323977	0.273076949	-0.340795187	0.050409541	-0.142117451	-0.093868722	-0.225273727	-0.053505655	-0.078367563	-0.044880877	-0.253784285	-0.270175987	-0.092459191	-0.02792905	-0.104681391	-0.156567972	-0.149529777	-0.139213326	-0.016296868	-0.070319894	0.214265086	-0.017398701	-0.077867973	0.048103764	-0.378760671	-0.308936876	-0.103396432	-0.144857198	-0.232933309	-0.100296715	0.129988668	-0.057167363	0.029868954	-0.043354368	-0.175559124	-0.34561065	-0.038390958	-0.174255172	-0.026077421	-0.226725091	-0.069476481	-0.292991173
HALLMARK_GLYCOLYSIS	0.076868225	0.013451636	-0.113849644	0.001251284	-0.149930592	-0.129700564	-0.060584165	0.00733729	-0.053046236	-0.074570879	0.035292401	0.203050644	-0.149592637	-0.106378284	0.181911999	0.135790271	0.113557762	0.19499095	0.065219702	-0.129826842	0.092578197	-0.007004216	0.191325802	0.013521333	-0.068007466	0.040390084	-0.039092405	-0.055664407	-0.080427354	-0.05041086	0.024848557	0.040350867	0.086120843	-0.144146899	0.003944735	0.139358907	-0.137180302	0.135708373	-0.04184411	0.211244395	0.001275565	0.169556297	0.062189739	0.059318637	-0.207139078	0.107398005	0.112182998	-0.166972046	0.006734294
HALLMARK_REACTIVE_OXIGEN_SPECIES_PATHWAY	0.162781741	-0.202346836	0.109393432	-0.434182864	-0.008607226	0.144524218	-0.298400453	0.01209387	-0.206322382	-0.225564181	-0.08819576	0.267155961	0.125168999	-0.180197407	0.03672299	-0.001190655	-0.082774628	-0.106045434	-0.403099557	-0.008980408	-0.063810987	-0.221718045	0.071812698	-0.278535175	-0.135911671	0.028856651	0.031100568	0.14697018	-0.100648809	-0.269124322	0.049454783	-0.055579786	0.001442108	0.033549582	-0.157480943	-0.011719725	-0.212764477	0.049334387	-0.020858078	-0.276186092	0.009313036	-0.016714412	-0.333876256	0.154360134	0.046361742	0.189893045	0.22354198	-0.364433559	-0.0902561
HALLMARK_P53_PATHWAY	-0.030028665	0.142480556	-0.089205942	0.200329732	-0.019331055	-0.045575874	0.110921134	0.000900505	-0.137391971	0.021489167	-0.028469253	-0.03859675	-0.079725952	0.043070262	-0.095322676	0.105442353	-0.031491715	-0.160129156	-0.015073715	-0.024441777	-0.018804029	-0.206103648	-0.151491212	0.017431648	0.080587826	-0.00268732	-0.043997947	-0.147105568	0.083260708	-0.082835793	0.046250555	0.056686901	-0.045683907	0.076403794	-0.102119415	0.023082871	0.008306552	-0.099313368	0.00020585	-0.037738467	0.052136421	0.054118599	-0.089408291	0.059793722	-0.009788784	-0.050009984	0.115964227	-0.15828705	-0.069851492
HALLMARK_UV_RESPONSE_UP	-0.16732878	0.077355908	0.008905096	0.060687386	0.002297507	-0.031502652	-0.137084659	-0.027591434	-0.064959745	-0.086841218	0.151304484	-0.1183276	-0.104464716	-0.234274913	0.022449664	-0.169192143	-0.179208882	-0.131105129	0.056077706	0.021520283	0.004350234	-0.048451325	-0.072647172	-0.055618179	-0.08120661	-0.055553055	-0.026760304	-0.098730677	0.02721693	-0.142189783	-0.19796536	-0.090936568	-0.044521693	-0.094496388	-0.098047612	-0.081247363	-0.046976551	-0.201457807	-0.023801008	-0.090155828	0.169867771	0.048595052	-0.154474215	0.052301771	-0.14467175	-0.109563271	-0.020438808	-0.132366455	-0.022304162
HALLMARK_UV_RESPONSE_DN	0.265813307	0.124465893	0.006102604	0.033845181	0.023746448	-0.064602965	0.071802728	-0.016354832	-0.031996022	0.079491867	0.064179635	0.108135608	-0.185720873	-0.091910621	-0.000355244	-0.014966148	0.096729419	-0.042946996	0.070602286	0.096948381	-0.010317932	-0.088012805	0.015543718	0.007534825	0.024433445	-0.019173608	0.05879296	0.076520438	-0.036011373	-0.063568693	0.142104231	0.159790699	0.156413245	-0.087099158	0.094541132	0.055550511	-0.011625855	-0.132743769	0.012068763	-0.020009788	0.158006059	0.070899832	0.173506132	-0.072656238	-0.139585351	-0.063251612	0.175739925	0.164549472	-0.059308073
HALLMARK_ANGIOGENESIS	0.115965309	-0.092517228	-0.015697544	0.33700684	-0.102104258	-0.085966681	0.351814993	0.412019185	0.069041921	0.33388264	-0.430840977	0.194892154	0.240473955	0.023516309	-0.26132267	0.386785605	0.271335515	0.199519121	0.285814111	0.276662921	-0.073562228	0.207532267	0.009304233	0.114562697	0.204844588	-0.193554065	-0.079491496	-0.397787874	-0.412085012	0.133182836	-0.172396709	0.12133466	0.149781151	0.087301421	-0.166677869	-0.086346568	-0.072244003	0.209132999	0.128791465	-0.437009725	0.363765899	0.286622937	0.067396263	0.034313792	0.314761995	0.159754216	0.299486681	0.051137565	0.375800938
HALLMARK_HEME_METABOLISM	-0.010279197	-0.106210506	-0.014721056	-0.040058329	-0.181970574	0.053063572	0.033973943	-0.07976607	0.016086543	0.038908249	0.110572815	-0.096448699	-0.158521247	-0.215170926	-0.141753135	-0.136057252	-0.151754782	-0.188980218	0.009644271	-0.077526877	-0.033550213	-0.13712972	-0.253737205	-0.10479912	0.057594129	-0.041249079	-0.200246523	-0.213705187	-0.02045457	0.104833296	-0.040858848	-0.11851754	0.12516317	0.080822606	-0.066079519	-0.068854028	-0.102413217	-0.033845789	-0.155257398	-0.004653766	-0.098267834	0.002974631	-0.236211189	0.015833298	0.115916592	-0.002613219	-0.014136202	-0.070962263	-0.082372458
HALLMARK_COAGULATION	-0.150147918	-0.055128825	0.108871962	-0.154751355	0.045831912	0.075824114	0.201654466	0.018539925	0.1078848	0.148705136	-0.003635042	-0.091437386	-0.097566533	-0.094076941	-0.015800506	-0.041321849	0.033320363	-0.223536006	-0.104588742	0.033825184	-0.072195468	-0.168647293	-0.243018288	-0.135723446	-0.104757086	-0.153856638	-0.107973966	-0.273145872	-0.188925134	-0.197901441	-0.004284048	-0.38168832	-0.131022898	-0.020408553	0.048189097	-0.123986378	-0.094051868	0.079088056	-0.037148246	-0.014680874	-0.134486573	0.11212205	-0.016992042	-0.162868644	-0.297549234	-0.036651744	-0.223786203	0.047996818	-0.158607955
HALLMARK_IL2_STAT5_SIGNALING	0.094271983	0.119197854	0.085214839	0.081347757	0.114976543	0.02717439	0.042553579	0.064735935	-0.251192285	0.093933026	-0.082947871	0.077688014	0.014307724	-0.096124447	-0.089221323	-0.048735063	-0.049640799	-0.078963084	0.176248625	0.059509394	-0.02525259	-0.01705429	-0.068204639	0.104874188	-0.052227858	0.140311778	-0.058686627	-0.074551135	-0.073715873	0.066148705	0.060077653	0.165774672	0.05480843	0.053055634	-0.151578386	0.269016709	0.029440016	0.005727792	-0.056377696	0.015422681	0.043210893	0.166198022	-0.16160961	0.006567437	0.15052388	-0.060257526	0.234858828	0.087470218	-0.055713651
HALLMARK_BILE_ACID_METABOLISM	0.153905018	0.150225227	-0.143603888	-0.060830336	-0.075411128	-0.129858397	-0.038374057	-0.071621199	-0.026734924	-0.035451684	-0.051655013	-0.004718859	0.135963364	-0.065000791	-0.021973272	0.140571841	0.096149829	-0.022819364	-0.122059042	0.038933866	-0.121905121	0.064633538	-0.014312323	-0.036033956	-0.211756123	0.090445167	0.16542618	0.033767917	-0.059652412	-0.325420736	0.02134255	-0.051263137	0.07608789	-0.044797284	0.10322083	-0.023449556	0.077549192	0.145407394	-0.187311512	-0.114061758	0.231986103	0.079724035	0.020450512	0.279694417	0.246530233	-0.054669127	0.050984575	-0.056032083	0.019389707
HALLMARK_PEROXISOME	0.003424009	0.010467057	0.072296947	-0.072786867	-0.016529821	-0.011744975	-0.041287614	0.077527969	-0.134449524	-0.085877684	-0.188819174	-0.013872979	-0.26540806	0.005236441	-0.067892666	-0.15111168	-0.030887337	-0.056654547	-0.075418308	-0.030816645	-0.090405569	-0.227060481	-0.077078574	-0.124215356	-0.132218526	0.101558199	0.022841484	0.170376042	-0.097328038	-0.170432543	0.047011352	-0.128415562	-0.108566705	0.058450986	-0.207545831	0.001032443	-0.25146663	-0.004869221	-0.138321339	-0.1245857	0.236175609	0.075505818	-0.123619885	0.154758748	0.006547391	-0.131167633	-0.082448712	-0.153960761	0.132695635
HALLMARK_ALLOGRAFT_REJECTION	0.13907409	0.128374014	-0.109284328	0.215703106	-0.014022587	0.048961106	-0.008442152	-0.156663018	-0.069672314	-0.00471865	-0.110988876	-0.075265942	0.045404193	-0.215846418	0.132157774	-0.039632601	-0.049603358	-0.019117975	0.033204157	-0.224041893	-0.100205848	0.006383413	0.006317747	-0.036706861	-0.184092528	0.292053698	-0.025466368	0.162217676	-0.051029944	-0.1544518	-0.059283875	0.089303597	-0.070678297	0.156649513	0.125710804	-0.061786429	0.010898499	-0.023342419	-0.074403255	-0.097521402	0.22848626	-0.193998874	0.007956118	0.000854025	-0.010601457	0.157862358	0.040228755	-0.097575938	0.121560074
HALLMARK_SPERMATOGENESIS	0.34746902	0.265184078	0.289257894	0.051525674	0.05822227	0.067477625	0.300876094	0.221959724	0.101278836	0.206900998	0.219315846	0.26831128	0.328263469	0.197518609	0.168327704	0.252101916	0.315805727	0.222262827	0.126790479	0.025316615	0.298413921	0.219071552	0.2626617	0.259824841	0.323120939	0.143180438	0.256849282	0.162381316	0.190043226	0.091633059	0.160316498	0.194042564	0.145031108	0.298720225	0.28409769	0.222109828	0.097111471	0.260027266	0.218194192	0.108100812	0.157048844	0.032704965	0.247177377	0.346147777	0.35658385	0.175813667	0.152692489	0.107971572	0.282551255
HALLMARK_KRAS_SIGNALING_UP	0.017400576	0.152395965	0.056910114	0.222094886	0.046585051	-0.143875945	0.159024841	-0.034529159	-0.015056598	-0.048742747	-0.205732517	0.090397342	0.157674593	-0.146479891	-0.13878315	0.010328215	0.059901178	0.103439502	0.23341846	0.191066235	0.0915927	0.06529207	0.071434506	0.05138367	0.311328305	-0.006357698	0.147378921	-0.077879819	-0.095653744	0.270992202	0.102456289	-0.042581254	0.096653393	0.161321162	0.132430886	0.229825809	0.154447892	0.068806426	-0.058231953	0.142263187	-0.059850702	0.056114322	0.193673294	0.219780219	0.27463682	-0.091546145	0.03392265	-0.100542271	-0.047264793
HALLMARK_KRAS_SIGNALING_DN	0.175363161	0.147325153	0.168290767	0.026210056	0.154844853	0.270044403	0.254636148	0.096885493	0.155962482	0.151820521	0.135006357	0.132681885	0.037194372	0.035911469	-0.029843448	0.125796687	0.068122642	0.207862244	0.292708408	-0.056355719	0.275019706	-0.120810972	0.004511452	-0.051270737	0.129232924	0.259257978	0.214370771	0.156909722	0.232182221	0.182004806	0.202061588	0.158096721	0.338999987	0.170969685	0.22981967	0.030361728	0.113044611	0.169601634	0.020906113	0.059544951	-0.04790326	0.077619774	0.078340124	0.167930066	0.174123412	0.056989379	0.120089635	0.300074146	0.179452788
HALLMARK_PANCREAS_BETA_CELLS	0.24802348	0.178247662	-0.077930832	0.189026457	-0.104148052	-0.258249129	-0.231501351	-0.065776013	0.199773004	-0.234836387	0.251471342	0.109971044	-0.136434254	-0.127134669	0.313401912	-0.257434787	-0.143350916	0.440414015	-0.238642174	0.330589032	0.281566213	0.285534523	-0.163729196	-0.214031404	-0.348715033	0.058816958	-0.05711817	0.099156373	-0.383144923	-0.15391997	0.265770313	-0.436747256	-0.173992946	-0.346547663	-0.036369263	-0.357555195	0.112806818	0.293155412	0.195171924	0.282774719	0.193715845	0.069003643	0.192113077	-0.275266434	-0.116245966	0.218399795	0.222635254	0.220636231	-0.297488892
[truncated: 2,285 more columns]
