# Supplementary material for: Comprehensive analysis of skin growth-related hub genes and microenvironment characterization in a mouse expanded skin model
Source: Front Immunol. 2024 Dec 5;15:1306353. doi: 10.3389/fimmu.2024.1306353 (PMC11655345; doi:10.3389/fimmu.2024.1306353)
Supplement: Supplementary file 11 [file Table10.csv]

	Proliferating basal cell	Basal cell	Proliferating basal cell	Proliferating basal cell	Proliferating basal cell	Proliferating basal cell	Proliferating basal cell	Proliferating basal cell	Proliferating basal cell	Proliferating basal cell	Proliferating basal cell	Proliferating basal cell	Proliferating basal cell	Proliferating basal cell	Proliferating basal cell	Proliferating basal cell	Proliferating basal cell	Proliferating basal cell	Proliferating basal cell	Proliferating basal cell	Proliferating basal cell	Proliferating basal cell	Basal cell	Spinous cell	Proliferating basal cell	Proliferating basal cell	Spinous cell	Spinous cell	Proliferating basal cell	Proliferating basal cell	Proliferating basal cell	Proliferating basal cell	Proliferating basal cell	Proliferating basal cell	Proliferating basal cell	Proliferating basal cell	Proliferating basal cell	Proliferating basal cell	Proliferating basal cell	Proliferating basal cell	Proliferating basal cell	Proliferating basal cell	Proliferating basal cell	Proliferating basal cell	Spinous cell	Proliferating basal cell	Proliferating basal cell	Proliferating basal cell	Proliferating basal cell
HALLMARK_TNFA_SIGNALING_VIA_NFKB	0.342163867	-0.319800315	-0.038511074	0.077721231	0.160392006	0.006621625	0.249054271	-0.070959131	-0.170444334	0.024787975	0.065803878	0.133308568	-0.166185755	-0.049997885	0.06668742	0.022359435	-0.043313431	0.27409302	0.019360666	-0.053009415	0.15050028	-0.185011077	0.146329018	0.013586609	0.13187343	-0.006048252	0.11365895	0.016523781	0.098817899	-0.050527079	0.210190423	0.111455835	0.003749728	0.106112392	-0.089022201	0.024183591	0.086062005	0.072745268	0.011597285	0.07285816	0.09230653	0.014297455	-0.090104325	0.154220465	-0.037725914	0.059368385	-0.043464121	-0.09749633	0.248849112
HALLMARK_HYPOXIA	0.161293563	-0.044405078	-0.031555407	-0.133773551	-0.071356745	0.136444433	0.1386427	-0.115751872	-0.158974692	-0.022318333	0.098116439	0.012092551	-0.092931596	-0.105591454	-0.071527363	-0.044878367	-0.012816029	0.049420861	-0.115136386	0.000925481	-0.009012652	-0.028558935	0.079406463	-0.076037762	-0.025281276	-0.201972892	0.046098422	0.036147688	-0.016282101	-0.044008287	0.071401051	0.097970176	-0.200688538	-0.094018627	-0.191113056	-0.040757544	0.057792994	0.248901438	-0.075471881	-0.048135667	-0.074205317	0.029161152	0.115070217	0.048753372	-0.190296822	-0.063063718	-0.020333731	0.076525989	-0.045539038
HALLMARK_CHOLESTEROL_HOMEOSTASIS	-0.148107464	-0.348464383	-0.303611331	-0.109383138	0.024664329	-0.152577093	-0.129800694	-0.393616986	0.204915823	-0.04348684	-0.117389237	-0.306306433	-0.217489202	-0.019573606	-0.334376183	-0.25376655	0.066162125	-0.226035043	-0.24886572	-0.252560414	-0.00769635	-0.352702322	-0.28614569	-0.40162896	0.015564388	-0.373073142	-0.160039409	-0.264263853	-0.090275257	-0.167608772	0.091922475	-0.096796294	-0.156385945	-0.052636116	0.043295815	-0.062261325	-0.191818855	-0.236254289	-0.210736622	0.107944651	0.062892582	-0.078032369	-0.241111679	-0.138743785	-0.163995694	0.110623573	-0.008093121	-0.221303857	-0.214301115
HALLMARK_MITOTIC_SPINDLE	0.12046508	0.311337796	0.376399667	0.338038139	0.243928344	0.263017397	0.348692076	0.101520333	0.170461021	0.264370336	0.253486055	0.395490328	0.428654194	0.066680175	0.271234408	0.240881342	0.272921648	0.288824884	0.169936781	0.157152348	0.235704692	0.211371452	0.201337509	0.279328748	0.29433906	0.171109762	-0.120242737	0.001642656	0.240861663	0.374498357	0.060605781	0.315912778	0.332565625	0.272558586	0.241692106	0.252434979	0.124451574	0.093031642	0.416251563	0.323617581	0.243237271	0.334183009	0.282043042	0.216792073	-0.062422417	0.289006462	0.075386107	0.213073529	0.401497733
HALLMARK_WNT_BETA_CATENIN_SIGNALING	0.484583202	0.152103058	-0.173711021	-0.326419678	-0.123618676	0.301435687	0.310019658	-0.047967445	0.07427041	0.008332222	0.271664797	0.197323057	0.064169598	0.113593607	-0.280700432	0.201082777	-0.234108779	-0.004765047	-0.134383719	0.237254066	-0.010173768	0.162469242	0.085750396	0.011306632	0.371348753	-0.122830893	0.157194664	-0.004703672	0.096945225	0.284072377	0.147299776	0.141149111	-0.121649133	0.138893544	0.225491879	0.154928106	0.103468649	0.040611309	0.386237976	0.204006359	0.077346214	0.063122503	-0.105691183	-0.2872778	-0.124884817	-0.043630264	0.017975275	0.054857409	-0.094586828
HALLMARK_TGF_BETA_SIGNALING	0.174075205	-0.125647739	0.029831227	-0.012661296	-0.043098657	0.254377478	0.062883644	0.081321966	-0.177865843	0.087582075	-0.07519904	0.134856502	-0.189587946	0.030475544	0.248594105	-0.003711969	-0.104127558	0.068339701	-0.089793439	0.318007211	0.388325948	-0.093166269	0.130694641	0.025304318	0.188348396	0.173860536	-0.05909471	0.122027173	-0.038664183	-0.0910238	0.187719922	0.008749597	-0.147358274	0.067249653	0.161758771	0.071904646	-0.097944317	-0.226813318	-0.01505144	-0.195254594	0.19048304	0.282407599	-0.374208339	-0.170826639	0.051904072	-0.266743124	0.007789753	-0.306345203	-0.003864664
HALLMARK_IL6_JAK_STAT3_SIGNALING	0.029200088	-0.169257417	-0.091079126	-0.166203915	-0.045180436	-0.085077318	0.041757315	-0.193764825	0.122687395	-0.208790898	-0.237722429	-0.118201964	-0.2470286	-0.208058714	-0.147257441	-0.121780275	0.378508648	-0.1526317	-0.106880751	-0.142215226	0.21932698	-0.28361401	-0.104527542	0.183229876	0.174968778	-0.307564541	-0.151061156	-0.072047649	0.107727195	-0.189764465	0.021069231	-0.035637148	-0.297734154	0.115199067	-0.351758039	-0.115576867	0.061061391	-0.116540674	0.132880453	0.095973653	-0.062100477	-0.099909684	-0.115957405	0.048466823	-0.023189282	-0.20374418	-0.062214954	-0.214365827	-0.003497971
HALLMARK_DNA_REPAIR	-0.310744703	-0.117770325	-0.339448464	-0.299691902	-0.229657641	-0.253449696	-0.326677079	-0.328480062	-0.094422106	-0.222319722	-0.140174908	-0.178068051	-0.096392553	-0.323142606	-0.257169669	-0.257338358	-0.160781834	-0.203893248	-0.270052619	-0.378884699	-0.171088706	-0.06032508	-0.197294255	-0.349530735	-0.133988097	-0.230486368	-0.190038164	-0.109404236	-0.16380022	-0.281349593	-0.30552882	-0.239226157	-0.062409319	-0.222475746	-0.19505693	0.012389896	-0.210193502	-0.082818638	-0.144316785	-0.097296218	-0.035775601	-0.2263828	-0.164786236	-0.170120496	-0.219654602	-0.30737497	-0.186399274	-0.247042009	-0.141477486
HALLMARK_G2M_CHECKPOINT	0.30821328	0.396605762	0.432383678	0.301952865	0.176675237	0.248145168	0.320051583	-0.041449282	-0.095226798	0.198693216	-0.03273475	0.435392672	0.455906291	0.06371486	0.107116725	0.247764419	0.080909829	0.227823022	0.157454019	0.047427166	0.040809637	0.09633783	0.235349065	0.200557483	0.23635181	0.011878294	-0.266406796	-0.075026695	0.109603709	0.419190356	0.007312422	0.170233068	0.175792529	0.203429322	0.054318918	0.190011691	-0.079413515	-0.037846148	0.441791242	0.105337271	0.16867625	0.23808457	0.298001232	0.199306092	-0.348024314	0.130149684	-0.031889987	0.125824309	0.396026963
HALLMARK_APOPTOSIS	0.271690179	-0.168242081	0.064936919	0.137765956	0.028061677	-0.005354286	0.100445579	-0.079081544	0.053712954	0.060572514	-0.094763427	0.194518329	-0.097649832	0.072481403	0.130145113	0.12506383	0.169927564	0.123272102	0.018393831	-0.016225338	0.088023344	0.066950888	0.019054352	-0.172202798	0.263460537	0.099324367	0.0957588	0.235119009	0.10564395	0.199255563	0.14372916	0.167399256	-0.006767123	0.148820151	-0.014108247	0.024186505	0.250607345	0.007356237	-0.051999295	0.125921427	0.054919445	0.137371918	-0.070262824	0.005996573	0.03559992	0.003273435	-0.078343961	0.069266076	0.17635282
HALLMARK_NOTCH_SIGNALING	0.150039986	-0.117348287	0.077917986	-0.003787962	0.072196091	0.153793921	0.172933227	0.28240329	0.195225396	-0.130646646	0.047799688	-0.096286589	0.139512641	-0.185887767	0.01983905	0.20577599	-0.404237029	0.112023609	0.073265081	0.003435964	0.044880468	0.252917031	0.107430088	-0.124716497	-0.016372204	0.218984109	0.309626662	0.242942	-0.064940853	0.176893859	-0.364175872	-0.087248026	-0.036740661	-0.121947072	0.129920245	-0.046647355	0.14155185	-0.020900825	0.317629943	-0.124633988	-0.031488072	0.240426899	0.110129146	-0.051195698	-0.168709635	0.104359681	-0.206893382	-0.280146552	0.160729753
HALLMARK_ADIPOGENESIS	-0.193201894	-0.200343008	-0.226341437	-0.070647139	-0.088566455	0.037577479	-0.052006367	0.056339059	-0.179389132	-0.066905174	-0.100916551	-0.198137176	-0.283086373	-0.041809306	-0.102218378	-0.027623108	0.036523259	-0.119412891	-0.128180505	-0.177433449	-0.057714642	-0.086803769	-0.239801351	-0.020274892	0.107785045	-0.090350503	-0.084933634	-0.301224923	-0.006368074	-0.062114952	-0.142135993	-0.165725267	-0.051775122	-0.07886728	-0.111247649	0.016102064	-0.124831052	-0.014868462	-0.258392058	-0.106325602	-0.009598791	-0.034054357	-0.083592363	0.081407809	-0.122173495	0.154531564	-0.023283647	-0.131338004	-0.25921498
HALLMARK_ESTROGEN_RESPONSE_EARLY	0.138145613	-0.129603427	-0.120581486	-0.232418595	-0.014521085	0.161466827	0.033326355	0.042744485	-0.048730734	-0.079708573	-0.162456788	0.011592853	-0.073194081	0.019381659	0.088368226	-0.092421065	0.019788581	0.112675879	-0.126809897	0.054203677	0.054929787	-0.082134761	-0.081322016	0.199720366	-0.044297302	-0.096981493	0.005570226	-0.088501503	0.005717658	-0.189200837	-0.038131259	-0.060288562	-0.109037606	-0.064092813	-0.049048846	-0.11564769	0.110507045	0.053381155	-0.00219972	-0.104585833	-0.141018948	-0.02170956	-0.14461026	-0.206182339	0.047790273	-0.05998969	-0.043684919	0.050275101	0.006500056
HALLMARK_ESTROGEN_RESPONSE_LATE	0.03291491	-0.100506001	-0.139219103	-0.06734258	-0.130513987	0.103873264	-0.023713818	-0.033447985	-0.022831773	-0.084462749	-0.035706524	0.070344444	-0.03484723	0.096875364	-0.08552134	-0.093499477	-0.045632001	0.002675088	-0.036686788	-0.053736804	-0.064255277	-0.22579127	-0.006578423	0.043066594	-0.164306837	-0.187320817	-0.165430669	-0.138092985	-0.128718306	-0.166292081	-0.054198256	-0.000382094	-0.084930692	-0.140279756	0.086683243	-0.125898134	0.050598742	0.006386335	-0.190875484	-0.061790488	-0.110360781	0.05345906	-0.113986897	-0.155409066	-0.084248119	0.036857035	0.008729791	-0.053895058	0.049786558
HALLMARK_ANDROGEN_RESPONSE	0.104165889	-0.093352402	-0.036744307	-0.008816217	-0.151761075	0.00104735	-0.045502529	0.04381723	-0.053147996	0.035561427	0.004261977	-0.059995534	0.088433846	-0.007536983	0.074957511	-0.019609309	0.086643888	-0.004330611	0.173129384	-0.169091845	-0.126877024	-0.109609515	-0.065847431	0.167033441	-0.044726541	-0.042631371	-0.061841442	0.02061108	-0.047672134	0.07047823	-0.132701112	-0.036090814	0.12713036	-0.088695623	-0.034303778	-0.092586513	0.059188747	-0.018859972	-0.094366979	-0.055160294	0.015943179	-0.034231493	-0.209995504	-0.012328807	-0.032118562	-0.10164419	-0.111412742	0.099503986	0.122610198
HALLMARK_MYOGENESIS	0.103326918	-0.178990429	-0.150088663	0.158563561	0.046011632	-0.164692095	0.046978856	-0.222466363	0.014255248	0.228334511	0.034827034	-0.078204951	-0.252489001	-0.184098415	-0.078835031	-0.051226829	0.068338022	0.073667918	-0.016687925	0.076605038	0.161887706	0.080024995	-0.089031281	0.072451607	-0.218143947	-0.156520552	-0.081873668	-0.052222764	0.024245537	0.005352451	-0.07904018	0.064626641	-0.152899662	-0.094716653	-0.20321217	0.001194371	-0.195861294	-0.079749606	-0.302505835	0.117328792	-0.074337323	0.076971003	0.201309803	-0.002938622	0.092037681	0.095866564	-0.163481279	-0.132013965	-0.18568084
HALLMARK_PROTEIN_SECRETION	-0.151761714	-0.24832023	-0.022687062	-0.251763363	-0.20313142	-0.139947786	-0.131848572	-0.235202911	-0.177598177	0.047730668	-0.032098676	0.001371577	0.140257621	-0.018854247	-0.040523836	0.039556924	-0.0208071	-0.219130149	0.163636367	-0.13529439	-0.029291599	-0.248157729	-0.217733232	-0.064667446	-0.046185969	0.006821911	-0.290574051	-0.263969081	-0.068706167	-0.005950837	-0.031364861	-0.001787753	-0.269886874	0.158608255	-0.122214725	-0.141412265	-0.0576466	-0.082130563	-0.185943565	-0.158957183	0.056838833	-0.153247075	-0.077475777	-0.00984491	0.016025861	-0.192484671	-0.120045071	0.000931811	-0.20138818
HALLMARK_INTERFERON_ALPHA_RESPONSE	0.248631889	-0.058197705	-0.1680742	0.072392843	0.073837754	0.076290743	0.039357729	-0.013773346	-0.013336963	0.198651208	-0.055699709	-0.00944318	0.140181542	0.114369824	0.20055559	-0.148604729	0.144942883	0.024285854	-0.054625285	-0.029933985	0.261522852	0.173030583	0.180729474	0.008616183	-0.035961808	0.091955205	0.109247693	0.152297276	0.01435835	0.123196189	0.262882116	0.065562203	0.085106015	0.327878909	0.126182592	0.171723319	0.133236717	0.161901826	0.032998479	0.509538918	0.092143798	-0.087314434	-0.005178279	0.035400036	-0.299637616	0.214444471	0.156576643	-0.0979277	-0.101422544
HALLMARK_INTERFERON_GAMMA_RESPONSE	0.254298905	-0.085838741	-0.211624662	-0.121897795	-0.030823175	-0.07388196	0.013543941	-0.185030416	0.116828969	0.000810024	-0.083577448	-0.264354391	-0.175895978	-0.141048365	-0.09548227	0.013940949	-0.01254865	0.11788516	-0.115100573	-0.173765061	0.113432673	-0.086034004	0.073490671	-0.034743991	0.00661541	-0.043058737	-0.012396463	0.006035714	0.085229806	0.033605442	0.061957807	0.077441419	-0.131480133	0.200419895	-0.022101846	0.014917018	0.061802336	0.098524243	-0.027506932	0.206155166	-0.148915523	-0.027830373	-0.163519067	-0.021247936	-0.200505229	0.00517975	-0.064862963	-0.229968886	0.145627118
HALLMARK_APICAL_JUNCTION	-0.047811275	-0.273205246	-0.022612878	-0.066230035	0.033387266	0.024647673	0.033616456	-0.057392934	-0.027380962	0.101747493	0.017480084	-0.109034624	-0.114001494	0.04619017	-0.096506133	-0.163325284	-0.01648391	0.063697515	0.109483012	0.001051506	0.015099891	-0.195171229	0.024921806	0.034013697	-0.104923025	-0.087549029	-0.18576424	0.097163108	-0.231719017	-0.076526615	0.015088141	-0.263907996	-0.050427276	-0.033305647	-0.065508713	-0.144712409	-0.038583213	0.008833618	-0.012198913	0.055827201	0.034151972	-0.181978148	-0.132585854	-0.254874149	-0.087564914	-0.07426486	-0.178258298	-0.141439218	-0.088327838
HALLMARK_APICAL_SURFACE	-0.076123752	-0.32049419	-0.101258496	-0.330552078	-0.045560056	0.065897147	0.099736779	0.139932735	0.294674307	-0.116945215	-0.167026413	0.009547202	-0.238089375	-0.305848535	0.295712224	0.093782497	-0.112155853	0.164501834	0.021189128	-0.067804871	-0.243641892	-0.19226334	-0.185480816	0.204939496	-0.028453715	-0.331126376	-0.16438884	0.124786041	-0.381758566	0.194999401	-0.169918508	0.173451901	-0.340721793	0.050359312	-0.024435934	-0.085528529	-0.284918993	-0.055651013	-0.295871016	-0.192958876	-0.116198962	-0.18451082	-0.347686342	-0.140756234	0.011553765	-0.234797445	0.054255382	0.048170599	-0.193726647
HALLMARK_HEDGEHOG_SIGNALING	0.168908579	0.058388197	-0.412797791	0.044155155	0.330237998	0.407506084	0.096344009	-0.084640491	0.171067873	0.094941493	0.13485619	0.066534283	0.281543507	0.192215843	0.218755001	-0.205158676	-0.248748553	0.431900227	0.051988907	0.013356377	0.151835823	-0.081873777	0.218507549	0.000929497	0.081219621	-0.251973159	-0.023512373	-0.247933937	-0.274450763	0.249489743	0.065214823	-0.333658326	-0.250559534	0.180239833	-0.247685	0.234960535	0.19493354	0.059798695	0.101228776	-0.242863455	0.199548624	-0.323111206	-0.249797825	-0.021383558	0.021072905	-0.070921729	-0.278963296	-0.243622071	0.13972224
HALLMARK_COMPLEMENT	0.086568728	-0.190492759	-0.175838871	0.021918089	0.15351555	0.020946237	-0.03136949	0.182722246	0.218968619	0.023225898	0.01779212	-0.13946499	-0.049970646	-0.011447223	0.10692624	-0.181326787	0.090902188	0.103229694	-0.014431765	-0.109237509	0.071842832	2.27E-05	0.018233493	0.027876861	-0.016667919	-0.022645919	-0.19444722	-0.087894237	-0.121333993	0.010350978	0.114368691	-0.027888463	0.139468306	-0.032747112	0.113635883	0.085368561	0.074172767	-0.039114889	-0.024641208	0.088480721	-0.042075161	-0.086770758	0.073386889	-0.124708823	-0.014538132	0.09388604	0.020042996	-0.027115143	-0.108393997
HALLMARK_UNFOLDED_PROTEIN_RESPONSE	-0.051238605	-0.204192756	-0.243372504	-0.231424265	-0.257695951	-0.382435578	-0.337156765	-0.220000353	-0.224739146	-0.008045339	-0.103344029	-0.387357497	-0.135524595	-0.225254988	-0.231160683	-0.167195774	-0.190309226	-0.23965538	-0.007723374	-0.272362209	-0.137909813	-0.024385617	-0.056767868	-0.10545559	-0.225173099	-0.256697646	0.00548675	-0.203107308	-0.156936183	-0.252084376	-0.246956685	-0.23013431	-0.355302631	-0.283048994	-0.176638919	-0.258358618	-0.250084988	-0.007757837	-0.203212593	-0.081860743	-0.155643096	-0.171485874	-0.25306914	-0.088611716	-0.0967464	-0.173673397	-0.205991656	-0.045965798	-0.370906132
HALLMARK_PI3K_AKT_MTOR_SIGNALING	-0.049924888	-0.255733162	-0.23715912	-0.283656921	-0.037208745	-0.081265269	-0.086528291	-0.247856142	0.011536487	-0.030675461	-0.074312025	-0.229876276	-0.336883289	-0.168355248	-0.137876405	-0.177813849	-0.234893412	-0.090596158	-0.146832233	-0.028452708	-0.215770439	-0.20364146	-0.126739548	0.084663768	-0.057428854	-0.272046561	-0.082856275	-0.264058371	-0.225260273	-0.019809518	-0.02241809	-0.195622716	-0.183735408	-0.133527405	-0.25438618	-0.154123312	-0.21596103	-0.170633844	0.110565224	-0.065367735	-0.110328018	0.042301927	-0.125478742	-0.171323898	-0.145152386	-0.282258964	-0.179875499	-0.222364095	-0.183028053
HALLMARK_MTORC1_SIGNALING	-0.099631944	-0.235668095	-0.210116916	-0.179439311	-0.107375621	-0.125004551	-0.23065109	-0.255968857	-0.049691111	-0.045128402	-0.090692761	-0.359056284	-0.212735937	-0.176002189	-0.196831156	-0.224398924	-0.189014359	-0.295238523	-0.262829242	-0.246668288	-0.063435365	-0.187905438	-0.124914389	-0.136120189	-0.177809133	-0.231186512	-0.262006313	-0.287313877	-0.206012818	-0.211628621	-0.13334707	-0.175393817	-0.213271503	-0.167833277	-0.117641366	-0.279710854	-0.190960893	-0.087973157	-0.303095635	-0.052910245	-0.165564892	-0.079207118	-0.248385471	-0.004026277	-0.240233002	-0.176325697	-0.276948086	-0.189141368	-0.25974792
HALLMARK_E2F_TARGETS	0.010853712	0.46492988	0.198085056	0.103453885	0.083430277	0.040633482	0.141096477	-0.124005611	-0.238911292	-0.004246896	-0.129884172	0.292796331	0.145011598	-0.092629342	-0.021076632	-0.032805185	-0.086036234	0.059931489	-0.094577394	-0.11654523	-0.018791025	0.123782395	0.457918374	-0.015487503	-0.015850304	-0.051919493	-0.293257524	0.105193346	-0.055877425	0.162566684	-0.161672744	-0.021972608	0.089220983	0.062892876	0.066309708	0.149349533	-0.14090883	-0.128833407	0.245799593	0.072656508	0.222564532	0.039950632	0.107407947	0.051521343	-0.346793396	-0.143851816	-0.15940624	0.06561837	0.171234159
HALLMARK_MYC_TARGETS_V1	-0.019361274	-0.091833512	-0.382246061	-0.186379979	-0.278935885	-0.323779492	-0.409553261	-0.15758635	-0.109451509	-0.247850731	-0.117953543	-0.446485055	-0.324548278	-0.259702835	-0.115377104	-0.178120055	-0.173213156	-0.239320475	-0.128807481	-0.219685385	-0.193613769	-0.19214797	-0.13282283	-0.257319212	-0.197906259	-0.176180606	-0.177942409	-0.117295701	-0.16103552	-0.390135902	-0.121042425	-0.268447319	-0.336705557	-0.144309446	-0.071886624	-0.185860648	-0.220802166	0.001256751	-0.265605033	-0.16416184	-0.208454759	-0.165781166	-0.346753225	-0.043943904	-0.134557785	-0.097317642	-0.183775096	-0.102434208	-0.212071671
HALLMARK_MYC_TARGETS_V2	-0.376291004	-0.35029482	-0.383239824	-0.327111018	-0.396315118	-0.491167547	-0.480951504	-0.246583905	-0.375845974	-0.339100582	-0.221601171	-0.385373037	-0.431610364	-0.360286193	-0.273318419	-0.212114746	-0.332252523	-0.343970691	-0.458488794	-0.403080224	-0.418280159	-0.472528183	-0.242868592	-0.182745473	-0.502161335	-0.484994007	-0.174433405	-0.043157951	-0.357025376	-0.393081564	-0.374155565	-0.445998156	-0.47335088	-0.415394388	-0.494368614	-0.391834247	-0.335313329	-0.144919371	-0.387161782	-0.324342504	-0.265383713	-0.421251608	-0.405350855	-0.408783192	0.002049853	-0.383050552	-0.349252689	-0.090972342	-0.434080229
HALLMARK_EPITHELIAL_MESENCHYMAL_TRANSITION	0.095399327	-0.09147896	-0.094929685	-0.152259665	0.034970555	-0.004635182	0.150246411	-0.29284448	0.121749888	0.02509196	0.038663681	-0.094526561	-0.219819726	-0.161391351	0.051191238	-0.223268143	0.130999113	0.215486107	-0.112672806	0.057713201	-0.138541427	-0.04886833	-0.031085252	-0.027006599	0.079235241	-0.095125319	-0.167216458	-0.03894472	0.04760991	-0.13587085	0.005465321	-0.03234451	-0.240074248	-0.107125374	0.043024564	-0.148953772	0.027372296	0.022086293	-0.003122893	0.004049442	0.10178621	-0.277289216	-0.016322017	-0.177925592	0.023788856	-0.001935716	-0.095450344	-0.12711089	-0.082136333
HALLMARK_INFLAMMATORY_RESPONSE	0.187500632	0.035531874	-0.146826391	-0.147582443	0.228764755	0.105691811	0.035085241	0.097167812	0.105672929	0.031823667	0.103743086	-0.207213546	-0.03662349	-0.066535306	-0.178608556	0.192585135	-0.005669568	0.09024624	-0.040888185	0.126848458	-0.131211916	-0.056917761	0.075333412	0.156335312	0.142848149	0.004594722	-0.194109842	-0.071392559	0.029465649	-0.006091076	0.240473468	-0.044627159	-0.139397666	0.061829431	-0.007034593	0.10465212	0.097307235	0.190957022	-0.018774685	0.133944892	-0.058469775	-0.103429555	-0.109183637	0.061865384	0.034897942	-0.096106509	-0.044331898	0.027420003	0.140652573
HALLMARK_XENOBIOTIC_METABOLISM	-0.008191809	-0.29397592	-0.251000807	-0.075354329	-0.060141477	-0.11711824	-0.183847899	-0.231914923	0.013370761	0.043433166	-0.126783129	-0.098167114	-0.16493467	0.051171618	0.037763675	-0.113242071	-0.085615812	-0.12197345	-0.157463722	-0.175465265	-0.208732721	-0.022479821	-0.184308082	-0.065180547	0.01894113	-0.035759537	-0.226338051	-0.14312832	-0.083588349	-0.099896457	-0.033841765	-0.004500428	-0.269620732	-0.190902767	-0.055899593	-0.263250579	-0.225621309	0.050439283	-0.173035925	-0.141804361	-0.024683769	-0.148538459	-0.272380731	-0.15604845	-0.071626957	-0.154735505	-0.099806891	-0.011534826	-0.023047369
HALLMARK_FATTY_ACID_METABOLISM	-0.16004817	-0.291200226	-0.257135143	-0.206764957	-0.206023797	-0.028529322	-0.087746717	0.081864148	-0.125835925	-0.186072554	-0.025633954	-0.240224398	-0.136783679	-0.037290937	-0.078691405	-0.132044211	-0.079746978	-0.182986823	-0.226672003	-0.08864612	-0.159992485	-0.065066393	-0.28052594	-0.124922552	-0.09662208	-0.117904005	-0.168673986	-0.044330013	-0.203672797	-0.025524133	-0.066877556	-0.047317777	-0.274103507	-0.239561589	-0.121303272	-0.14565595	-0.224153399	-0.191325242	-0.325675059	-0.072289246	-0.020259652	0.097159675	-0.260322385	-0.02810523	-0.033287114	-0.012442877	-0.185954255	-0.107005777	-0.288514256
HALLMARK_OXIDATIVE_PHOSPHORYLATION	-0.309339197	-0.406774553	-0.422992466	-0.260599877	-0.284356462	-0.177724672	-0.495588594	0.095437773	-0.197709466	-0.192359189	-0.151333653	-0.434832159	-0.397855673	-0.094663329	-0.216657734	-0.119526302	-0.140810897	-0.257166465	-0.261272726	-0.348407503	-0.22252356	-0.337288003	-0.418472211	-0.310544688	-0.012503002	-0.132303674	-0.275711397	-0.412229718	-0.298275352	-0.408136062	-0.288016649	-0.310513855	-0.310331086	-0.248827202	-0.189532064	-0.168154784	-0.421241474	-0.210653036	-0.509494996	-0.110277766	-0.22986019	-0.15595714	-0.330524961	-0.10957015	0.03879269	-0.133159008	-0.099808278	-0.207783744	-0.351704704
HALLMARK_GLYCOLYSIS	0.065234404	-0.04552358	0.154157847	-0.138261013	-0.115230994	0.089207216	0.093765515	-0.074209593	-0.172487952	0.165930191	-0.067972609	-0.028230941	0.135942029	-0.217505732	-0.034000823	-0.020739242	0.119405533	-0.041430816	0.04908605	0.147798276	-0.015816408	-0.124035142	-0.0100972	-0.048486105	0.006735619	-0.137187125	-0.198260386	-0.160820276	-0.197163661	-0.011995587	0.003920626	0.010565323	-0.172902577	-0.000988826	0.14913557	-0.005015154	-0.107620192	0.090462345	-0.176965472	0.062022356	-0.045725717	0.151239881	0.196304674	0.054078457	-0.08623214	-0.089542728	-0.086212423	0.193880096	-0.083835949
HALLMARK_REACTIVE_OXIGEN_SPECIES_PATHWAY	-0.103811545	-0.183938309	0.016904998	-0.016640259	-0.065936971	-0.276848884	-0.156571981	-0.122127315	-0.099999887	0.130334887	0.00763173	-0.197941908	-0.053989164	-0.045895013	0.017040443	-0.241126703	-0.154913114	-0.029984663	-0.031989012	-0.251220901	0.186917888	-0.283883519	-0.179561797	-0.411583774	-0.015248434	0.068960097	-0.152367406	-0.218567568	-0.026604542	-0.073201442	-0.180499767	-0.053228422	-0.221455168	-0.009958689	0.092170246	0.018204845	-0.148095348	-0.070284557	-0.345199287	-0.184701404	-0.07807112	-0.089845553	-0.079649254	-0.276734559	0.001250295	0.015548737	-0.111269633	0.052309084	-0.178495386
HALLMARK_P53_PATHWAY	0.072126572	-0.192090806	-0.254901293	-0.038996008	-0.022959385	0.042004661	0.115840664	-0.071693952	-0.000271847	0.044894684	-0.057761615	-0.118620166	-0.215817188	-0.14814298	-0.062845629	0.13290121	0.020173014	-0.013800269	-0.078773864	0.006816489	-0.003391521	0.106109663	-0.106419131	0.062715953	0.125526121	-0.042265394	0.11564357	0.012266484	-0.002736852	-0.008344758	-0.030602826	0.049420891	-0.051046286	0.122163401	-0.101597965	0.11345393	0.072501773	0.157341984	-0.122883263	0.03023851	0.016815327	0.004236268	0.028469637	-0.101223816	-0.002544028	-0.006993708	0.119468034	0.115371611	-0.018127382
HALLMARK_UV_RESPONSE_UP	0.013929703	-0.168297349	-0.187113754	-0.24443413	-0.16340078	-0.078812365	-0.118068911	-0.2335208	-0.062788328	-0.059218394	-0.049036467	-0.248476211	-0.323306482	-0.198557552	-0.173459796	-0.167587584	-0.217243338	-0.200441459	-0.216416577	-0.115275003	0.016102892	-0.301844093	-0.04958164	-0.127399224	-0.125742863	-0.120523156	-0.006659628	-0.175246467	-0.105102255	-0.192492713	0.13578316	-0.01701967	-0.023369832	-0.080113847	-0.291344487	-0.149973175	-0.04868289	-0.009269661	-0.032158915	-0.121386221	-0.244897046	-0.245152977	-0.086007932	0.048885954	-0.01566402	-0.142712462	-0.028644266	-0.006194182	-0.086444096
HALLMARK_UV_RESPONSE_DN	0.192754625	-0.068168363	0.153561378	-0.201175786	0.101492842	0.069488883	0.137888083	0.019866327	0.026951	0.052543764	0.067199772	0.225041032	0.316204322	-0.102084513	-0.030071185	-0.023453849	0.110181557	0.11993647	-0.050243164	0.093345114	0.111899057	-0.099644172	0.014051291	-0.064194362	0.017110941	0.006776723	0.046669908	0.145212803	0.152261826	0.275027599	0.081540095	-0.123900247	-0.024075926	0.136749059	-0.054738904	-0.02785224	0.0970856	-0.090956741	0.14137466	0.062184434	0.029689507	0.086515236	0.040476501	-0.120265031	0.088053791	-0.036928354	-0.039105946	0.002756217	0.16684512
HALLMARK_ANGIOGENESIS	-0.401850426	-0.302000116	-0.165855166	-0.424431351	0.210050333	0.157005707	0.243147247	-0.198963301	0.079990377	0.086075675	-0.210613176	-0.129277917	-0.400254355	-0.155195196	0.253091719	0.120480067	0.248787007	0.464953768	0.300796359	0.134401191	0.09088227	-0.010876252	0.192452112	-0.21367652	0.136910946	0.069876917	0.167795416	-0.108686296	0.113985538	0.021851024	0.106085052	0.057241864	-0.230279152	0.069960356	0.04145627	0.033282846	-0.012462076	0.29008193	0.391960885	0.242650766	-0.146680997	-0.045620551	0.110342741	-0.476299541	0.246566297	-0.323377454	-0.225657927	-0.116718207	0.072524984
HALLMARK_HEME_METABOLISM	0.012431674	-0.045132377	-0.013913026	-0.24147188	-0.01699001	0.040341762	0.071659907	0.090771908	0.029083433	0.114086746	-0.137180421	-0.014808984	-0.074406099	-0.119526045	0.007878596	-0.148249951	-0.039292678	-0.22318243	-0.024881555	-0.051760206	-0.144136771	-0.181875129	-0.201293882	0.026554617	-0.114582512	-0.078378063	-0.118710642	-0.164140699	-0.01029868	0.049733736	-0.105486847	0.052993042	-0.179491614	-0.096905199	-0.016779801	-0.170443112	-0.140889827	-0.061866052	-0.182869691	-0.181164679	-0.114401036	-0.21763817	0.106284203	0.023001984	-0.010321476	-0.10577441	-0.076537212	-0.154512244	-0.096925785
HALLMARK_COAGULATION	-0.067876566	-0.38940871	-0.192126518	-0.136337387	-0.001634149	0.012700849	0.006790292	-0.015048021	0.066469435	-0.034095675	-0.055149646	-0.104172318	-0.271483077	0.018859567	0.124671775	-0.354788064	-0.030135483	-0.052447161	-0.278705395	0.046105999	-0.084005358	-0.165370632	-0.084866658	0.064117422	-0.112526482	-0.119831527	0.011972513	-0.044881297	-0.070886542	-0.214055273	0.136476991	0.05993702	-0.307174659	-0.11958833	0.179059391	0.146395366	0.008345373	-0.246573199	-0.005714549	-0.165043892	-0.306327433	-0.100129098	0.128937323	-0.224269063	0.243234549	-0.011781301	-0.061271084	0.039554414	0.173251312
HALLMARK_IL2_STAT5_SIGNALING	0.003816146	-0.110393011	-0.320158004	-0.269629887	0.125172066	-0.008950544	-0.015471374	-0.108466365	-0.207256016	-0.124687822	-0.030031226	-0.045556847	0.03541998	-0.255543276	-0.114140982	-0.051231169	0.007292368	0.16519938	0.039602431	-0.251963697	0.047513206	-0.200991009	-0.00092062	-0.064676936	-0.012445477	-0.197413363	-0.156635643	0.093177301	-0.12559589	-0.103303964	0.028205881	-0.040726488	-0.158586803	0.019260237	-0.036143804	-0.12367031	-0.166596553	-0.055182906	-0.020911046	-0.001680132	-0.168670205	-0.229292454	-0.173887709	-0.069588863	-0.018891335	-0.171052204	-0.100627982	-0.012065651	-0.145512791
HALLMARK_BILE_ACID_METABOLISM	-0.132676232	-0.146641512	-0.208146301	-0.031226657	-0.064804174	0.014139064	-0.064796139	-0.137026984	-0.19669201	0.022340383	-0.115524718	0.133538164	-0.142762823	-0.064153713	-0.062117396	-0.060719068	0.135081648	0.08654158	0.064085181	0.013514955	-0.030028153	0.092601426	0.12744486	0.010622717	0.027110043	0.136691496	-0.149809822	-0.028281582	-0.05763875	0.120175188	-0.232601937	-0.008918466	-0.107290641	-0.126869799	0.273103264	0.039951528	-0.151905225	0.087388489	0.096390528	0.13940226	0.03787036	0.110245466	-0.114469138	-0.050072328	-0.081308564	0.223028713	0.109087987	0.045923098	-0.028247453
HALLMARK_PEROXISOME	-0.169889004	-0.271256053	-0.291664168	-0.220022809	-0.091614066	-0.223184739	-0.212797409	-0.326357567	-0.228213525	-0.226672104	-0.211860624	-0.220251717	-0.102940508	-0.241914715	-0.131766132	-0.252108594	-0.070810281	-0.270138131	-0.238076951	-0.131449712	-0.062248525	-0.220142515	0.007669837	-0.130132508	0.02038642	-0.12547689	-0.266724021	-0.153434688	-0.274029987	-0.151266333	-0.284050635	-0.145104014	-0.342785162	-0.129133287	-0.122768424	-0.3473961	-0.161543416	-0.039697617	-0.023205697	0.037855921	-0.306255119	0.029290902	-0.249604322	-0.201143386	-0.223319657	0.242037403	-0.090800103	-0.244414668	-0.068215219
HALLMARK_ALLOGRAFT_REJECTION	0.220620919	0.019886098	-0.409209995	-0.294876909	-0.052014563	-0.273468298	-0.22044691	-0.20105995	-0.170955225	-0.01177182	-0.031583459	-0.430412527	-0.355272617	-0.180912539	-0.175964897	-0.079684051	-0.01454271	-0.091323931	-0.167334714	-0.065742519	-0.134405217	-0.258747349	0.015326051	-0.188747216	-0.072843639	-0.348149421	0.046831491	0.072982793	-0.135844745	-0.319702221	0.001700589	-0.131747658	-0.221494806	-0.098488334	-0.123530947	0.022171077	-0.105792925	-0.228040627	-0.204115961	-0.059732824	-0.27172619	-0.305010415	-0.197780153	-0.092588334	-0.28970544	-0.319872722	-0.272165717	-0.247986866	-0.108172405
HALLMARK_SPERMATOGENESIS	0.291429028	0.401430564	0.378458523	0.334171879	0.277902701	0.07500439	0.283690129	0.212709208	0.041328902	0.194766398	-0.091856517	0.183669975	0.206659136	-0.077631225	0.19694295	0.033781754	0.098551702	0.16732016	0.104713704	0.082052006	0.120555958	-0.031002704	0.2427171	0.22321206	0.206440073	0.111414857	-0.082738038	0.086700921	0.256043425	0.363250386	0.208522814	0.230205465	0.258001598	0.265910654	0.320133569	0.192759687	0.159740138	0.151282469	0.296811199	0.295515284	0.267158643	0.179138663	0.276270317	0.290455567	0.013551943	0.16147151	-0.09246323	0.023679168	0.250564881
HALLMARK_KRAS_SIGNALING_UP	0.235357323	-0.064139232	-0.061109632	0.151406764	0.24182862	0.02501586	0.152560906	-0.003867519	0.262464977	0.106343833	0.055997034	-0.03149481	-0.08362097	-7.94E-05	0.120358393	0.125023417	0.018514618	0.160434781	0.008020716	0.1526908	0.191743818	-0.059423209	0.200978531	0.193441137	0.064545165	0.121316762	0.109010185	0.158226558	-0.006951908	0.117248379	0.22854256	0.045910476	0.127151289	0.199039425	0.202218125	-0.016361837	0.01342943	0.185810382	0.222894218	0.10142295	0.012620857	0.228343779	0.167507583	-0.00678595	0.045351131	-0.033583557	-0.04005491	0.043411237	-0.033720714
HALLMARK_KRAS_SIGNALING_DN	0.118547824	-0.096206253	0.339739556	0.079333388	0.05992261	-0.107542955	0.314437268	0.172838204	0.176052603	0.027462975	0.11503227	0.164895288	0.081452004	0.197928334	0.214869523	-0.000597614	0.060371424	0.239172521	-0.063395624	0.325911709	0.258469983	0.147282823	0.127312563	0.311201039	-0.097629069	-0.14036299	0.094544868	0.303480979	0.05578096	0.113164461	0.289491181	0.077703569	-0.207816134	0.091727439	0.130598243	0.14399514	0.030033101	0.01425773	0.177591822	0.092107808	0.081670895	-0.096842815	0.010792594	0.265188232	0.030645587	0.153841032	-0.214370411	0.073950424	0.152466777
HALLMARK_PANCREAS_BETA_CELLS	-0.085424041	-0.234415506	0.128069565	0.131024077	0.005658891	-0.651708211	-0.224340158	-0.103699778	-0.321271226	0.038254704	0.143725979	-0.158993913	0.007786349	0.137931881	-0.522511541	0.379546965	0.222461505	-0.086431039	0.226965773	-0.219899369	0.163370368	0.368622814	0.395526371	-0.275843818	-0.215946757	-0.065132876	-0.267751174	0.069977966	0.053698109	-0.30590065	-0.018119935	-0.202770698	0.09130542	-0.065000889	-0.048125755	-0.194643387	0.137636159	0.262023572	-0.418186426	0.070280304	-0.285875522	-0.162554628	0.046726551	0.016937851	-0.003414484	-0.196702929	0.234613383	-0.168640148	-0.392048466
[truncated: 1,501 more columns]
