# Supplementary material for: Comprehensive analysis of skin growth-related hub genes and microenvironment characterization in a mouse expanded skin model
Source: Front Immunol. 2024 Dec 5;15:1306353. doi: 10.3389/fimmu.2024.1306353 (PMC11655345; doi:10.3389/fimmu.2024.1306353)
Supplement: Supplementary file 12 [file Table11.csv]

	Sublining fibroblast	Lipofibroblast	Sublining fibroblast	Lipofibroblast	Lipofibroblast	Lipofibroblast	Lipofibroblast	Sublining fibroblast	Lipofibroblast	Sublining fibroblast	Lipofibroblast	Lipofibroblast	Lipofibroblast	Lipofibroblast	Sublining fibroblast	Lipofibroblast	Sublining fibroblast	Lipofibroblast	Sublining fibroblast	Lipofibroblast	Sublining fibroblast	Activated fibroblast	Lipofibroblast	Lipofibroblast	Lipofibroblast	Lipofibroblast	Lipofibroblast	Lipofibroblast	Lipofibroblast	Lipofibroblast	Sublining fibroblast	Lipofibroblast	Sublining fibroblast	Lipofibroblast	Lipofibroblast	Lipofibroblast	Sublining fibroblast	Lipofibroblast	Sublining fibroblast	Lipofibroblast	Lipofibroblast	Lipofibroblast	Lipofibroblast	Lipofibroblast	Sublining fibroblast	Lipofibroblast	Sublining fibroblast	Lipofibroblast	Lipofibroblast
HALLMARK_TNFA_SIGNALING_VIA_NFKB	-0.039663781	0.091975448	-0.057676761	-0.025266341	0.097721968	-0.008159374	0.17315384	0.152573127	0.046989532	0.01297083	0.173710948	-0.051464943	0.127330684	0.162228605	0.097130848	0.181129391	0.08721967	0.063560879	0.226409098	-0.012970263	0.073504293	0.104621892	-0.062900047	0.036036218	0.264280027	0.0329943	0.081166038	0.073129306	-0.003633309	0.189689253	0.072174548	-0.094366957	0.216897433	0.214429133	0.208003323	-0.068252411	-0.071867632	-0.008921779	-0.12204202	0.185371745	0.219589334	0.160009346	0.209670993	0.215358768	0.267208882	0.00684379	0.184684341	0.121084467	0.109885034
HALLMARK_HYPOXIA	0.15853817	0.133038267	0.007196852	-0.06028106	0.206069836	0.010432959	0.057737431	0.141095977	0.101146224	0.112241946	0.19942842	-0.028639162	0.122912899	0.089520714	0.013368275	0.119361698	-0.088891666	0.053830491	0.026025018	-0.001210923	0.069555482	-0.033459838	0.096204354	-0.006546363	0.108850603	-0.044068047	0.073235154	0.058323752	-0.142990343	0.040116488	0.028866464	-0.002836316	0.086553027	0.173901787	0.026453085	-0.181158736	0.025221024	0.034489353	0.052864784	0.125999824	0.260982103	0.123646543	0.080191614	0.011329396	0.007514372	-0.050938768	0.011476584	0.103390258	-0.010885544
HALLMARK_CHOLESTEROL_HOMEOSTASIS	-0.446010362	-0.002170422	-0.363562477	-0.197154851	-0.091710363	-0.13033632	-0.051805329	-0.272451448	-0.199866725	-0.3548316	0.075844004	0.217215201	0.03946275	0.045763434	-0.479927682	-0.149509798	-0.483009024	0.113188787	-0.365584874	0.198585161	-0.346772828	-0.024746116	0.318095939	-0.052403542	-0.175026808	-0.13098768	0.020983452	0.094290797	0.210443485	0.057511839	-0.267367254	-0.026029926	-0.266043336	-0.008892409	-0.243454135	-0.037879722	-0.327601964	0.096863673	-0.142504223	0.265608281	-0.194572588	-0.16099302	-0.043085434	0.055545142	-0.18759984	0.328972616	-0.198374976	-0.059104545	0.416344272
HALLMARK_MITOTIC_SPINDLE	0.104774234	-0.020656573	0.253900029	-0.096156217	0.028059993	0.050457305	0.057816364	0.273474429	-0.087779562	0.433057834	-0.062141586	-0.077606061	-0.106060272	-0.0941107	0.402180292	-0.09176677	0.366338017	-0.0637678	0.387411128	-0.186778425	0.38854311	0.043471926	-0.233600395	-0.147601243	-0.079382647	0.232520421	-0.244807704	-0.205787676	-0.148980392	-0.057733386	0.391852412	-0.233644986	0.371708116	-0.158145065	-0.079218607	-0.13784003	0.314318476	0.016136785	0.158845041	-0.048210724	-0.123857061	-0.125232237	-0.078024995	-0.144687486	0.446382951	-0.259125147	0.191127898	0.02342231	-0.151025231
HALLMARK_WNT_BETA_CATENIN_SIGNALING	-0.034426717	0.187852665	-0.270757136	0.092451447	0.119125036	0.304102019	0.057670926	0.072787849	0.159115057	0.098446784	0.088753841	0.212009356	0.30015679	0.203963138	0.181447295	-0.048698912	0.16423845	0.112368534	0.170591255	0.034966372	0.196045753	-0.142510622	0.106272646	0.075493905	0.358325074	0.36809545	0.328803479	-0.218103808	0.094528498	0.113739544	-0.036084198	0.031329876	0.09532909	-0.217345585	0.041234608	0.457130951	0.118209655	-0.115863866	-0.121433715	0.439507692	0.48025052	0.110750958	-0.106626282	0.251807404	-0.053360285	-0.152330323	-0.037285602	0.099581837	0.341178465
HALLMARK_TGF_BETA_SIGNALING	0.164121033	0.261174416	0.139551592	-0.01652414	0.028096516	0.021535879	0.098103154	0.315678534	-0.091260253	-0.036135624	0.063811336	0.136990602	-0.077124968	0.116478686	0.068059736	0.11038754	0.102828688	0.223694035	0.282559867	-0.187453096	0.072646702	-0.075850977	0.097052967	-0.170563852	0.051700108	0.029192678	0.148577945	-0.08009282	-0.016291663	-0.182514609	-0.126809104	-0.035109434	0.143365707	-0.00170577	0.010753221	0.159998443	-0.047869852	0.071681181	0.142423117	0.188675598	-0.265706011	-0.007629854	-0.054434193	0.118689006	0.252168385	-0.011634508	-0.090524532	-0.133237705	-0.08733579
HALLMARK_IL6_JAK_STAT3_SIGNALING	0.192278145	0.259349521	0.205289985	0.187671489	0.042171544	0.08446119	0.165570638	0.174650941	0.169343422	-0.029393784	0.21900744	-0.160552926	0.193749851	0.000422263	0.036361845	0.295567529	-0.054094339	0.059279827	0.406172112	0.016412319	0.08008669	0.138046721	-0.128115736	0.187984947	0.036854084	0.073020101	0.156024209	0.130155383	0.066114971	0.174088887	-0.020147571	-0.067417824	0.312720136	0.220918498	0.182993409	0.114091542	0.240155413	0.016213726	-0.113568536	0.094536694	0.138982312	0.227878917	0.203233636	0.1681067	0.148560833	-0.130612993	0.173245664	-0.066072475	0.094247952
HALLMARK_DNA_REPAIR	0.00647006	-0.15458269	-0.214796207	-0.196547203	-0.159284721	-0.140548404	-0.262991446	0.074524595	-0.174781602	-0.053409142	-0.256186906	-0.05467024	-0.108322876	-0.278162999	-0.335009273	-0.388510087	-0.019529267	-0.202282955	-0.183285722	-0.092093905	-0.162940093	0.093569289	-0.307304741	-0.125257957	-0.022681616	-0.085481056	-0.226198921	-0.189265323	-0.147208403	-0.151706455	-0.227185466	-0.21733074	-0.028316876	-0.325247129	-0.272141829	-0.275911048	0.036284731	-0.295086318	0.003436114	-0.178445844	-0.226815135	-0.336050757	-0.161958095	-0.216816121	-0.255622398	-0.048621643	-0.115726168	-0.273123041	-0.046078118
HALLMARK_G2M_CHECKPOINT	0.107945211	-0.285175142	0.310636763	-0.363895325	-0.325808947	-0.171550911	-0.314300386	0.349899087	-0.36365283	0.418732755	-0.336026233	-0.079664035	-0.182633148	-0.410275541	0.375965559	-0.303700424	0.472174516	-0.320305639	0.392510721	-0.289574862	0.469287561	0.262680961	-0.364384574	-0.313269858	-0.016340936	0.360175074	-0.304501034	-0.355264778	-0.180480292	-0.232079283	0.397800664	-0.26678453	0.438791688	-0.374945497	-0.293324799	-0.360063178	0.360245732	-0.299767417	0.284696413	-0.253948005	-0.306300029	-0.306925784	-0.1670319	-0.373205275	0.252577877	-0.424172317	0.150151559	-0.140756476	-0.374507013
HALLMARK_APOPTOSIS	0.065070036	-0.095011487	0.155763803	-0.093956706	0.143307379	-0.233580287	0.047662297	0.042735149	-0.089438569	0.139530749	0.17782346	-0.088651594	0.12529885	0.003749927	0.051871538	-0.043944132	0.056636453	-0.173837417	0.156053957	-0.211003347	0.194481146	-0.057037305	-0.238987038	-0.140594877	0.065502501	0.136992108	-0.019601007	-0.272392649	-0.179375311	0.03221589	0.048247295	-0.299547028	0.169703632	0.137710483	-0.13912536	-0.002934824	0.043509789	-0.089132272	-0.009253485	0.050336746	0.006889362	0.056794173	-0.01403833	0.081955394	0.202189641	-0.141980379	0.027386773	-0.080984778	-0.189796175
HALLMARK_NOTCH_SIGNALING	0.014647871	-0.013828898	0.119406947	-0.095540867	0.140166614	0.068087309	-0.317427622	0.461516437	-0.112923379	0.154970348	0.233372411	-0.143973875	0.264290841	0.144050495	-0.149795105	-0.163539004	0.443233858	0.156321301	0.420000158	-0.044632442	0.127253453	0.045346975	0.146771937	-0.101078193	0.116796951	0.106094701	-0.135043757	-0.259446074	-0.000573295	-0.134679042	0.010434445	-0.387422129	0.041676249	0.012983902	0.224108851	0.077344085	-0.081635397	0.10362329	0.240646006	0.372735506	-0.064228466	0.195358694	-0.055208395	0.054823208	0.052955673	0.007476065	-0.212484087	-0.1754361	0.261115872
HALLMARK_ADIPOGENESIS	-0.26829957	0.174490487	-0.333585671	0.073776509	-0.159194541	-0.014370403	0.130264487	-0.402926929	0.060469905	-0.345864472	-0.159182484	-0.2252201	-0.006115258	0.065616034	-0.296450771	0.080343106	-0.352452319	-0.0353593	-0.326571138	0.255321886	-0.400991601	-0.208124034	0.416650867	-0.020655081	0.217385626	-0.081429461	0.083363837	0.133559687	0.385706948	-0.179533083	-0.277527045	0.309975083	-0.100104184	-0.060904018	0.093804674	0.170944733	-0.300321425	0.132100434	-0.322133145	0.053930354	0.157862033	-0.018228206	-0.052964004	-0.19285187	-0.308950093	0.446825021	-0.219239303	0.019789678	0.408581784
HALLMARK_ESTROGEN_RESPONSE_EARLY	0.146800432	-0.154894173	0.000349723	0.010762212	0.201421298	0.098834842	-0.071469365	0.056775259	0.05966524	0.13336841	0.151469934	-0.04375605	-0.183559261	-0.042044819	0.073142718	0.128227763	0.008460992	0.234458547	0.140686613	0.062538516	0.058689663	0.054187004	0.053900547	0.047589446	0.000253594	0.198226462	-0.082375295	0.081658729	0.061137111	0.014449821	-0.001772245	-0.006316444	-0.057814856	0.22123341	0.18986052	0.018218994	0.007330033	0.063733452	0.064344599	0.206738294	0.03181399	0.130904302	0.042352581	0.089410905	0.107797664	0.158081445	0.039379472	0.130395888	0.024378308
HALLMARK_ESTROGEN_RESPONSE_LATE	0.035423017	-0.269446551	-0.070649542	-0.093039044	0.044123908	0.045370405	-0.143148013	0.042874252	-0.09947924	0.021817739	0.043759589	-0.235702225	-0.081654494	-0.124063301	0.039675187	-0.060180869	-0.10977566	0.259035151	0.071372099	-0.036095566	-0.028709385	-0.083117236	-0.107779701	-0.08986881	-0.016127757	0.032476329	-0.014606501	-0.137216863	-0.139072167	0.046342512	-0.01635262	-0.163616036	-0.035647339	0.098283643	0.048143004	-0.123338026	0.100069556	-0.057358934	0.110605557	-0.051459755	-0.117065859	0.096138811	-0.063314123	-0.061200101	0.020657254	-0.007903132	-0.087856733	-0.087429244	-0.14649107
HALLMARK_ANDROGEN_RESPONSE	0.061324319	0.065312138	0.073078136	-0.12494019	0.100273771	-0.019740809	-0.222165137	0.132846763	-0.050356974	0.073114115	0.002733814	-0.084415959	0.200996391	0.114490068	-0.112706277	0.013411599	0.082090546	-0.168312454	-0.007027867	-0.078747724	-0.08742033	0.113154573	0.108387474	0.019348708	-0.058363548	0.020525545	0.010220579	0.003309312	0.163909125	0.124487124	0.073962337	0.050859759	-0.13436564	-0.091616093	0.126644768	-0.054316172	-0.201585412	0.098075339	0.015746498	0.180493877	0.176614407	-0.109149849	-0.047379763	0.019653154	0.156076057	0.136260954	-0.015250402	0.177364047	0.015465665
HALLMARK_MYOGENESIS	0.111253739	-0.230671914	-0.021695973	-0.123636015	0.241907471	0.037081891	0.044761858	0.1800924	0.083064304	0.030641158	0.17367391	-0.268372952	0.013968902	0.111916903	-0.099859668	-0.003354976	0.033695169	-0.002563491	0.113784812	-0.069975193	0.047315477	-0.089617474	0.164065069	-0.154171437	0.025438212	-0.225913419	-0.195682164	-0.144658572	-0.104121423	0.074172405	0.183721996	-0.188233276	0.010625842	-0.053560874	-0.204523108	-0.037156673	0.122809888	-0.059192325	-0.010317336	0.137110672	0.127727484	0.102200978	-0.262833589	0.092760439	0.207836234	-0.124277407	0.061176775	0.05215989	-0.029127097
HALLMARK_PROTEIN_SECRETION	-0.002524257	-0.022509509	-0.313572555	0.075288828	0.147612456	-0.1653493	0.108199248	-0.00306893	-0.012552092	-0.152944445	-0.024025005	0.011274513	0.114300267	-0.008552365	-0.113941936	-0.040524716	-0.067390994	-0.170641194	-0.064751678	0.039951455	-0.129780593	-0.338267042	-0.039130739	0.016507528	-0.211947352	-0.071976835	0.186640149	0.17240749	0.295006529	-0.063092332	-0.162269216	-0.05883484	0.161809625	0.129484507	0.1039101	0.102151337	-0.161138233	-0.067214479	-0.291131455	0.056149759	-0.012082741	0.010732078	-0.168782898	-0.139045858	-0.152688141	0.035889601	-0.092938926	8.68E-05	0.194321226
HALLMARK_INTERFERON_ALPHA_RESPONSE	0.044522355	-0.015501642	-0.159263298	-0.19615466	-0.158835307	0.024058857	-0.070859979	-0.347439199	-0.138620379	0.008343782	-0.094698543	-0.300187489	-0.031043729	0.025702347	0.199727585	-0.058658623	-0.082128965	-0.145434751	0.014158209	-0.092805443	0.181148354	-0.242791997	-0.067777296	-0.218640302	-0.281184248	-0.241584195	-0.124083811	-0.189002491	-0.184348224	-0.291057598	0.221927963	-0.35230779	0.197305448	0.075523353	-0.058150622	-0.144642823	0.002113925	0.007450155	-0.188820371	-0.06941754	-0.19711964	-0.023525786	0.01199285	0.175367224	0.192720808	-0.115875048	-0.048872827	-0.077158324	0.002947054
HALLMARK_INTERFERON_GAMMA_RESPONSE	0.063268011	0.004524816	-0.12881642	-0.032304872	-0.086522479	-0.12992037	-0.134967509	-0.184181689	-0.099251362	-0.005950472	-0.018983583	-0.296487337	0.080367785	0.044301984	0.061230314	-0.091890943	-0.169883307	-0.098750403	0.119826322	0.04238412	-0.044479455	-0.104083442	-0.102182762	-0.152246611	-0.069694833	-0.00399872	-0.025053858	-0.122291445	-0.108671511	-0.026527741	0.064346633	-0.18581103	0.254746021	0.026560065	-0.002770774	-0.128911216	-0.006497041	-0.005181806	-0.136242545	-0.107260485	0.015127724	-0.138905548	-0.093150616	0.072081288	0.154173846	-0.024038237	-0.008462931	-0.182732952	-0.050346883
HALLMARK_APICAL_JUNCTION	0.231733377	-0.053726751	0.174733008	-0.007953153	0.031842461	-0.003984505	0.043659458	0.269858339	-0.032649424	0.267937615	-0.071891231	-0.13364059	-0.05166078	0.015461539	0.207897155	-0.090952714	0.089522561	0.006961122	0.216648522	-0.16322219	0.098257331	-0.134543883	-0.11025732	-0.020471899	0.001426131	0.192237627	-0.024862379	-0.051012387	-0.222277328	0.247751771	0.219445107	-0.174638163	0.169141435	-0.110327619	-0.129748525	-0.12616665	-0.025658405	-0.051435128	0.123837781	-0.056708514	-0.116813252	9.34E-06	-0.023486477	0.220124814	0.155028648	-0.212202563	0.098951343	0.126768789	-0.178401132
HALLMARK_APICAL_SURFACE	0.288613643	-0.1759478	-0.080987852	0.005193294	0.288122048	-0.195278372	0.329866546	0.109934417	-0.185378369	0.074654246	-0.022070588	-0.076644974	-0.079206434	-0.002951135	0.219576289	-0.059064763	-0.088491363	0.311902311	-0.108457658	-0.227491292	0.256184509	0.154670282	-0.072804419	-0.001205794	0.22887967	0.012305417	-0.122695873	-0.020304858	-0.16202871	0.341849551	0.116301537	-0.127695618	-0.041328767	0.279394717	0.158824211	-0.251579356	0.213679581	0.365153704	-0.226084779	0.225029766	0.090592975	-0.031555649	-0.10820042	0.073774774	0.493408351	0.186901583	0.132239046	-0.210658331	-0.350884555
HALLMARK_HEDGEHOG_SIGNALING	0.409363083	0.44215236	-0.142346341	-0.108401779	0.399923972	0.468930711	-0.174014036	0.280880829	0.333418522	-0.102341444	0.164911407	0.32571245	0.463115988	0.372582271	0.094149773	0.385706751	0.288960648	0.29544193	0.067285158	0.418492094	-0.25670057	0.029631259	0.473391747	0.051249412	0.304930645	0.053423816	-0.099931883	0.315782587	0.407016396	0.567801245	-0.128341496	0.111453448	0.430695783	-0.194970638	0.16266137	0.141965632	0.240068054	0.203788063	-0.024477428	0.336143937	0.113800125	0.144778552	0.063533593	0.238648593	0.274799039	0.148134468	0.203294731	0.022284482	-0.112894665
HALLMARK_COMPLEMENT	-0.16671044	-0.0923293	0.159252248	-0.15220019	-0.105549365	0.011813258	-0.195417281	-0.115507647	0.109113361	-0.055826499	-0.04960823	-0.162861751	-0.071995823	-0.265217562	0.009202111	-0.07021341	-0.223003594	-0.164917192	-0.029933732	-0.141976953	-0.01296829	-0.242015025	-0.245294794	-0.118030455	0.059482585	-0.102081786	0.001301422	-0.095648131	-0.208893796	-0.010213055	-0.02303323	-0.149851722	0.024988968	-0.191311894	0.007143661	-0.003849391	-0.092582088	0.070762285	-0.122805091	-0.199064131	0.004819824	0.040791081	-0.090104337	-0.098335852	0.044383253	-0.085142555	-0.001765729	-0.184741007	-0.111279877
HALLMARK_UNFOLDED_PROTEIN_RESPONSE	-0.042465828	-0.110252934	-0.16711521	-0.086433195	-0.085271085	-0.320950165	-0.273815018	-0.155284228	-0.164777977	-0.162507292	-0.255241867	-0.177035564	-0.121337235	-0.151510014	-0.263861497	-0.382573218	-0.294348296	-0.236315851	-0.24015924	-0.033676021	-0.133733006	0.081874638	-0.151763994	-0.106081071	-0.128494397	-0.178842418	-0.117124707	-0.359698608	0.019006138	-0.089057223	-0.27368261	0.161160678	0.134260513	-0.426766018	-0.235700257	-0.062447325	-0.211279935	-0.207434994	-0.092755227	-0.09191136	-0.147515174	-0.060939657	-0.252347547	-0.194842632	-0.274241402	-0.113253138	-0.198347592	-0.097313325	0.007829539
HALLMARK_PI3K_AKT_MTOR_SIGNALING	0.043380995	0.120686214	-0.044488392	-0.151441021	-0.057525736	-0.111999	-0.096265938	-0.056000952	-0.123559054	-0.003961398	-0.061876988	0.020155912	-0.006703302	-0.154263294	0.013150251	-0.149396474	-0.151901474	-0.102195723	-0.092592277	-0.05675541	0.018110647	-0.137127467	-0.12196281	-0.035958979	-0.205693333	0.047543356	-0.059143697	-0.302330725	-0.161479471	-0.124754557	-0.094878213	-0.080242875	0.067413741	-0.172075119	-0.109261266	-0.317759025	-0.238573065	-0.095328965	0.094445272	-0.012133439	-0.230881203	-0.11672186	-0.134053435	0.026448898	0.045724361	-0.273305125	0.013693004	0.007808462	-0.153965662
HALLMARK_MTORC1_SIGNALING	-0.10527405	-0.041151522	-0.225862989	-0.19842623	-0.227829163	-0.047636044	-0.137500899	-0.198376343	-0.105424331	-0.299614265	-0.318007981	0.051219108	-0.16599963	-0.245834277	-0.365981305	-0.203783263	-0.226438954	-0.204440397	-0.277101627	0.019913371	-0.300108782	0.078393297	0.155333981	-0.179532381	-0.00238742	-0.08633725	-0.016022409	-0.10852389	0.088226256	-0.147641412	-0.31606126	0.128656202	-0.020548499	-0.344955135	-0.186285948	-0.077096013	-0.301355484	-0.18877839	0.007811004	-0.038115325	-0.030620868	-0.150776462	-0.417747575	-0.268085275	-0.245492482	0.081319276	-0.314554519	-0.14546121	0.003715875
HALLMARK_E2F_TARGETS	0.257979635	-0.298127615	0.159949375	-0.401923434	-0.288904262	-0.167283249	-0.383136347	0.390947008	-0.367289012	0.462971947	-0.384590831	-0.095000817	-0.153801439	-0.402486746	0.176655791	-0.434956844	0.487268041	-0.40773984	0.187509725	-0.334729653	0.281529493	0.469147419	-0.40313211	-0.383789324	-0.0172768	0.397575716	-0.417923151	-0.400401262	-0.356895137	-0.124978806	0.327170027	-0.336783353	0.381160879	-0.389214081	-0.434169199	-0.401299411	0.445897794	-0.371808329	0.470679004	-0.386065541	-0.393848274	-0.406589262	-0.380152943	-0.440354083	0.165554376	-0.40865656	-0.060738211	-0.074223108	-0.450104065
HALLMARK_MYC_TARGETS_V1	-0.028620268	0.011704526	-0.039605094	-0.175901141	-0.357259142	-0.259144257	-0.304199008	-0.204843206	-0.342348052	-0.284442337	-0.312070333	0.280340147	-0.077094435	-0.394645075	-0.449281354	-0.412036956	-0.150749468	-0.374944736	-0.397001754	-0.123166588	-0.264167154	0.333779395	-0.109429975	-0.31271789	0.117341586	-0.108657216	-0.081637763	-0.403199015	0.049725977	-0.375613086	-0.24385698	0.102327515	-0.046340378	-0.485473405	-0.405049851	-0.133901176	-0.188403171	-0.348873621	0.111637069	-0.364225319	-0.083247474	-0.403209697	-0.366772103	-0.278400071	-0.404292676	-0.416696345	-0.268341712	-0.177226003	-0.226740389
HALLMARK_MYC_TARGETS_V2	-0.081456089	-0.181319962	-0.414715319	-0.084949546	-0.187745306	-0.236517615	-0.371005156	-0.373983555	-0.32016767	-0.363081795	-0.424001573	-0.103876482	-0.28918706	-0.464480684	-0.513291923	-0.299646502	-0.338002739	-0.340045673	-0.481548782	0.010884775	-0.455301355	0.181843269	0.031061926	0.044621107	0.050086094	-0.093082431	-0.130217656	-0.260743374	0.11021473	-0.309560809	-0.419716649	0.159347257	-0.353904482	-0.342197713	-0.261827585	0.211666759	-0.347516112	-0.077107967	0.012868689	-0.402531994	0.105924154	-0.335731098	-0.037477334	-0.451939136	-0.472583261	-0.090237286	-0.343965616	0.15085005	-0.091552287
HALLMARK_EPITHELIAL_MESENCHYMAL_TRANSITION	0.041852273	0.133271219	-0.001215169	0.047607102	-0.07170645	0.149571573	0.240154368	0.200402125	0.07322956	0.047871296	0.233374737	0.033492093	0.024888717	0.143442825	0.139483448	0.078055085	0.1216616	0.117899576	0.186702496	-0.148147037	0.048398448	0.070932328	-0.167575048	0.017164347	0.101828908	0.016492181	-0.161396941	0.079197452	-0.110386588	0.234093279	-0.02679875	-0.141073112	0.142191657	0.308486631	-0.014856536	0.030229891	0.038041512	-0.046579979	-0.009056225	0.176949039	-0.05984895	0.178368851	0.151697207	0.095481579	0.064753842	-0.181354852	0.339047804	-0.045707923	-0.155420974
HALLMARK_INFLAMMATORY_RESPONSE	0.01389712	0.091993292	0.043943901	0.116426616	0.309341043	-0.041799969	0.107121165	-0.082243075	0.086093258	0.038839594	0.196395577	-0.313497133	0.256248884	0.30420165	-0.054433007	0.279991018	-0.138214878	0.236625065	0.236940937	0.109558383	-0.130320975	0.00399542	0.18630022	0.149929601	0.187106539	0.17750368	0.192675478	0.246382147	0.069848473	0.009991317	0.12004028	0.017971233	0.189629691	0.268814029	0.292903333	0.061509865	0.133643009	0.120356424	-0.098432765	0.251022698	0.156466493	0.065049362	0.226736965	0.242381054	0.202823654	0.071090602	0.142476024	0.130555649	0.125187673
HALLMARK_XENOBIOTIC_METABOLISM	-0.231852564	0.08309559	-0.235640285	0.15417812	-0.017383255	-0.071163867	0.089845902	-0.190865954	0.186983725	-0.104353861	0.058310368	-0.262330943	0.002796897	0.059011612	-0.215308835	0.01135965	-0.131841349	0.031162143	-0.132710344	0.133296833	-0.179840597	-0.161665287	0.120687322	0.203741323	0.1040339	-0.074262264	0.059942888	-0.04200355	0.165339112	-0.123196798	-0.113528235	0.050177904	-0.1271882	0.061249416	0.137779998	0.08413012	-0.081154255	0.190571659	0.105119457	-0.022530207	0.027064788	0.088596912	0.016608971	0.14273739	-0.16298458	0.144228449	-0.086361546	0.002855948	0.016912303
HALLMARK_FATTY_ACID_METABOLISM	-0.243061011	0.186436883	-0.350240485	0.016491528	-0.166793636	0.066391226	0.019395546	-0.36494933	0.135800794	-0.291822665	-0.022108816	-0.240821127	0.197673766	-0.044058005	-0.392557543	0.090563771	-0.375216423	-0.001944369	-0.419379556	0.270319021	-0.410235314	-0.36224078	0.336851158	-0.028995276	0.215757867	-0.097701575	0.18631913	0.160673436	0.092882408	-0.196766793	-0.197844867	0.057471641	-0.061047159	0.127843639	0.240994745	0.16131781	-0.055612611	0.194381084	-0.289520386	0.020679244	0.145448208	0.162009133	-0.036711383	0.008721827	-0.291897221	0.397041867	-0.273034885	-0.225550481	0.345384445
HALLMARK_OXIDATIVE_PHOSPHORYLATION	-0.357702864	0.124159259	-0.408496985	-0.131115272	-0.442321011	-0.19080635	-0.074189028	-0.537180146	-0.101234513	-0.498194516	-0.270903887	-0.105606565	0.094733604	-0.226408839	-0.391103253	-0.379000552	-0.55717117	-0.15556784	-0.565218539	0.130879256	-0.469178918	-0.080205472	0.384367196	-0.168663584	-0.026607747	-0.214375984	-0.136802339	-0.097703075	0.135117597	-0.451825199	-0.44712244	0.104888196	-0.277158654	-0.345597718	-0.155320486	0.020797246	-0.347224611	-0.067828974	-0.239663892	-0.204411274	-0.21834516	-0.133075899	-0.325032463	-0.123018566	-0.502754339	0.360200546	-0.296783379	-0.332631097	0.244496935
HALLMARK_GLYCOLYSIS	0.08215268	0.094837364	0.03395979	0.051113921	-0.192796973	-0.069978999	-0.055896481	0.118440415	0.051712696	0.035046201	-0.053851423	-0.141974291	-4.92E-05	-0.061853211	-0.077354814	-0.114093574	-0.175530937	-0.052116597	-0.074789951	-0.088216336	-0.010009876	0.135002416	0.016156657	-0.026064277	0.100574981	-0.040876557	-0.005169475	0.010698684	-0.062393393	-0.137995466	-0.034152639	0.051457142	0.131280477	0.033526215	0.030788582	-0.19237705	0.091051229	-0.221500743	0.025385329	-0.000387527	0.034764063	-0.076576295	-0.124529039	-0.119992131	-0.050108059	-0.012263555	0.036015356	-0.108945137	-0.011308368
HALLMARK_REACTIVE_OXIGEN_SPECIES_PATHWAY	-0.236877287	0.037017058	-0.279529545	-0.08038735	-0.018100713	-0.089760476	-0.195428374	-0.080918321	-0.034945519	-0.070435858	-0.054821109	-0.328880593	0.219936932	0.044231475	-0.091576306	-0.167769156	-0.291356539	-0.062124453	-0.201725288	-0.208663838	-0.321504843	-0.216027018	0.011892486	-0.122510757	0.138685889	0.055491917	0.046814178	-0.058220316	-0.127916658	-0.169739543	-0.038261988	-0.000929959	-0.026539166	-0.108755375	-0.138789267	0.043255069	-0.063618034	-0.087869101	-0.295703236	0.279185419	0.022637177	0.244981835	-0.225031004	0.060662967	-0.303672091	-0.114496944	-0.356812174	-0.19839856	0.075462448
HALLMARK_P53_PATHWAY	-0.069530461	0.03666783	-0.151231695	-0.037599466	0.143212464	0.020112401	0.060531048	0.007279476	0.054955385	0.023589092	0.052916781	-0.1575265	-0.01008309	0.146113702	-0.037343304	0.043449675	-0.054535362	0.036629094	0.100042046	-0.197009861	-0.144436861	-0.202369357	-0.10125978	-0.015889647	0.045989302	-0.146668748	-0.070886404	0.029664972	-0.177558248	0.075714774	-0.123284178	-0.214163121	0.038141474	0.173557134	0.129617376	-0.130087309	0.045708173	0.059397571	-0.10638544	-0.04016048	0.050642607	0.052981523	0.034303635	0.052988997	0.120563457	-0.128800933	0.150298123	-0.062331958	-0.112612887
HALLMARK_UV_RESPONSE_UP	-0.129658065	-0.071521098	-0.171640262	-0.127633587	-0.086427612	-0.177254451	0.021604404	-0.160995101	-0.215163135	-0.183855711	-0.2735347	-0.144657549	0.051108378	-0.162117581	-0.250261863	-0.075498523	-0.189875765	-0.074848226	-0.129219503	0.056365688	-0.160396768	-0.05064394	-0.244556328	-0.178673189	0.035901442	-5.15E-05	-0.029365724	-0.078066963	-0.084860927	-0.065395048	-0.220543603	-0.116506316	-0.002068379	-0.133788072	-0.145959288	-0.044423476	-0.105060921	-0.153792816	-0.058614936	-0.115389652	-0.139402805	-0.052469869	-0.224582045	-0.053177403	-0.128427503	-0.102135068	-0.068925615	-0.101293515	-0.131074764
HALLMARK_UV_RESPONSE_DN	0.067468603	0.099686509	0.018401401	0.136255036	0.12291713	0.02503602	0.206061431	0.22596275	0.13093072	0.132221403	0.231367305	-0.170880536	0.111800874	0.119827399	0.12270899	0.286960065	0.238553141	0.11625588	0.262127584	0.020191541	0.059452958	-0.066880371	0.114970569	0.173182843	0.065727411	0.227007212	0.122597007	0.205676974	0.008687085	0.239855234	0.312516364	0.073692932	0.256452034	0.165969183	0.156857699	0.125389731	0.053289946	0.161233707	-0.123952547	0.091593552	0.064188215	0.055426844	0.100471295	0.147232681	0.234347803	0.035769941	-0.005743343	0.226852211	0.180819086
HALLMARK_ANGIOGENESIS	-0.225839741	0.160757596	0.094372241	0.10783875	-0.011053571	0.02631115	-0.042841426	0.384154042	0.46388054	-0.11485139	-0.145779852	-0.211301983	0.006273367	0.27220597	-0.355400024	0.077809992	-0.270237524	0.371821429	0.041674546	-0.245757564	0.238722198	-0.428254021	-0.222126912	0.193487633	0.337823092	0.132242009	-0.183316419	0.12724988	-0.379721173	0.031754362	-0.128554932	-0.259878616	0.011497385	0.365450391	0.226291355	0.096607098	-0.351865909	0.13533832	-0.136319949	0.273389013	-0.123041094	0.37914431	-0.380257771	0.359714162	0.176015044	-0.259177251	0.235468901	0.138051663	-0.019848651
HALLMARK_HEME_METABOLISM	-0.147491386	-0.142919412	-0.035363624	-0.15797153	-0.006914773	-0.004699514	0.1418389	-0.185177601	-0.052262944	-0.023046124	-0.002097468	-0.29383084	-0.006695592	-0.188491341	0.034268598	-0.00460339	-0.011303822	-0.090407714	-0.054574088	-0.032906445	-0.144967395	-0.24755331	-0.175802399	0.075079102	-0.173603092	-0.018523825	0.006166378	-0.02459899	-0.07107774	-0.006968157	-0.026883212	0.115117828	-0.063858807	0.088191572	0.008749717	-0.058684726	-0.092775673	0.064920976	-0.05019589	0.048334064	-0.044068853	0.085846826	0.035172273	-0.105836232	0.166851916	0.068381222	0.051185051	0.05458786	0.103351862
HALLMARK_COAGULATION	0.186556842	0.028432452	0.017416013	-0.314281113	0.058167603	-0.243624346	0.088185626	0.16989466	0.010773295	-0.067918282	0.015365786	-0.143085482	0.084129079	-0.154368593	0.080897593	-0.105983614	-0.184150051	-0.01747664	0.017560298	-0.167557637	0.092310593	-0.335257217	-0.311511946	0.115398948	0.108487325	-0.172669351	-0.152820562	-0.161376036	-0.200039412	0.143568375	0.142460769	-0.216730335	0.132075703	-0.161362539	-0.107134688	-0.204116992	-0.075825639	-0.07625079	-0.124236014	0.188511874	-0.102035459	0.145380359	-0.139784063	-0.095780007	0.125206598	-0.354592286	0.264854713	-0.279899146	-0.267445296
HALLMARK_IL2_STAT5_SIGNALING	0.022605504	-0.143698837	-0.179015324	-0.208642522	0.100054162	-0.081430561	0.135780754	-0.112254763	0.073851641	-0.200579709	-0.026278446	-0.204088022	-0.159555942	0.113576294	-0.016612902	-0.098029337	-0.144116045	-0.069012433	0.276915397	0.048741765	-0.13970021	-0.136446142	-0.080870667	-0.103567975	-0.047435948	-0.180463633	-0.115571435	0.047703224	-0.18438226	0.150747361	-8.26E-05	0.025515198	0.001968304	0.234031439	-0.026289139	-0.090558574	-0.138941399	0.197103182	0.010395707	-0.078612815	-0.086592297	0.14076557	0.194243249	0.019614173	0.034130434	-0.172488903	-0.019280278	-0.096740493	-0.151650191
HALLMARK_BILE_ACID_METABOLISM	-0.144326658	0.066430703	-0.214652885	0.126827642	-0.019933973	0.068453692	0.070145915	-0.262024872	0.071473637	-0.02550161	-0.023185901	-0.316154419	0.280107483	0.177309277	-0.229422233	0.17001435	-0.17156795	0.024432805	-0.157887367	0.287049519	-0.323654708	-0.131170224	0.087675708	-0.040912509	0.040886749	-0.153514955	0.20532832	0.287714919	0.085380748	0.133139552	-0.175825714	0.36298137	-0.121827498	0.145029264	0.256204457	0.20095106	-0.084704655	0.337553494	-0.26847944	0.180079419	0.20882918	0.093081097	0.094495238	0.025208958	-0.097461234	0.303056795	-0.115170428	0.034198689	0.33286744
HALLMARK_PEROXISOME	-0.221060138	0.163325878	-0.319339838	-0.087061412	-0.232476049	0.045454992	-0.154233789	-0.198465673	-0.038119786	-0.22420335	-0.112121791	-0.258710552	0.101651508	0.000828309	-0.324504256	-0.101475545	-0.202409339	-0.162927968	-0.111058779	0.046820606	-0.258242267	-0.051426352	0.213808423	-0.135195298	0.219612601	0.043011536	-0.096875796	0.017795479	0.201919525	-0.264964241	-0.072953838	0.164115023	-0.217886176	-0.10065686	0.180968637	-0.035741506	-0.067475058	0.065180141	-0.048269878	0.129539201	0.010179077	0.046930063	-0.015718434	-0.035043747	-0.245901854	0.259752125	-0.068126809	-0.146302833	0.142039286
HALLMARK_ALLOGRAFT_REJECTION	0.05797323	0.089124317	-0.163659098	-0.10458296	-0.08050761	-0.048525063	-0.107126892	-0.26697723	-0.025034631	-0.248277847	-0.039487451	-0.202572044	-0.184818566	0.127940578	-0.167407184	-0.021683734	-0.139137505	0.060878826	-0.223752261	-0.122837814	-0.213615339	0.060681703	-0.262952752	-0.043636383	-0.109845592	-0.087571656	0.020077146	-0.028507613	-0.239909755	-0.146472843	-0.06137331	-0.108738348	0.082960674	0.271644283	0.027754071	-0.126485661	-0.023082876	-0.023442255	-0.039093788	-0.05327762	0.043608984	0.048676858	0.191530563	-0.017967749	-0.09012074	-0.298040316	0.004729458	0.077966443	-0.187025203
HALLMARK_SPERMATOGENESIS	0.006430049	-0.03499662	0.113156628	-0.075863693	-0.067459737	-0.057757384	-0.038773531	0.189483927	-0.025371307	0.359348515	-0.029766852	-0.000747282	0.008932539	-0.045164415	0.185021829	-0.167218399	0.238801904	-0.111682746	0.145596587	-0.132164191	0.351114785	0.232673398	-0.09033842	-0.191704052	0.080249172	0.188713766	-0.168952857	-0.121292842	0.038105629	-0.092018982	0.256378205	-0.265880236	0.229611844	-0.217256197	-0.152974888	-0.090010309	0.312358859	0.040559508	0.027505636	-0.097344476	-0.043408749	-0.142442423	-0.160249898	-0.119822086	0.349447717	-0.086596867	0.218104754	-0.167017951	-0.036287984
HALLMARK_KRAS_SIGNALING_UP	-0.007501142	0.085284284	0.078794853	0.200435887	0.254719203	-0.036864789	-0.078597007	0.129838358	0.012665009	-0.062182273	0.270476594	-0.09750727	0.20118088	0.223572397	0.212267773	0.1617094	-0.127103004	0.269850843	0.157187666	-0.115555494	-0.033773229	0.084872556	-0.18551093	0.121042477	0.033092074	-0.116818712	-0.005675349	0.037191345	-0.095536912	0.089945181	0.043394687	-0.230833154	-0.00717812	0.207074184	0.104095683	0.121113994	0.043670259	0.262034653	-0.041170411	0.176490152	0.13467223	0.14635288	0.177895195	0.197009009	0.227731458	-0.072570741	0.292057712	0.093800953	-0.076447605
HALLMARK_KRAS_SIGNALING_DN	0.232495594	0.118052242	-0.004912579	0.058372297	0.341135181	0.035794304	0.169791496	0.23053638	0.132375927	0.137352569	0.288679738	-0.137844282	0.208064726	0.295891039	0.262349433	0.051158491	0.104334225	0.183303963	0.254172929	-0.259567014	0.046586066	0.105016673	-0.222736169	0.042238558	-0.008425162	-0.174896426	-0.064529124	0.234578874	-0.054555565	0.290493021	0.196277855	-0.047086025	-0.190387401	0.262198459	-0.153518602	0.0328287	0.1154557	0.191779336	0.067439122	0.274935634	0.141746203	-0.019519371	0.169898029	0.35105111	0.295980664	-0.106355488	0.014166682	0.154590565	-0.131939755
HALLMARK_PANCREAS_BETA_CELLS	0.237808567	-0.259795149	0.054666389	-0.408414244	-0.437838296	-0.239023793	0.169519795	-0.081184826	-0.250141116	0.018636977	-0.395696593	0.009988298	-0.483166844	-0.15856819	-0.294821953	-0.081153967	-0.524615461	0.345403605	0.047064566	-0.387055366	-0.231690602	-0.152063798	-0.097194563	-0.02142808	-0.507826365	-0.581597113	0.291144606	-0.486012957	-0.588045827	-0.230298527	-0.178893833	-0.160418759	0.201292568	-0.268832391	-0.215622765	-0.041340588	-0.282725194	-0.557286165	-0.191326051	0.104034942	-0.175452481	-0.111134809	-0.455390175	-0.290206947	-0.010524153	-0.297176659	-0.088478533	0.303799639	-0.311593252
[truncated: 933 more columns]
