# Supplementary material for: Comprehensive analysis of skin growth-related hub genes and microenvironment characterization in a mouse expanded skin model
Source: Front Immunol. 2024 Dec 5;15:1306353. doi: 10.3389/fimmu.2024.1306353 (PMC11655345; doi:10.3389/fimmu.2024.1306353)
Supplement: Supplementary file 13 [file Table12.csv]

	Immature endothelial cell	Immature endothelial cell	Immature endothelial cell	Vascular endothelial cell	Vascular endothelial cell	Immature endothelial cell	Immature endothelial cell	Vascular endothelial cell	Immature endothelial cell	Vascular endothelial cell	Vascular endothelial cell	Vascular endothelial cell	Immature endothelial cell	Immature endothelial cell	Immature endothelial cell	Vascular endothelial cell	Vascular endothelial cell	Vascular endothelial cell	Immature endothelial cell	Vascular endothelial cell	Vascular endothelial cell	Immature endothelial cell	Immature endothelial cell	Immature endothelial cell	Vascular endothelial cell	Immature endothelial cell	Vascular endothelial cell	Immature endothelial cell	Immature endothelial cell	Vascular endothelial cell	Vascular endothelial cell	Immature endothelial cell	Immature endothelial cell	Vascular endothelial cell	Vascular endothelial cell	Vascular endothelial cell	Vascular endothelial cell	Vascular endothelial cell	Immature endothelial cell	Vascular endothelial cell	Immature endothelial cell	Immature endothelial cell	Vascular endothelial cell	Immature endothelial cell	Vascular endothelial cell	Vascular endothelial cell	Vascular endothelial cell	Immature endothelial cell	Vascular endothelial cell
HALLMARK_TNFA_SIGNALING_VIA_NFKB	-0.059928401	0.134853618	-0.115230573	-0.057751891	0.20089053	-0.071063915	-0.024967172	0.126750376	-0.028324117	-0.084098455	-0.027124847	-0.20037005	0.015003916	-0.033173215	-0.151377776	0.070362921	0.201134521	0.214065179	-0.0860564	0.029061444	0.148903748	0.293762888	0.052639963	-0.00702924	-0.074463148	-0.252385156	0.150272333	-0.135817503	0.18160444	0.139622573	-0.037578931	-0.08416488	-0.078892343	-0.116753245	-0.115542813	0.128824284	0.102796546	0.033018722	0.05749659	0.086824406	0.12296006	0.096965496	-0.086099372	0.0933791	0.244715333	0.001638999	0.077402772	-0.034554978	0.11524321
HALLMARK_HYPOXIA	0.148249139	0.023269304	-0.056753823	-0.03627685	-0.073011198	0.054641237	-0.079423068	-0.089384227	0.041666595	-0.066416073	0.118657472	-0.123203922	-0.051272238	0.019204212	-0.084787828	0.04341101	-0.012749033	-0.093088506	-0.241263285	0.174200069	-0.125126729	0.217531958	-0.073635854	0.038180003	-0.050665403	-0.155593529	0.020389481	0.02387934	-0.06683381	-0.006185108	-0.003720167	-0.163430739	0.009799668	-0.069008326	-0.073054699	-0.068700676	-0.013414522	-0.12755123	-0.191353574	-0.147360281	0.040644555	-0.043168299	-0.065184787	0.069627593	0.22271977	-0.083239381	0.014820512	-0.046710978	0.073473864
HALLMARK_CHOLESTEROL_HOMEOSTASIS	0.163455849	-0.115809584	-0.102729756	0.046740356	0.056965049	-0.251517315	-0.278863094	0.002763852	-0.064701355	-0.014579182	0.061657195	-0.030077769	0.051829858	-0.044367224	-0.324426683	-0.004104596	0.208513041	0.046097053	-0.052555864	-0.037555806	0.001670731	-0.264019267	-0.109312314	-0.105708273	-0.221927847	-0.157437961	-0.108094109	-0.152352157	-0.05259381	0.141228736	0.211650125	-0.055912945	-0.223920752	0.00232983	-0.020388311	-0.086073785	0.017757605	0.098312936	-0.078814784	0.138141846	0.060388407	-0.2181741	-0.03747	0.088352115	-0.139262298	0.133193347	0.0523462	-0.251197439	0.080123995
HALLMARK_MITOTIC_SPINDLE	-0.006975508	-0.018686733	0.121803831	0.153886773	0.213245287	0.073632126	0.133406626	0.230924505	0.181836069	0.219341817	0.048542722	0.016713131	0.064933135	0.279414458	0.294646926	0.256032613	0.251776824	0.111518878	0.09972227	0.226451672	0.084339531	0.181725671	0.204522591	0.100458538	0.239393497	0.206359493	0.121338173	0.145899163	0.233194166	0.079773983	-0.034563735	0.08518998	0.049415408	0.174904356	0.066178633	0.251090071	0.180567242	0.099114131	0.297020636	0.250798536	0.094169288	0.243140406	0.221021576	0.195873304	0.094355908	0.037156892	0.187681062	0.031652494	0.138562764
HALLMARK_WNT_BETA_CATENIN_SIGNALING	-0.155491689	0.140300448	0.26168383	0.184248891	0.305084614	-0.158531854	-0.068680479	-0.246332428	0.16509333	-0.226262654	-0.173597861	-0.035739084	0.184848968	-0.141813916	-0.050354099	-0.112317209	0.078668842	-0.115379182	0.204414921	-0.050036342	0.136815013	-0.01118112	-0.094341072	-0.006578841	-0.295778223	0.16403324	-0.222745703	0.058157679	0.298583718	-0.139668166	0.122282121	-0.090654287	0.029769848	-0.248828656	-0.149942234	-0.105266716	-0.201609483	-0.224348463	0.251266624	0.169748188	0.126510296	-0.21898522	-0.245606033	0.009042199	-0.290715866	0.195121637	-0.02864832	0.241203193	-0.297118432
HALLMARK_TGF_BETA_SIGNALING	0.041295919	-0.237076265	-0.141630931	-0.059940966	0.012181377	0.086419989	-0.092825875	0.387795166	0.306029412	-0.037623176	0.109404901	0.140138008	-0.100107222	-0.070234324	0.059261674	-0.065562004	-0.04280356	0.148480518	-0.305531773	-0.076690365	0.001446316	-0.030044289	0.100596748	-0.208901235	-0.215719453	-0.029884568	-0.089396848	0.230433936	0.070869133	-0.177667756	-0.047124675	-0.167001692	-0.028545603	0.04086451	-0.1613541	-0.13918008	0.018380165	-0.234470049	0.112412815	0.083816481	0.296388776	-0.046541861	-0.090651214	0.082739081	-0.078550158	0.088221852	-0.125832909	-0.103134822	-0.140860825
HALLMARK_IL6_JAK_STAT3_SIGNALING	-0.138187136	0.158792285	0.105324677	0.030162609	0.127631974	-0.089673673	0.123991065	0.159978511	0.159953205	-0.044912702	-0.163411698	-0.116621663	-0.017657843	0.179686863	0.065931159	-0.09274283	0.025886313	0.090357766	-0.036686728	-0.052832056	0.090641766	0.217490425	0.066142915	0.065037152	0.061350437	0.059949701	0.014128864	0.089615424	0.110734813	-0.004475612	-0.112694539	0.170711252	0.002920378	-0.123150358	-0.051737081	0.087584335	0.236867188	0.2272022	0.002403281	0.169073934	0.170911929	-0.014102527	0.052747619	-0.055542444	0.001938142	0.118973118	0.29353605	0.04391163	0.10819308
HALLMARK_DNA_REPAIR	-0.197145059	-0.026780589	0.098249509	-0.291887573	-0.223827464	-0.10812628	-0.244323327	-0.370769466	-0.018112972	-0.216604793	-0.012325047	-0.194380181	-0.079572562	-0.319330619	-0.17383925	-0.128854272	-3.44E-05	-0.1045924	-0.0859605	-0.219225933	-0.236289478	-0.14491545	-0.216831239	-0.143462478	-0.042830795	-0.039503101	-0.073969457	-0.244305399	-0.16147654	-0.186976669	-0.077472213	-0.125192219	-0.107571679	-0.134594949	-0.071698649	-0.163215966	-0.156033867	-0.217850566	-0.047730953	-0.157190289	-0.258360007	-0.200157857	-0.236670856	-0.128515432	-0.236526276	-0.103900338	-0.167594834	-0.263526746	-0.20433617
HALLMARK_G2M_CHECKPOINT	-0.197271544	0.193936816	0.284946987	0.053131355	0.167070844	0.202987299	0.139596119	0.151324733	0.310184814	-0.125201495	0.024555591	0.033159321	0.199949337	0.128719565	0.279401945	0.05573442	0.143765312	0.058821271	0.164457061	0.041899371	0.036664971	0.174658547	0.041198332	0.183833176	-0.011436765	0.224177297	0.006036462	0.146722313	0.159911605	-0.047422746	0.200411228	0.015295437	0.19532249	0.110148294	0.088055455	0.020264692	0.061865531	0.010885912	0.297745311	0.12847808	0.169207737	0.180205793	0.16059272	0.137298252	-0.069210064	0.041223593	0.13058774	0.159465807	0.150083224
HALLMARK_APOPTOSIS	-0.123199188	0.026704546	-0.035675692	0.007537049	0.099259744	-0.12541174	-0.143352903	0.099259206	-0.076058604	-0.10082869	-0.110668053	-0.047468362	-0.044708589	0.157035782	-0.083307766	0.2036123	0.039456414	0.081080444	-0.136142929	-0.01168797	-0.022735896	-0.027951857	0.032137242	0.093403652	-0.190324404	0.051752268	0.025542897	-0.000568805	-0.042445012	-0.040401784	0.013515362	0.060014701	-0.210746974	-0.199199365	-0.220734414	-0.043414512	-0.077109552	-0.107585025	-0.046432933	-0.060654474	0.164458091	-0.152562823	-0.196447473	0.020098888	0.059582569	-0.157285438	0.017506916	-0.231738938	-0.114680283
HALLMARK_NOTCH_SIGNALING	0.104221443	0.043447877	0.32025811	0.024862644	0.208427794	-0.225437854	0.218858841	0.052919589	-0.085858175	0.13957059	-0.195833853	-0.276960475	0.245028521	-0.129968053	-0.285137955	0.188705391	0.352932403	0.015171432	0.1317881	-0.016073319	-0.077392556	-0.025383374	-0.043736547	0.246680722	-0.001083762	0.255878009	0.028649462	0.072764435	0.133054077	0.04751439	0.200920612	0.424286056	0.136595563	0.096971095	-0.270208936	-0.270862582	-0.276529955	-0.329703505	-0.03484955	0.235705222	0.252282266	-0.218293878	-0.027624135	0.020480259	-0.146461872	0.090705238	0.175604882	-0.078143868	-0.155458033
HALLMARK_ADIPOGENESIS	-0.063113523	-0.03461254	-0.062175932	0.016166902	-0.039736554	-0.170717371	-0.066072029	-0.032321961	-0.077344694	-0.09809574	0.179744259	-0.028361382	0.064144666	0.047555455	-0.158864102	0.014919637	-0.0692829	0.100910608	-0.148543205	0.153141505	-0.118684601	-0.233309214	-0.05861616	0.087505249	-0.033222606	-0.141154854	-0.179555462	-0.158582437	-0.18645073	-0.119957014	-0.232215508	-0.2105473	-0.045261395	0.016658992	0.044951984	0.007761492	-0.10593268	-0.038726216	-0.168227494	0.052237611	-0.039050065	-0.159756311	0.162065421	-0.052880525	-0.146751851	-0.055427694	-0.090208904	-0.271158456	-0.2070444
HALLMARK_ESTROGEN_RESPONSE_EARLY	0.118299349	-0.182816049	-0.147879803	0.206716062	0.13096907	-0.212039284	-0.134539208	0.11978781	0.036695117	-0.024696827	-0.096778831	0.121445319	-0.126717636	0.151091571	0.052629421	0.081698879	0.016346062	0.061196754	0.009439843	0.037160693	0.063020567	0.147861542	-0.155639389	-0.042179887	-0.14589946	-0.137815744	0.16867888	0.06597968	-0.026131236	-0.002425326	-0.091265655	0.192422958	-0.067855275	-0.000448697	-0.06493262	0.032009747	0.083920626	-0.102378857	-0.036471293	0.082502948	0.157146539	-0.045303246	0.094664335	0.016346003	0.070188338	0.071179327	0.11432228	0.053267708	-0.021025992
HALLMARK_ESTROGEN_RESPONSE_LATE	0.109561097	-0.049189495	-0.231955993	0.141465433	0.070937437	-0.23388565	-0.218362959	0.027797646	-0.029059565	-0.055716675	-0.049035759	0.035844157	-0.172333615	0.045058034	0.097483977	-0.021050415	-0.031084493	-0.047753768	-0.120363582	0.090649789	0.001735278	0.080261216	-0.05728696	-0.024492774	-0.118178493	-0.049429092	0.000165099	0.018818389	-0.218482384	-0.125175636	-0.15854736	-0.013181651	-0.208242663	-0.147455746	-0.131650342	-0.052681536	0.087814473	0.021266536	0.050801583	0.045472756	0.018582629	-0.183278894	0.042234854	0.08711933	-0.046486465	0.015495205	0.088235015	0.010392627	-0.043695627
HALLMARK_ANDROGEN_RESPONSE	-0.123846868	-0.051554545	0.121831885	-0.223045485	0.352666097	-0.079824946	-0.234096325	0.033409911	0.012185702	-0.184258981	-0.033746853	-0.202354664	0.246180428	-0.202018803	-0.020492131	0.104711757	0.050684367	0.02735866	-0.009102813	-0.083303203	-0.088056248	0.069368491	-0.121178988	-0.036611959	-0.09948208	0.018547425	-0.12832521	-0.08115725	0.105854986	0.082723638	-0.120543987	-0.002380209	-0.056976334	0.192360773	-0.135262581	-0.164632632	0.002313154	0.014803914	-0.070359054	-0.129159507	-0.026955727	-0.22305914	-0.00079339	0.052065453	0.036101081	-0.044190614	-0.017573834	0.129659026	-0.138020333
HALLMARK_MYOGENESIS	-0.053519654	0.056074311	-0.163086363	-0.118307897	-0.030159661	-0.147079515	-0.006174167	-0.002704448	-0.160490285	-0.056881856	-0.228488058	0.199196172	0.021891996	-0.057487727	0.039372417	0.040425564	-0.002859338	-0.088622424	-0.207474796	-0.036044251	-0.092735862	-0.06398243	0.084040778	0.01310549	-0.271532049	0.026769661	-0.104798833	0.060901035	-0.016610024	-0.02868702	0.031715937	0.101744459	-0.216732699	-0.135708371	-0.090106434	0.052949039	-0.241127026	-0.192058162	-0.001492315	0.000285851	-0.023576584	0.085233239	0.189095276	0.11432198	0.15045231	-0.061696572	0.112413455	-0.046843906	0.081138264
HALLMARK_PROTEIN_SECRETION	0.035403841	-0.146031759	-0.329291015	-0.1541077	-0.081015565	-0.026804546	-0.336252115	-0.182645385	-0.059004922	-0.165660004	-0.082433058	-0.30090065	-0.306533642	-0.245573691	-0.210326501	-0.006959089	-0.089282049	-0.155366855	-0.13434509	-0.034668809	-0.146677084	-0.027726958	-0.168040512	-0.200802476	-0.224215407	-0.134755075	-0.107270561	-0.075253037	-0.25143685	0.05682063	-0.226277124	-0.006663023	-0.178974615	0.043434368	-0.044001414	-0.312412587	-0.250260264	-0.200835094	-0.250302092	0.002785842	-0.076274807	-0.189137423	0.017161308	0.0141557	-0.060142815	-0.241247874	-0.25934729	-0.235511094	-0.250052027
HALLMARK_INTERFERON_ALPHA_RESPONSE	-0.102508853	0.279602676	-0.322183262	-0.153530865	-0.047031296	-0.128176284	0.157424307	0.24568088	0.129343419	-0.018472959	-0.147774397	-0.086641581	0.247094108	0.441652234	0.183674799	0.256854986	-0.242751739	0.186775258	0.013780575	0.039132623	-0.094386251	-0.003746343	0.146780995	0.170424501	-0.18167531	0.186003114	-0.125002952	-0.079892513	-0.192819818	-0.145501325	-0.12467769	0.02609669	0.163805429	-0.162472857	-0.09888118	-0.10880937	0.207817717	0.031858012	0.145784334	-0.061546212	0.194845681	0.025885453	0.138905543	0.217280775	-0.195379058	-0.117096656	0.148086907	0.130625458	-0.170681633
HALLMARK_INTERFERON_GAMMA_RESPONSE	-0.101827605	0.21623552	-0.175834284	-0.027357003	0.059565818	-0.019963902	-0.030537888	0.031312849	0.06992088	0.041700427	0.072654717	-0.080714407	0.079522872	0.297151466	0.069988213	0.158349313	-0.136875041	0.161472754	-0.02926736	0.039832989	-0.114928309	0.102867254	0.084102866	-0.028277575	-0.104886555	0.022750945	0.010311862	-0.03890274	0.02031468	-0.074089411	-0.015399327	-0.090908394	0.082854639	-0.065511482	0.113667542	-0.074120031	0.278061768	0.015116688	0.029189862	-0.017780933	0.076269088	0.065680399	0.089274736	0.203123067	0.071121576	-0.028572713	0.073717525	0.150002085	-0.026974304
HALLMARK_APICAL_JUNCTION	-0.026461622	-0.11836723	-0.194903762	-0.143685325	0.098483342	-0.197532117	0.037436189	-0.051290819	0.181176429	0.048510878	-0.01402445	-0.001611863	0.198383835	-0.214245363	0.064481878	0.005618231	0.016598794	0.114722372	0.013505389	-0.036202546	-0.259238524	0.120712501	0.076652915	-0.021058497	0.006371525	0.066903655	-0.051877472	-0.049941827	0.029259327	-0.180262178	-0.044618811	-0.083644224	-0.11166885	-0.001472963	0.134791925	0.003036491	-0.094272606	-0.04313733	-0.029782987	-0.063719678	-0.050778313	-0.051091547	0.0392546	0.014215082	-0.146712207	-0.153695317	0.082433108	-0.052806805	-0.062392515
HALLMARK_APICAL_SURFACE	0.417125065	-0.031398832	-0.42672683	0.392818427	0.385963463	0.020668911	-0.071743231	0.221097913	-0.19868652	0.066773203	0.00450572	-0.263332233	0.134883231	0.353488102	0.053857375	0.163956534	0.227727363	0.272272354	0.350967845	-0.194602556	0.24026303	-0.164777242	0.175976212	0.083016871	0.043975524	0.186650941	0.26429153	0.105125008	0.165102012	-0.2051146	0.073074762	-0.132095258	-0.328286701	0.36534259	0.352633388	0.181304319	0.174278606	0.355967683	0.29278114	0.36881781	0.19870032	0.056707018	0.080344692	-0.079562414	0.273268724	-0.036780659	0.21284593	-0.40871311	0.415924261
HALLMARK_HEDGEHOG_SIGNALING	-0.100407309	-0.118065822	-0.17632692	-0.114225697	-0.008888789	-0.048474451	-0.434322803	0.047880121	-0.083618025	-0.049869183	-0.423780867	0.136888736	0.076600996	-0.150619276	0.039907373	-0.13756644	0.462967935	-0.152645731	-0.025297918	-0.211515997	0.026044598	-0.26856852	-0.24709211	-0.116468935	-0.25842006	-0.333056731	-0.208645045	-0.303457827	0.227764375	-0.372599474	-0.242503821	-0.261168252	0.216097848	-0.033895893	-0.109201019	0.133872699	-0.239524533	-0.053603213	0.185531955	-0.148998362	0.073910542	-0.208951764	0.409010127	-0.054447822	-0.092276675	0.154937923	-0.032016697	0.470039946	-0.074494524
HALLMARK_COMPLEMENT	0.03020049	0.131816218	-0.201472652	-0.10322682	-0.029360759	0.032572816	-0.049303143	-0.087881936	-0.263831708	-0.153094046	-0.082851635	-0.032739117	0.050648164	0.027293136	-0.065798418	-0.026219697	-0.203185641	2.20E-05	-0.070669351	-0.107495219	-0.102715024	0.109920316	-0.094646022	-0.05434045	-0.058561098	-0.191561297	-0.023957098	-0.20205713	0.023844311	0.016415337	-0.185005141	-0.01682762	-0.144565937	0.043369528	0.192703829	0.011601934	-0.051836465	-0.201368136	-0.189081586	-0.04980949	-0.085041908	-0.042751865	-0.014894424	0.039895919	-0.105183723	0.019947871	0.074631005	-0.163601367	-0.040848119
HALLMARK_UNFOLDED_PROTEIN_RESPONSE	-0.097362686	0.087549768	-0.205949069	-0.060660967	-0.043218799	-0.140738983	-0.157637785	-0.113812349	-0.125360203	-0.159753187	0.017365783	-0.091138135	-0.155751838	-0.156426677	-0.16457896	-0.091498727	-0.173439378	-0.4084476	0.016197333	-0.141714979	-0.009968198	-0.210757995	-0.21216679	-0.016266874	-0.06074578	0.04610065	-0.006950997	-0.017608526	-0.115544004	-0.278867331	-0.192064415	-0.131449528	-0.233624336	-0.099966117	-0.071603386	-0.035446703	-0.104852152	-0.247337575	-0.156476947	-0.126819353	-0.160912409	-0.115325567	-0.019331895	-0.199889528	-0.302969677	-0.16072981	-0.023241239	-0.011539751	-0.010370413
HALLMARK_PI3K_AKT_MTOR_SIGNALING	-0.172119791	-0.216807455	-0.296264692	0.00590817	0.231856714	-0.238359501	-0.237757097	0.01349255	0.030938365	-0.187253505	-0.202580038	0.007427464	-0.116993662	-0.050024721	-0.112927489	-0.136100353	-0.019337424	-0.325813519	-0.058104931	0.197566071	-0.087828897	-0.002548821	-0.129419992	-0.155889922	0.062818803	0.14379243	0.107832467	-0.138914163	-0.207077274	-0.0414873	-0.182999831	0.033961379	-0.064227248	0.092847478	0.044725534	-0.104349048	-0.116570229	-0.275686818	-0.229404112	-0.058990981	-0.223224389	-0.259960763	-0.130600298	-0.07229777	-0.079907933	0.082015871	-0.059626811	-0.147377122	-0.037160287
HALLMARK_MTORC1_SIGNALING	-0.098867058	-0.159051724	-0.028814185	-0.068241655	-0.101890205	-0.101527443	-0.063308692	-0.09873613	0.006637019	-0.171053273	0.176087047	0.052162088	-0.037257782	-0.11980371	-0.131395191	-0.219487744	-0.090447153	-0.326798718	-0.222271044	-0.201998017	-0.253670751	-0.157334967	-0.142823392	-0.117290226	0.037162776	0.023305597	-0.060598833	-0.090534789	-0.161643918	-0.229005243	-0.02115255	0.042845026	-0.067620991	0.088102875	-0.03845635	-0.03920758	-0.094991598	-0.146111152	-0.185520547	-0.056407587	-0.036468344	-0.227906954	-0.159309008	0.061935059	0.010206473	0.031617063	-0.188605361	-0.054971284	-0.067667567
HALLMARK_E2F_TARGETS	-0.263573445	0.231817718	0.427407403	-0.009794346	-0.121104765	0.246444366	0.188808463	-0.013463859	0.196306681	-0.184469904	-0.001504842	0.045515163	0.238020863	0.179242885	0.333292656	-0.140669674	0.008641764	0.021332477	0.227278628	-0.020441694	-0.032096372	-0.049442231	0.097121169	0.117471993	0.017170934	0.125609207	-0.12961574	0.001715422	0.133051386	-0.085833396	0.000397961	-0.075467474	0.200597052	0.062080783	-0.082635641	-0.061825728	-0.142724358	-0.051449481	0.384741482	-0.013864894	0.133234279	0.108336809	0.083578668	0.16280521	-0.144592595	0.184854353	0.078869744	0.223787998	0.010090986
HALLMARK_MYC_TARGETS_V1	-0.422355168	0.076023183	-0.019747054	-0.337301661	-0.35115626	-0.157154928	-0.027110403	-0.349951333	-0.056809169	-0.359153092	-0.001440309	0.034243777	-0.047635467	-0.312619259	-0.147595929	-0.392134813	-0.211628331	-0.345293778	-0.225702626	-0.250449982	-0.268002414	-0.419019512	-0.23973519	0.031710633	-0.094934521	-0.075367776	-0.311695956	-0.112691701	-0.395576913	-0.268546376	-0.153562251	-0.230642214	0.014908301	-0.1727012	-0.250785986	-0.330412743	-0.258684487	-0.246673041	-0.086923821	-0.339635724	-0.333848864	-0.147340754	-0.241481907	0.067004571	-0.438183568	-0.031335416	-0.448822781	-0.009791003	-0.107338748
HALLMARK_MYC_TARGETS_V2	-0.406004573	-0.036872867	0.149492086	-0.408837762	-0.407122457	-0.233160755	-0.112967836	-0.319352447	0.189449521	-0.30627393	0.118445884	-0.127898392	-0.140209764	-0.112811704	0.075974322	-0.409098105	-0.292171331	-0.340543836	0.002372973	-0.325645523	-0.26276525	-0.209383447	-0.217486272	0.135712518	-0.039508437	-0.22592918	-0.332403535	0.244553079	-0.199015114	-0.333416607	-0.145486087	-0.166732595	-0.03387094	-0.079077163	-0.163824618	0.104780741	-0.034125961	-0.286299696	0.149081878	-0.30701051	-0.048707949	-0.140946669	-0.224374998	0.218349706	-0.280702594	-0.071084322	-0.357612466	0.083579679	0.004259805
HALLMARK_EPITHELIAL_MESENCHYMAL_TRANSITION	0.150851672	0.098497589	0.021355375	0.076181468	0.163741993	0.079327461	0.214495982	-0.063136373	0.112546939	-0.051374262	-0.04930958	-0.015327821	0.100816658	0.089111706	0.128881117	0.132556823	-0.046948885	0.328193405	-0.020663635	0.185988477	-0.039619944	0.303769596	0.084726002	0.123722614	0.014765437	0.024973516	-0.022034787	0.169096184	0.079096589	-0.157118937	0.048903687	-0.010383621	-0.001831537	-0.009373277	-0.188072896	0.116176603	-0.157455508	-0.04418828	0.203549048	0.159913316	0.135937638	0.262918096	0.117230979	0.170286863	0.002902932	-0.124748628	0.175923855	0.260932797	-0.027727576
HALLMARK_INFLAMMATORY_RESPONSE	0.062883609	-0.055263161	-0.109662899	0.058120782	0.053857557	-0.003277505	-0.03859942	0.208031523	-0.118328857	0.128011551	-0.017940884	-0.237366196	0.108556235	0.115165086	-0.063783331	0.025550563	0.13001503	0.08789285	0.084703701	-0.037389677	-0.197027251	0.035924117	0.031646741	-0.144316531	-0.06738381	-0.024728992	0.101443902	0.004925659	0.100897211	0.011610004	-0.107528452	-0.125839914	-0.095264036	0.046477654	0.154809698	-0.078138277	0.103486134	-0.090773707	0.040192811	0.170955506	-0.045871068	0.071642295	0.014121833	-0.140635534	0.243097604	0.012924224	0.028442161	-0.020813727	0.118143134
HALLMARK_XENOBIOTIC_METABOLISM	-0.236491663	0.083981938	-0.287181161	-0.07901153	-0.172327077	0.004043335	-0.078983205	-0.104608785	-0.118851092	-0.205541287	0.140152172	0.063776095	-0.241552282	0.000617907	-0.192744636	-0.069379143	-0.122655982	-0.111192768	-0.265664966	-0.11942192	-0.273154405	-0.03230339	0.031936309	-0.225609843	-0.129970075	-0.161855584	-0.056751387	-0.027733888	-0.148139399	-0.273991302	-0.235260207	-0.212924329	-0.192604327	-0.062254275	-0.048482403	0.034337522	-0.048676362	-0.080717375	-0.13299952	-0.121371751	-0.08325612	0.046534579	-0.120226813	0.02654418	-0.207696122	-0.047509541	-0.04677086	-0.004633603	-0.049922111
HALLMARK_FATTY_ACID_METABOLISM	-0.171601812	-0.104001095	-0.213138845	-0.048526126	-0.253538488	0.042895317	0.084794587	-0.267193502	-0.174316825	-0.155694704	0.152466653	-0.139980933	0.043774979	-0.018664641	-0.175313096	-0.093446806	-0.109401239	-0.06579087	-0.196789118	-0.27113874	-0.247710418	-0.161484608	-0.016776144	-0.080917182	-0.061262152	-0.272654248	-0.257328978	0.032667797	-0.304840919	-0.303581972	-0.250386323	-0.149566204	-0.183600332	-0.066667908	-0.161269124	-0.097540455	-0.072447415	-0.172930505	-0.273095526	-0.282839553	-0.198220312	0.069446726	-0.113090938	-0.07031986	-0.372708305	-0.053571727	-0.174872253	-0.147448519	-0.25561178
HALLMARK_OXIDATIVE_PHOSPHORYLATION	-0.24386565	0.108548201	-0.304528238	-0.189549563	-0.292176787	-0.305872578	-0.238447142	-0.134968021	-0.261383363	-0.451847876	0.030569791	0.095675734	-0.184223599	-0.323958832	-0.279199404	-0.185708025	-0.186108579	-0.213686516	-0.179088381	-0.165801418	-0.195401302	-0.435960878	-0.261287849	-0.126865567	-0.280043871	-0.173955169	-0.361469438	-0.267744297	-0.219228443	-0.314897396	-0.334321729	-0.128817374	-0.12148776	-0.180961721	0.123778113	-0.167149348	-0.395589309	-0.0660963	-0.250210342	-0.258984977	-0.281150486	-0.237144295	0.039955227	-0.062795233	-0.372255178	-0.017858359	-0.166769303	-0.439354688	-0.33216742
HALLMARK_GLYCOLYSIS	-0.008146653	0.047954975	0.094095113	-0.010352828	-0.010290314	-0.188076083	0.11565076	-0.154790358	0.075714408	-0.134767661	0.167857477	0.015693108	0.002385622	-0.003660204	-0.061732638	0.001666121	-0.0819352	-0.188472363	-0.053302773	0.049702052	-0.09985786	-0.196253714	0.026670134	-0.07628158	-0.003451589	-0.103758628	-0.176637567	-0.065266823	-0.018551124	-0.057968906	-0.185009654	0.027723974	0.068422001	0.060570395	-0.031534081	-0.069683409	-0.07036584	-0.179703634	-0.155058865	0.004208059	0.054545031	-0.190629819	-0.078708517	0.027226909	0.027167017	-0.025816402	0.063874361	-0.056622708	-0.066412594
HALLMARK_REACTIVE_OXIGEN_SPECIES_PATHWAY	0.161391453	0.143688179	-0.091608096	-0.375175354	-0.072756383	-0.11637756	0.03251549	-0.278033645	-0.234676333	-0.340441422	-0.125078975	-0.362779045	-0.268950355	-0.228184017	0.09219131	-0.203971378	-0.405511363	-0.012740593	-0.418863826	-0.261695221	-0.079082775	-0.242959319	-0.087954312	-0.22166361	-0.019930607	-0.146887196	-0.084087196	0.007580637	-0.401463166	-0.288850609	-0.190372935	-0.152221762	-0.165248422	-0.351537885	-0.085459333	0.06625061	0.117380638	0.155281939	-0.170227729	0.046446175	0.000968083	0.075017644	-0.258159372	-0.016787802	-0.161968914	-0.241407022	-0.124930026	-0.198834895	-0.298584953
HALLMARK_P53_PATHWAY	-0.043492183	0.102013887	-0.15496539	-0.00351819	0.181797497	0.005394731	-0.028800529	-0.015185205	-0.140217888	-0.045490751	-0.043998816	0.035806165	0.115022018	-0.090813579	-0.137986427	0.029317226	0.061789048	-0.106344224	-0.002902736	-0.020955467	0.04888198	0.05774884	-0.185121555	-0.123485003	-0.086905516	0.012886158	0.062935857	0.021706911	-0.029725423	0.060401948	-0.051828959	-0.085811816	-0.00141571	-0.222168717	-0.159428259	-0.119573375	-0.01708133	-0.030407408	-0.038107755	-0.073180888	0.00935767	0.021179539	0.043125914	-0.049240221	0.09714882	0.141083403	0.104825558	-0.051731587	-0.111164324
HALLMARK_UV_RESPONSE_UP	-0.135199059	-0.135076922	-0.066318053	-0.038068654	-0.072723471	-0.155325817	-0.033268724	0.05642425	-0.160749257	-0.282430187	0.044137851	-0.126247459	-0.221960357	-0.166660272	-0.199413771	0.004372818	-0.040990731	-0.103896622	-0.186715578	-0.232454987	-0.106026635	-0.002363469	-0.139336953	0.045736086	-0.089234061	-0.076111931	-0.169493252	-0.171632988	0.049206888	-0.21623603	-0.093609449	-0.065705193	-0.302480534	-0.353598055	0.009215191	-0.083463245	0.007053191	-0.116420494	-0.167900655	-0.270129317	-0.167910177	-0.166625446	-0.060294515	-0.210130791	-0.160392562	0.009846141	0.030873352	-0.043762492	0.077615203
HALLMARK_UV_RESPONSE_DN	0.222696627	-0.162620038	0.179573072	-0.130246192	0.068454017	0.03432841	0.028248881	-0.017243114	-0.050499374	0.174654889	0.060980077	-0.177168302	-0.052302838	0.030919856	-0.048021392	0.127338058	0.123494031	0.107116933	0.027056959	0.129811406	0.060805267	0.209506124	-0.086143284	0.039077604	-0.044859409	0.105521952	0.102787128	0.056491388	-0.040609107	0.105247094	-0.104109653	0.184062061	0.061536105	-0.058212996	-0.055479228	0.085697382	0.134333554	-0.150628851	-0.030552574	-0.070502297	0.105052091	-0.001419137	-0.184864912	0.094091867	-0.093299582	-0.020929429	0.021785547	-0.039970835	0.102955652
HALLMARK_ANGIOGENESIS	-0.109308842	0.501530806	-0.066863876	-0.439901637	-0.333071957	0.409125672	-0.071981437	-0.366870161	0.278325567	-0.529107098	-0.348400073	-0.007341212	-0.199879592	-0.223155067	0.238628336	0.129166271	-0.252436075	-0.132756914	0.332847851	-0.409590686	-0.4317174	0.214675133	-0.334763904	0.271244633	-0.092895586	0.158348927	0.155628004	0.069681222	-0.043102843	-0.279531566	-0.517554129	-0.10540997	-0.568729803	-0.332161119	-0.343964662	0.045754594	-0.653506597	-0.555688209	0.342214306	-0.445005921	0.307970896	0.150628877	-0.307159848	0.26839779	-0.376902642	0.034709529	-0.174151596	0.309559255	-0.55214777
HALLMARK_HEME_METABOLISM	0.190539673	-0.201744269	-0.162707819	-0.225135686	0.112980254	-0.081510655	-0.077125253	-0.004466104	-0.258826855	0.007079794	-0.064771064	-0.137640249	-0.093914812	-0.058595108	-0.136959036	-0.010723689	0.072720272	-0.144188553	-0.143144358	0.064879374	-0.036964471	-0.100504549	-0.037749917	-0.257679464	-0.171450656	-0.080897647	-0.048346446	0.107278892	-0.188885477	-0.253587523	-0.240436708	-0.068191516	-0.019585509	-0.05166766	-0.102514915	0.041737332	-0.031449104	-0.081276676	-0.08390399	-0.109884857	0.036793795	-0.023437195	-0.101001829	-0.006674072	0.146857501	0.030081848	-0.076473701	0.01858965	-0.142435732
HALLMARK_COAGULATION	-0.183486649	-0.207724856	-0.167860299	0.070789979	-0.060997148	0.09100899	0.000984872	0.141425861	-0.237738606	-0.366047803	-0.15909125	-0.065711358	-0.234104033	0.10452323	-0.186755941	0.164845694	-0.109308855	-0.127794269	-0.084388915	-0.209491227	-0.021012411	0.019838812	0.048506291	0.025538118	-0.099955511	-0.083893151	-0.075406384	0.01285516	-0.003468449	-0.146583685	-0.106207337	0.205146563	0.063323922	0.112328055	-0.194629895	-0.018591225	-0.112856883	0.118036165	-0.021737453	-0.248094795	-0.110403263	0.017841886	0.128064231	0.113549285	-0.217624392	-0.251110856	-0.060120671	-0.299914217	-0.149423333
HALLMARK_IL2_STAT5_SIGNALING	0.038924051	-0.056806206	0.085013011	-0.002955263	-0.023339497	-0.149335592	-0.00237864	-0.057259757	-0.076184442	0.005211922	-0.174329153	-0.115232738	-0.007475128	0.310419391	0.060611371	0.081460134	-0.062176461	0.010316769	-0.067785817	-0.173879376	0.005054623	0.162616454	-0.086133587	0.05205021	0.055328377	-0.038395735	0.001796502	0.056390444	-0.005802334	-0.049937987	-0.126814388	0.113311667	-0.02501634	-0.047165706	-0.107794635	0.035255854	-0.040409085	-0.047776359	-0.030833559	0.092747125	0.137343206	0.096552104	0.053976013	-0.038666602	-0.058650136	-0.105639357	0.128006377	0.014916596	-0.122212161
HALLMARK_BILE_ACID_METABOLISM	0.113215596	-0.079214592	-0.017842756	0.002997744	0.30790194	-0.132503063	-0.267775363	-0.113303146	-0.045252278	0.116143449	0.057732068	0.090450449	-0.090487133	-0.150116151	-0.147419591	0.165548353	-0.033839082	-0.018168721	-0.235784965	0.058461069	-0.123198348	-0.163460398	-0.28117	-0.207567598	-0.14121335	-0.248895587	-0.317111913	-0.109449518	0.004374288	-0.197501922	-0.103724027	-0.165897141	-0.23237457	-0.145849641	-0.012336993	0.18229968	-0.102935378	0.091363703	-0.111552805	-0.066246045	0.021504426	-0.022296266	0.008817127	-0.155711457	-0.057785174	-0.000221636	0.214149781	0.11481894	-0.155019167
HALLMARK_PEROXISOME	-0.065446768	-0.229118453	-0.107192655	-0.113279947	-0.136019998	-0.284811615	-0.18335528	-0.059075172	-0.180695172	-0.080254131	-0.037642408	0.181960692	-0.203538701	-0.101581959	-0.203167674	-0.0810882	-0.008014291	0.051791225	-0.210431203	0.06546994	-0.151027842	-0.273937013	-0.209180874	-0.166937094	-0.110097441	-0.084797732	-0.167343577	0.098040524	-0.188734829	0.064972796	-0.16948909	-0.163473968	-0.095913345	-0.036590811	-0.137395817	0.028891122	0.150784756	0.0268226	0.089469907	-0.010959083	-0.311447451	-0.090870794	-0.069925336	-0.055877786	-0.038530097	-0.277189342	-0.174469198	-0.052290007	-0.026839625
HALLMARK_ALLOGRAFT_REJECTION	-0.226859271	0.104049757	-0.217218008	-0.255275594	-0.022249501	0.155245086	0.045688917	0.071861682	0.083285892	-0.061090943	0.026536904	0.018373079	0.10366095	0.155444529	0.110545002	-0.1571002	0.047722434	0.01128632	0.084166792	-0.088896776	-0.119388729	-0.212097961	-0.078009685	0.099289119	0.009348767	0.045895042	0.011287782	-0.099251416	-0.11969107	0.06471194	0.063285869	-0.246566211	-0.023899587	0.047193231	-0.235550681	-0.167718897	0.063958281	-0.096311281	-0.146824323	-0.116887399	0.232314224	0.045225044	-0.301069508	0.094591848	-0.031107303	0.002782077	0.025372721	0.04640027	-0.124845396
HALLMARK_SPERMATOGENESIS	-0.05837303	0.206388185	0.036485669	0.303106061	0.32011251	0.191913779	0.198439787	0.230865281	0.251973552	0.117626123	0.243055753	0.120357949	0.074646501	0.32830882	0.228312671	0.124374221	0.150707088	0.300949156	0.26861853	0.260560952	0.194791807	0.13811206	-0.02915014	0.284752278	0.157989428	0.217160556	-0.056284159	0.260266314	0.377428133	0.061643416	0.110738831	0.160680644	0.031936725	0.248802555	-0.007536427	0.154384434	0.274148746	0.264066109	0.22465708	0.398567675	0.32294246	0.264630892	0.27167581	0.243219567	0.216393892	0.103681309	0.379397703	0.173078737	0.19475096
HALLMARK_KRAS_SIGNALING_UP	0.079669285	0.036044469	-0.033727842	0.105070171	0.249108272	-0.083657606	0.25089456	-0.036592498	0.237593835	-0.018709486	0.030005599	0.052358432	0.038150675	0.198146584	0.062964453	0.156801399	0.22544306	0.049500828	0.014292393	0.079890004	-0.025571465	0.323637622	0.07640812	0.160853452	0.178244419	0.088515927	0.13357078	0.024076635	0.136273186	0.143994257	-0.084833955	0.073936849	0.118893967	0.167264737	-0.136283296	0.165878008	0.023397122	0.047050487	2.34E-05	0.087458458	0.060126889	0.171979462	0.158367629	0.088418663	0.076079061	0.144542501	0.017409972	0.134140523	0.264379384
HALLMARK_KRAS_SIGNALING_DN	0.144278272	0.049967058	-0.166354411	0.190104799	0.188679528	0.046582241	0.161644353	0.146323357	0.070146415	0.372020047	0.336864196	0.032971792	-0.071554489	0.12415256	0.173726823	0.268698133	0.189836867	0.129746992	0.225454903	0.118479406	0.055363813	0.331739602	0.190990061	0.154665707	0.094501988	0.089006018	0.160849844	0.000740283	0.118997577	0.04429651	0.347172683	0.399863533	0.119075893	0.324642135	0.089511879	0.278119978	0.181202251	0.205244052	-0.0504048	0.343012807	0.156629973	0.213705357	0.178178532	0.096977261	0.219683772	0.250326471	0.166957604	0.007343484	0.14571143
HALLMARK_PANCREAS_BETA_CELLS	0.206049186	-0.389640773	-0.131838912	0.120470848	0.483220751	-0.361758027	0.100477696	-0.307492471	0.246262574	-0.080894127	0.057892881	0.418630065	0.574785519	0.183762419	0.228533994	0.1016067	0.003202225	0.09311337	-0.220158744	0.119858722	0.258810513	-0.25807519	-0.037691573	0.350910965	-0.317941606	-0.078485318	-0.460159894	0.494711806	-0.446463006	-0.162262216	-0.329902903	0.490900647	-0.11380725	-0.458263903	0.180084301	-0.24989598	0.477283884	-0.150165527	0.052280949	0.616498678	-0.336380348	0.424195063	-0.130533199	-0.115816439	0.114046459	-0.177790772	-0.044869456	-0.348436584	0.257202187
[truncated: 2,195 more columns]
